# Supplementary material for: Unique Patterns and Biogeochemical Relevance of Two-Component Sensing in Marine Bacteria
Source: mSystems. 2019 Feb 5;4(1):e00317-18. doi: 10.1128/mSystems.00317-18 (PMC6365647; doi:10.1128/mSystems.00317-18)
Supplement: TABLE S1 [file mSystems.00317-18-st001.xlsx]

## Sheet: TableS1_updated.csv
Supplementary Table 1
Two component system genes in marine bacteria dataset
*Ecosystem and Habitat designations were determined at time of submission by the individual JGI IMG Projects, which may result in some descrepancies
Genome Name	HPK	RR	Hybrid	hpkper100	% Hybrid	RR:HPK Ratio	Genome Size	Gene Count	taxon_oid	Domain	Status	Study Name	Sequencing Center	Phylum	Class	Order	Family	Genus	Species	Ecosystem	Ecosystem Category	Ecosystem Subtype	Ecosystem Type	Ecotype	Habitat	K-means cluster
Acaryochloris marina MBIC11017	98	100	48	1.15457	48.9796	1.02041	8361599	8488	641228474	Bacteria	Finished	Acaryochloris marina MBIC11017	Washington University in St. Louis	Cyanobacteria	unclassified	Synechococcales	Acaryochloridaceae	Acaryochloris	Acaryochloris marina	Host-associated	Animal	Unclassified	Unclassified		Marine	3
Acaryochloris sp CCMEE 5410	105	98	48	1.38395	45.7143	0.933333	7875477	7587	2513237397	Bacteria	Permanent Draft	Acaryochloris sp CCMEE 5410	J. Craig Venter Institute (JCVI)	Cyanobacteria	unclassified	Synechococcales	Acaryochloridaceae	Acaryochloris	Acaryochloris sp. CCMEE 5410	Environmental	Aquatic	Saline	Non-marine Saline and Alkaline		Aquatic, Marine	3
Aequorivita capsosiphonis DSM 23843	23	28	3	0.62517	13.0435	1.21739	4042904	3679	2524023070	Bacteria	Permanent Draft	Genomic Encyclopedia of Type Strains, Phase I: the one thousand microbial genomes (KMG-I) project	DOE Joint Genome Institute (JGI)	Bacteroidetes	Flavobacteriia	Flavobacteriales	Flavobacteriaceae	Aequorivita	Aequorivita capsosiphonis	Environmental	Aquatic	Coastal	Marine		Aquatic, Marine, Sea water	1
Aequorivita sublithincola QSSC9-3, DSM 14238	29	31	5	0.89451	17.2414	1.06897	3520671	3242	2509276063	Bacteria	Finished	A Genomic Encyclopedia of Bacteria and Archaea (GEBA)	DOE Joint Genome Institute (JGI)	Bacteroidetes	Flavobacteriia	Flavobacteriales	Flavobacteriaceae	Aequorivita	Aequorivita sublithincola	Environmental	Aquatic	Unclassified	Marine		Aquatic, Marine, Sea water	1
Aestuariimicrobium kwangyangense DSM 21549	14	14		0.520059		1	2990149	2692	2523533600	Bacteria	Permanent Draft	Genomic Encyclopedia of Type Strains, Phase I: the one thousand microbial genomes (KMG-I) project	DOE Joint Genome Institute (JGI)	Actinobacteria	Actinobacteria	Propionibacteriales	Propionibacteriaceae	Aestuariimicrobium	Aestuariimicrobium kwangyangense	Environmental	Aquatic	Oceanic	Marine		Aquatic, Marine, Sediment	2
Alcanivorax sp. DG881	31	32	13	0.916076	41.9355	1.03226	3804728	3384	647533109	Bacteria	Permanent Draft	Alcanivorax sp. DG881	J. Craig Venter Institute (JCVI)	Proteobacteria	Gammaproteobacteria	Oceanospirillales	Alcanivoracaceae	Alcanivorax	Alcanivorax sp. DG881	Host-associated	Unclassified	Unclassified	Unclassified			1
Algicola sagamiensis DSM 14643	50	47	15	1.21981	30	0.94	4343354	4099	2519899678	Bacteria	Permanent Draft	Genomic Encyclopedia of Type Strains, Phase I: the one thousand microbial genomes (KMG-I) project	DOE Joint Genome Institute (JGI)	Proteobacteria	Gammaproteobacteria	Alteromonadales	Pseudoalteromonadaceae	Algicola	Algicola sagamiensis	Environmental	Aquatic	Coastal	Marine		Aquatic, Marine, Sea water	1
Algoriphagus machipongonensis PR1	49	45	11	1.14889	22.449	0.918367	4776234	4265	640612202	Bacteria	Finished	Algoriphagus machipongonensis PR1	Broad Institute, J. Craig Venter Institute (JCVI)	Bacteroidetes	Cytophagia	Cytophagales	Cyclobacteriaceae	Algoriphagus	Algoriphagus machipongonensis	Environmental	Aquatic	Unclassified	Sediment			1
Algoriphagus mannitolivorans DSM 15301	47	44	11	1.27027	23.4043	0.93617	4152949	3700	2523533553	Bacteria	Permanent Draft	Genomic Encyclopedia of Type Strains, Phase I: the one thousand microbial genomes (KMG-I) project	DOE Joint Genome Institute (JGI)	Bacteroidetes	Cytophagia	Cytophagales	Cyclobacteriaceae	Algoriphagus	Algoriphagus mannitolivorans	Environmental	Aquatic	Intertidal zone	Marine		Aquatic, Marine, Sediment	1
Algoriphagus marincola DSM 16067	48	47	8	1.21488	16.6667	0.979167	4431678	3951	2523533625	Bacteria	Permanent Draft	Genomic Encyclopedia of Type Strains, Phase I: the one thousand microbial genomes (KMG-I) project	DOE Joint Genome Institute (JGI)	Bacteroidetes	Cytophagia	Cytophagales	Cyclobacteriaceae	Algoriphagus	Algoriphagus marincola	Environmental	Aquatic	Coastal	Marine		Aquatic, Marine, Sea water	1
Algoriphagus vanfongensis DSM 17529	48	60	11	1.17503	22.9167	1.25	4712065	4085	2523231017	Bacteria	Permanent Draft	Genomic Encyclopedia of Type Strains, Phase I: the one thousand microbial genomes (KMG-I) project	DOE Joint Genome Institute (JGI)	Bacteroidetes	Cytophagia	Cytophagales	Cyclobacteriaceae	Algoriphagus	Algoriphagus vanfongensis	Host-associated	Unclassified	Unclassified	Unclassified		Aquatic, Host, Marine	1
Aliagarivorans marinus DSM 23064	39	42	17	0.862832	43.5897	1.07692	4880341	4520	2523533543	Bacteria	Permanent Draft	Genomic Encyclopedia of Type Strains, Phase I: the one thousand microbial genomes (KMG-I) project	DOE Joint Genome Institute (JGI)	Proteobacteria	Gammaproteobacteria	Alteromonadales	Alteromonadaceae	Aliagarivorans	Aliagarivorans marinus	Environmental	Aquatic	Coastal	Marine		Aquatic, Marine, Sea water	1
Aliagarivorans taiwanensis DSM 22990	31	36	9	0.733728	29.0323	1.16129	4415338	4225	2524614757	Bacteria	Permanent Draft	Genomic Encyclopedia of Type Strains, Phase I: the one thousand microbial genomes (KMG-I) project	DOE Joint Genome Institute (JGI)	Proteobacteria	Gammaproteobacteria	Alteromonadales	Alteromonadaceae	Aliagarivorans	Aliagarivorans taiwanensis	Environmental	Aquatic	Unclassified	Marine		Aquatic, Marine, Sea water	1
Aliivibrio fischeri MJ11	37	41	14	0.886228	37.8378	1.10811	4503336	4175	642555167	Bacteria	Finished	Vibrio fischeri MJ11	J. Craig Venter Institute (JCVI)	Proteobacteria	Gammaproteobacteria	Vibrionales	Vibrionaceae	Aliivibrio	Aliivibrio fischeri	Host-associated	Mollusca	Unclassified	Unclassified			1
alpha proteobacterium sp. HIMB59	5	5		0.326371		1	1410127	1532	2503982041	Bacteria	Finished	alpha proteobacterium sp. HIMB59	J. Craig Venter Institute (JCVI)	Proteobacteria	Alphaproteobacteria	Pelagibacterales	Pelagibacteraceae	unclassified	alpha proteobacterium HIMB59	Environmental	Aquatic	Intertidal zone	Marine			2
Alphaproteobacteria sp. SAR11 HIMB5	6	5		0.408998		0.833333	1343202	1467	2503982040	Bacteria	Permanent Draft	Alphaproteobacteria sp. SAR11 HIMB5	J. Craig Venter Institute (JCVI)	Proteobacteria	Alphaproteobacteria	unclassified	unclassified	unclassified	unclassified	Environmental	Aquatic	Unclassified	Marine			2
Alteromonas australica DE170	59	57	20	1.35913	33.8983	0.966102	4457472	4341	2639762924	Bacteria	Draft	Alteromonas australica strain:DE170 Genome sequencing	University Miguel Hernandez	Proteobacteria	Gammaproteobacteria	Alteromonadales	Alteromonadaceae	Alteromonas	Alteromonas australica							4
Alteromonas australica H17	52	56	19	1.47853	36.5385	1.07692	4308833	3517	2585427644	Bacteria	Finished	Alteromonas australica strain:H17 Genome sequencing	University Miguel Hernandez	Proteobacteria	Gammaproteobacteria	Alteromonadales	Alteromonadaceae	Alteromonas	Alteromonas australica							4
Alteromonas macleodii ATCC 27126	61	70	23	1.54783	37.7049	1.14754	4653851	3941	2554235747	Bacteria	Finished	Alteromonas macleodii strains, University Miguel Hernandez, Spain	University Miguel Hernandez	Proteobacteria	Gammaproteobacteria	Alteromonadales	Alteromonadaceae	Alteromonas	Alteromonas macleodii	Environmental	Aquatic	Coastal	Marine			4
Alteromonas macleodii Black Sea 11	63	64	25	1.63297	39.6825	1.01587	4480507	3858	2521172684	Bacteria	Finished	Alteromonas macleodii strains, University Miguel Hernandez, Spain	University Miguel Hernandez	Proteobacteria	Gammaproteobacteria	Alteromonadales	Alteromonadaceae	Alteromonas	Alteromonas macleodii	Environmental	Aquatic	Unclassified	Marine			4
Alteromonas macleodii D7	53	58	23	1.28485	43.3962	1.09434	4575623	4125	2684623206	Bacteria	Draft	Genome sequencing of Alteromonas species	University Miguel Hernandez	Proteobacteria	Gammaproteobacteria	Alteromonadales	Alteromonadaceae	Alteromonas	Alteromonas macleodii							1
Alteromonas macleodii HOT1A3	61	66	26	1.42324	42.623	1.08197	4801807	4286	2687453488	Bacteria	Draft	Alteromonas macleodii strain:HOT1A3 Genome sequencing and assembly	University of Haifa	Proteobacteria	Gammaproteobacteria	Alteromonadales	Alteromonadaceae	Alteromonas	Alteromonas macleodii							4
Alteromonas mediterranea DE	55	60	23	1.33236	41.8182	1.09091	4412282	4128	642555105	Bacteria	Finished	Alteromonas macleodii strains, University Miguel Hernandez, Spain	J. Craig Venter Institute (JCVI)	Proteobacteria	Gammaproteobacteria	Alteromonadales	Alteromonadaceae	Alteromonas	Alteromonas mediterranea	Environmental	Aquatic	Unclassified	Marine			1
Alteromonas naphthalenivorans SN2	61	63	24	1.37326	39.3443	1.03279	4972148	4442	2504136012	Bacteria	Finished	Alteromonas naphthalenivorans SN2	National Instrumentation Center for Environmental Management Korea	Proteobacteria	Gammaproteobacteria	Alteromonadales	Alteromonadaceae	Alteromonas	Alteromonas naphthalenivorans	Environmental	Aquatic	Intertidal zone	Marine			4
Alteromonas sp. ALT199	60	61	24	1.48552	40	1.01667	4635666	4039	2524614846	Bacteria	Permanent Draft	Alteromonas ALT199	DOE Joint Genome Institute (JGI)	Proteobacteria	Gammaproteobacteria	Alteromonadales	Alteromonadaceae	Alteromonas	Alteromonas sp. ALT199							4
Amorphus coralli DSM 19760	28	31	5	0.708502	17.8571	1.10714	4317545	3952	2517572147	Bacteria	Permanent Draft	Genomic Encyclopedia of Type Strains, Phase I: the one thousand microbial genomes (KMG-I) project	DOE Joint Genome Institute (JGI)	Proteobacteria	Alphaproteobacteria	Rhizobiales	Rhodobiaceae	Amorphus	Amorphus coralli	Host-associated	Unclassified	Unclassified	Unclassified		Aquatic, Host, Marine	1
Amphritea japonica ATCC BAA-1530	36	40	11	1.01152	30.5556	1.11111	3801615	3559	2519899692	Bacteria	Permanent Draft	Genomic Encyclopedia of Type Strains, Phase I: the one thousand microbial genomes (KMG-I) project	DOE Joint Genome Institute (JGI)	Proteobacteria	Gammaproteobacteria	Oceanospirillales	Oceanospirillaceae	Amphritea	Amphritea japonica	Environmental	Aquatic	Oceanic	Marine		Aquatic, Marine, Sediment	1
Aquiflexum balticum BA160, DSM 16537	66	46	12	1.28881	18.1818	0.69697	5987095	5121	2506520046	Bacteria	Finished	A Genomic Encyclopedia of Bacteria and Archaea (GEBA)	DOE Joint Genome Institute (JGI)	Bacteroidetes	Cytophagia	Cytophagales	Cyclobacteriaceae	Aquiflexum	Aquiflexum balticum	Environmental	Aquatic	Unclassified	Marine		Aquatic, Marine, Sea water	3
Aquimarina latercula DSM 2041	59	69	17	1.05169	28.8136	1.16949	6245252	5610	2523533620	Bacteria	Permanent Draft	Genomic Encyclopedia of Type Strains, Phase I: the one thousand microbial genomes (KMG-I) project	DOE Joint Genome Institute (JGI)	Bacteroidetes	Flavobacteriia	Flavobacteriales	Flavobacteriaceae	Aquimarina	Aquimarina latercula	Environmental	Aquatic	Unclassified	Aquaculture		Aquatic, Marine, Sea water	3
Aquimarina muelleri DSM 19832	44	43	11	1.05288	25	0.977273	4903219	4179	2524023059	Bacteria	Permanent Draft	Genomic Encyclopedia of Type Strains, Phase I: the one thousand microbial genomes (KMG-I) project	DOE Joint Genome Institute (JGI)	Bacteroidetes	Flavobacteriia	Flavobacteriales	Flavobacteriaceae	Aquimarina	Aquimarina muelleri	Environmental	Aquatic	Marginal Sea	Marine		Aquatic, Marine, Sea water	1
Arenibacter certesii DSM 19833	36	41	9	0.849858	25	1.13889	4991805	4236	2523231023	Bacteria	Permanent Draft	Genomic Encyclopedia of Type Strains, Phase I: the one thousand microbial genomes (KMG-I) project	DOE Joint Genome Institute (JGI)	Bacteroidetes	Flavobacteriia	Flavobacteriales	Flavobacteriaceae	Arenibacter	Arenibacter certesii	Host-associated	Algae	Unclassified	Unclassified		Marine	1
Aurantimonas coralicida DSM 14790	49	43	10	1.11414	20.4082	0.877551	4615647	4398	2523533557	Bacteria	Permanent Draft	Genomic Encyclopedia of Type Strains, Phase I: the one thousand microbial genomes (KMG-I) project	DOE Joint Genome Institute (JGI)	Proteobacteria	Alphaproteobacteria	Rhizobiales	Aurantimonadaceae	Aurantimonas	Aurantimonas coralicida	Host-associated	Unclassified	Unclassified	Unclassified		Aquatic, Host, Marine	1
Bacillus sp. B14905	54	51	3	1.13684	5.55556	0.944444	4497271	4750	640612200	Bacteria	Permanent Draft	Bacillus sp. B14905	J. Craig Venter Institute (JCVI)	Firmicutes	Bacilli	Bacillales	Bacillaceae	Bacillus	Bacillus sp. B14905	Environmental	Aquatic	Unclassified	Marine			3
Bacillus sp. NRRL B-14911	62	47	2	1.06952	3.22581	0.758065	5085825	5797	638341014	Bacteria	Permanent Draft	Bacillus sp. NRRL B-14911	J. Craig Venter Institute (JCVI)	Firmicutes	Bacilli	Bacillales	Bacillaceae	Bacillus	Bacillus sp. NRRL B-14911	Environmental	Aquatic	Unclassified	Marine			3
Bacillus sp. SG-1	31	24	1	0.70009	3.22581	0.774194	3948965	4428	640963033	Bacteria	Permanent Draft	Bacillus sp. SG-1	J. Craig Venter Institute (JCVI)	Firmicutes	Bacilli	Bacillales	Bacillaceae	Bacillus	Bacillus sp. SG-1	Environmental	Aquatic	Oceanic	Marine			1
Beggiatoa sp. Orange Guaymas	83	50	51	1.55722	61.4458	0.60241	4772184	5330	2502790011	Bacteria	Permanent Draft	Beggiatoa sp. Orange Guaymas	J. Craig Venter Institute (JCVI)	Proteobacteria	Gammaproteobacteria	Thiotrichales	Thiotrichaceae	Beggiatoa	Beggiatoa sp. 'Orange Guaymas'	Environmental	Aquatic	Hydrothermal vents	Marine			4
Belliella baltica DSM 15883	44	38	11	1.13431	25	0.863636	4196595	3879	2509276058	Bacteria	Finished	A Genomic Encyclopedia of Bacteria and Archaea (GEBA)	DOE Joint Genome Institute (JGI)	Bacteroidetes	Cytophagia	Cytophagales	Cyclobacteriaceae	Belliella	Belliella baltica	Environmental	Aquatic	Unclassified	Marine		Aquatic, Marine, Sea water	1
Bernardetia litoralis DSM 6794	36	21	6	0.880196	16.6667	0.583333	4919337	4090	2509276059	Bacteria	Finished	A Genomic Encyclopedia of Bacteria and Archaea (GEBA)	DOE Joint Genome Institute (JGI)	Bacteroidetes	Cytophagia	Cytophagales	Bernardetiaceae	Bernardetia	Bernardetia litoralis	Environmental	Aquatic	Unclassified	Aquaculture		Aquatic, Marine, Sea water	1
Brevundimonas sp. BAL3	59	44	21	1.67234	35.5932	0.745763	3646072	3528	647533115	Bacteria	Permanent Draft	Brevundimonas sp. BAL3	J. Craig Venter Institute (JCVI)	Proteobacteria	Alphaproteobacteria	Caulobacterales	Caulobacteraceae	Brevundimonas	Brevundimonas sp. BAL3	Environmental	Aquatic	Unclassified	Marine			4
Caldithrix abyssi LF13, DSM 13497	84	73	30	2.18636	35.7143	0.869048	4978541	3842	2561511127	Bacteria	Permanent Draft	A Genomic Encyclopedia of Bacteria and Archaea (GEBA)	DOE Joint Genome Institute (JGI)	Caldithrixae	Caldithrixia	Caldithrixales	Caldithrixaceae	Caldithrix	abyssi	Environmental	Aquatic	Hydrothermal vents	Marine		Aquatic, Deep sea, Marine	4
Caminibacter mediatlanticus TB-2	11	14	2	0.580781	18.1818	1.27273	1663618	1894	640963039	Bacteria	Permanent Draft	Caminibacter mediatlanticus TB-2	J. Craig Venter Institute (JCVI)	Proteobacteria	Epsilonproteobacteria	Nautiliales	Nautiliaceae	Caminibacter	Caminibacter mediatlanticus	Environmental	Aquatic	Hydrothermal vents	Marine			2
Candidatus Pelagibacter sp. HIMB122	6	5		0.385356		0.833333	1453515	1557	2561511237	Bacteria	Permanent Draft	SAR11 Genome Evolution	DOE Joint Genome Institute (JGI)	Proteobacteria	Alphaproteobacteria	Pelagibacterales	Pelagibacteraceae	Candidatus Pelagibacter	Candidatus Pelagibacter sp. HIMB122							2
Candidatus Pelagibacter sp. HIMB1321	6	5		0.417827		0.833333	1320649	1436	2547132513	Bacteria	Permanent Draft	SAR11 Genome Evolution	DOE Joint Genome Institute (JGI)	Proteobacteria	Alphaproteobacteria	Pelagibacterales	Pelagibacteraceae	Candidatus Pelagibacter	Candidatus Pelagibacter sp. HIMB1321							2
Candidatus Pelagibacter sp. HTCC7211	6	5		0.380711		0.833333	1456888	1576	2503283017	Bacteria	Permanent Draft	Candidatus Pelagibacter sp. HTCC7211	J. Craig Venter Institute (JCVI)	Proteobacteria	Alphaproteobacteria	Pelagibacterales	Pelagibacteraceae	Candidatus Pelagibacter	Candidatus Pelagibacter sp. HTCC7211	Environmental	Aquatic	Unclassified	Marine			2
Candidatus Pelagibacter sp. IMCC9063	6	5		0.404858		0.833333	1284727	1482	650716017	Bacteria	Finished	Candidatus Pelagibacter sp. IMCC9063	Inha University	Proteobacteria	Alphaproteobacteria	Pelagibacterales	Pelagibacteraceae	Candidatus Pelagibacter	Candidatus Pelagibacter sp. IMCC9063	Environmental	Aquatic	Unclassified	Marine			2
Candidatus Pelagibacter ubique HIMB083	6	5		0.398671		0.833333	1395997	1505	2510461079	Bacteria	Permanent Draft	SAR11 Genome Evolution	DOE Joint Genome Institute (JGI)	Proteobacteria	Alphaproteobacteria	Pelagibacterales	Pelagibacteraceae	Candidatus Pelagibacter	Candidatus Pelagibacter ubique							2
Candidatus Pelagibacter ubique HIMB140	6	5		0.390879		0.833333	1437930	1535	2503754000	Bacteria	Permanent Draft	SAR11 Genome Evolution	DOE Joint Genome Institute (JGI)	Proteobacteria	Alphaproteobacteria	Pelagibacterales	Pelagibacteraceae	Candidatus Pelagibacter	Candidatus Pelagibacter ubique							2
Candidatus Pelagibacter ubique HTCC1016	5	4		0.356125		0.8	1297098	1404	2516143128	Bacteria	Permanent Draft	SAR11 Genome Evolution	DOE Joint Genome Institute (JGI)	Proteobacteria	Alphaproteobacteria	Pelagibacterales	Pelagibacteraceae	Candidatus Pelagibacter	Candidatus Pelagibacter ubique							2
Candidatus Pelagibacter ubique HTCC1040	5	5		0.362056		1	1274624	1381	2513237133	Bacteria	Permanent Draft	SAR11 Genome Evolution	DOE Joint Genome Institute (JGI)	Proteobacteria	Alphaproteobacteria	Pelagibacterales	Pelagibacteraceae	Candidatus Pelagibacter	Candidatus Pelagibacter ubique							2
Candidatus Pelagibacter ubique HTCC7214	6	5		0.40678		0.833333	1375060	1475	2561511239	Bacteria	Permanent Draft	SAR11 Genome Evolution	DOE Joint Genome Institute (JGI)	Proteobacteria	Alphaproteobacteria	Pelagibacterales	Pelagibacteraceae	Candidatus Pelagibacter	Candidatus Pelagibacter ubique	Environmental	Aquatic	Unclassified	Marine			2
Candidatus Pelagibacter ubique HTCC7217	6	5		0.390371		0.833333	1433611	1537	2561511228	Bacteria	Permanent Draft	SAR11 Genome Evolution	DOE Joint Genome Institute (JGI)	Proteobacteria	Alphaproteobacteria	Pelagibacterales	Pelagibacteraceae	Candidatus Pelagibacter	Candidatus Pelagibacter ubique							2
Candidatus Pelagibacter ubique SAR11 HTCC1002	6	4		0.420168		0.666667	1327604	1428	638341056	Bacteria	Permanent Draft	Candidatus Pelagibacter ubique SAR11 HTCC1002	J. Craig Venter Institute (JCVI)	Proteobacteria	Alphaproteobacteria	Pelagibacterales	Pelagibacteraceae	Candidatus Pelagibacter	Candidatus Pelagibacter ubique	Environmental	Aquatic	Unclassified	Marine			2
Candidatus Pelagibacter ubique SAR11 HTCC1013	7	5		0.496102		0.714286	1302704	1411	2511231042	Bacteria	Permanent Draft	SAR11 Genome Evolution	DOE Joint Genome Institute (JGI)	Proteobacteria	Alphaproteobacteria	Pelagibacterales	Pelagibacteraceae	Candidatus Pelagibacter	Candidatus Pelagibacter ubique							2
Candidatus Pelagibacter ubique SAR11 HTCC1062	6	5		0.430416		0.833333	1308759	1394	637000058	Bacteria	Finished	Candidatus Pelagibacter ubique SAR11 HTCC1062	Oregon State University, University of California, San Diego, Verenium Corporation	Proteobacteria	Alphaproteobacteria	Pelagibacterales	Pelagibacteraceae	Candidatus Pelagibacter	Candidatus Pelagibacter ubique	Environmental	Aquatic	Unclassified	Marine			2
Candidatus Pelagibacter ubique SAR11 HTCC8051	5	4		0.333778		0.8	1395115	1498	2511231043	Bacteria	Permanent Draft	SAR11 Genome Evolution	DOE Joint Genome Institute (JGI)	Proteobacteria	Alphaproteobacteria	Pelagibacterales	Pelagibacteraceae	Candidatus Pelagibacter	Candidatus Pelagibacter ubique							2
Candidatus Pelagibacter ubique SAR11 HTCC9022	5	4		0.34153		0.8	1362422	1464	2511231041	Bacteria	Permanent Draft	SAR11 Genome Evolution	DOE Joint Genome Institute (JGI)	Proteobacteria	Alphaproteobacteria	Pelagibacterales	Pelagibacteraceae	Candidatus Pelagibacter	Candidatus Pelagibacter ubique							2
Candidatus Pelagibacter ubique SAR11 HTCC9565	4	4		0.2886		1	1279674	1386	2503283022	Bacteria	Permanent Draft	SAR11 Genome Evolution	DOE Joint Genome Institute (JGI)	Proteobacteria	Alphaproteobacteria	Pelagibacterales	Pelagibacteraceae	Candidatus Pelagibacter	Candidatus Pelagibacter ubique							2
Carnobacterium sp. AT7	13	13		0.517928		1	2501418	2510	2501651209	Bacteria	Permanent Draft	Carnobacterium sp. AT7	J. Craig Venter Institute (JCVI)	Firmicutes	Bacilli	Lactobacillales	Carnobacteriaceae	Carnobacterium	Carnobacterium sp. AT7	Environmental	Aquatic	Unclassified	Marine			2
Cellulophaga algicola IC166, DSM 14237	50	49	8	1.15101	16	0.98	4888353	4344	649633031	Bacteria	Finished	A Genomic Encyclopedia of Bacteria and Archaea (GEBA)	DOE Joint Genome Institute (JGI)	Bacteroidetes	Flavobacteriia	Flavobacteriales	Flavobacteriaceae	Cellulophaga	Cellulophaga algicola	Host-associated	Algae	Unclassified	Unclassified		Marine	1
Citreicella sp. SE45	42	42	13	0.763775	30.9524	1	5523231	5499	647533124	Bacteria	Permanent Draft	Citreicella sp. SE45	J. Craig Venter Institute (JCVI)	Proteobacteria	Alphaproteobacteria	Rhodobacterales	Rhodobacteraceae	Citreicella	Citreicella sp. SE45	Environmental	Aquatic	Intertidal zone	Marine			3
Congregibacter litoralis KT71	22	23	4	0.552625	18.1818	1.04545	4351117	3981	2597489864	Bacteria	Permanent Draft	Congregibacter litoralis KT71	J. Craig Venter Institute (JCVI), Max Planck Institute	Proteobacteria	Gammaproteobacteria	Cellvibrionales	Halieaceae	Congregibacter	Congregibacter litoralis	Environmental	Aquatic	Unclassified	Marine			1
Coraliomargarita akajimensis DSM 45221	36	23	15	1.12817	41.6667	0.638889	3750771	3191	646564524	Bacteria	Finished	A Genomic Encyclopedia of Bacteria and Archaea (GEBA)	DOE Joint Genome Institute (JGI)	Verrucomicrobia	Opitutae	Puniceicoccales	Puniceicoccaceae	Coraliomargarita	Coraliomargarita akajimensis	Environmental	Aquatic	Unclassified	Marine		Aquatic, Marine, Sea water	1
Crocinitomix catalasitica ATCC 23190	35	39	6	0.847868	17.1429	1.11429	4622888	4128	2556921666	Bacteria	Permanent Draft	Genomic Encyclopedia of Type Strains, Phase I: the one thousand microbial genomes (KMG-I) project	DOE Joint Genome Institute (JGI)	Bacteroidetes	Flavobacteriia	Flavobacteriales	Crocinitomicaceae	Crocinitomix	Crocinitomix catalasitica	Environmental	Aquatic	Intertidal zone	Marine			1
Crocosphaera watsonii WH 0003	46	47	18	0.746027	39.1304	1.02174	5890504	6166	2531839001	Bacteria	Permanent Draft	Crocosphaera watsonii WH 0003	University of California, Santa Cruz	Cyanobacteria	unclassified	Chroococcales	Aphanothecaceae	Crocosphaera	Crocosphaera watsonii	Environmental	Aquatic	Unclassified	Marine			3
Crocosphaera watsonii WH 0401	41	43	14	0.783789	34.1463	1.04878	4549610	5231	2503283007	Bacteria	Permanent Draft	Crocosphaera watsonii WH 0401	University of California, Santa Cruz	Cyanobacteria	unclassified	Chroococcales	Aphanothecaceae	Crocosphaera	Crocosphaera watsonii							3
Crocosphaera watsonii WH 8501	43	39	15	0.640357	34.8837	0.906977	6287279	6715	2503283009	Bacteria	Permanent Draft	Crocosphaera watsonii WH 8501 (120ctgs)		Cyanobacteria	unclassified	Chroococcales	Aphanothecaceae	Crocosphaera	Crocosphaera watsonii	Environmental	Aquatic	Unclassified	Marine			3
Cucumibacter marinus DSM 18995	29	36	4	0.799338	13.7931	1.24138	3713661	3628	2524614806	Bacteria	Permanent Draft	Genomic Encyclopedia of Type Strains, Phase I: the one thousand microbial genomes (KMG-I) project	DOE Joint Genome Institute (JGI)	Proteobacteria	Alphaproteobacteria	Rhizobiales	Hyphomicrobiaceae	Cucumibacter	Cucumibacter marinus	Environmental	Aquatic	Unclassified	Marine		Aquatic, Marine, Sea water	1
Cyanothece sp. BH63E, ATCC 51472	54	56	21	1.04449	38.8889	1.03704	5460476	5170	2507262054	Bacteria	Permanent Draft	Cyanothece Sequencing CSP_777088	DOE Joint Genome Institute (JGI)	Cyanobacteria	unclassified	Oscillatoriales	Cyanothecaceae	Cyanothece	Cyanothece sp. ATCC 51472	Environmental	Aquatic	Unclassified	Marine		Aquatic, Marine	3
Cyanothece sp. BH68, ATCC 51142	54	56	21	1.00859	38.8889	1.03704	5460377	5354	641522622	Bacteria	Finished	Cyanothece sp. BH68, ATCC 51142	Washington University in St. Louis	Cyanobacteria	unclassified	Oscillatoriales	Cyanothecaceae	Cyanothece	Cyanothece sp. ATCC 51142	Environmental	Aquatic	Intertidal zone	Marine		Marine	3
Cyanothece sp. CCY 0110	70	64	33	1.07263	47.1429	0.914286	5880532	6526	640612201	Bacteria	Permanent Draft	Cyanothece sp. CCY 0110	J. Craig Venter Institute (JCVI)	Cyanobacteria	unclassified	Oscillatoriales	Cyanothecaceae	Cyanothece	Cyanothece sp. CCY0110	Environmental	Aquatic	Unclassified	Marine		Marine	3
Cyclobacterium marinum Raj, DSM 745	57	49	13	1.10658	22.807	0.859649	6221273	5151	2506381023	Bacteria	Finished	A Genomic Encyclopedia of Bacteria and Archaea (GEBA)	DOE Joint Genome Institute (JGI)	Bacteroidetes	Cytophagia	Cytophagales	Cyclobacteriaceae	Cyclobacterium	Cyclobacterium marinum	Host-associated	Fish	Unclassified	Unclassified		Fish, Host, Marine	3
Dasania marina DSM 21967	45			1.20676			4104988	3729	2515154073	Bacteria	Permanent Draft	Genomic Encyclopedia of Type Strains, Phase I: the one thousand microbial genomes (KMG-I) project	DOE Joint Genome Institute (JGI)	Proteobacteria	Gammaproteobacteria	Cellvibrionales	Spongiibacteraceae	Dasania	Dasania marina	Environmental	Aquatic	Oceanic	Marine		Aquatic, Marine, Sediment	1
Desulfatibacillum aliphaticivorans DSM 15576	136	101	73	2.53023	53.6765	0.742647	6469960	5375	2522572160	Bacteria	Permanent Draft	Genomic Encyclopedia of Type Strains, Phase I: the one thousand microbial genomes (KMG-I) project	DOE Joint Genome Institute (JGI)	Proteobacteria	Deltaproteobacteria	Desulfobacterales	Desulfobacteraceae	Desulfatibacillum	Desulfatibacillum aliphaticivorans	Environmental	Aquatic	Coastal	Marine		Aquatic, Marine, Sediment	4
Desulfatiglans anilini DSM 4660	64	75	12	1.55907	18.75	1.17188	4667344	4105	2526164742	Bacteria	Permanent Draft	Genomic Encyclopedia of Type Strains, Phase I: the one thousand microbial genomes (KMG-I) project	DOE Joint Genome Institute (JGI)	Proteobacteria	Deltaproteobacteria	Desulfobacterales	Desulfobacteraceae	Desulfatiglans	Desulfatiglans anilini	Environmental	Aquatic	Coastal	Marine		Aquatic, Marine, Sediment	4
Desulfobacter curvatus DSM 3379	122	107	63	2.40964	51.6393	0.877049	5646235	5063	2515154174	Bacteria	Permanent Draft	Genomic Encyclopedia of Type Strains, Phase I: the one thousand microbial genomes (KMG-I) project	DOE Joint Genome Institute (JGI)	Proteobacteria	Deltaproteobacteria	Desulfobacterales	Desulfobacteraceae	Desulfobacter	Desulfobacter curvatus	Environmental	Aquatic	Coastal	Marine		Aquatic, Marine, Sediment	4
Desulfobulbus japonicus DSM 18378	124	96	67	2.41951	54.0323	0.774194	5806184	5125	2524614762	Bacteria	Permanent Draft	Genomic Encyclopedia of Type Strains, Phase I: the one thousand microbial genomes (KMG-I) project	DOE Joint Genome Institute (JGI)	Proteobacteria	Deltaproteobacteria	Desulfobacterales	Desulfobulbaceae	Desulfobulbus	Desulfobulbus japonicus	Environmental	Aquatic	Intertidal zone	Marine			4
Desulfobulbus mediterraneus DSM 13871	111	73	61	2.77015	54.955	0.657658	4796810	4007	2523533605	Bacteria	Permanent Draft	Genomic Encyclopedia of Type Strains, Phase I: the one thousand microbial genomes (KMG-I) project	DOE Joint Genome Institute (JGI)	Proteobacteria	Deltaproteobacteria	Desulfobacterales	Desulfobulbaceae	Desulfobulbus	Desulfobulbus mediterraneus	Environmental	Aquatic	Oceanic	Marine		Aquatic, Deep sea, Marine, Sediment	4
Desulfovibrio bizertensis DSM 18034	46	47	13	1.54259	28.2609	1.02174	3266412	2982	2568526004	Bacteria	Permanent Draft	Genomic Encyclopedia of Type Strains, Phase I: the one thousand microbial genomes (KMG-I) project	DOE Joint Genome Institute (JGI)	Proteobacteria	Deltaproteobacteria	Desulfovibrionales	Desulfovibrionaceae	Desulfovibrio	Desulfovibrio bizertensis	Environmental	Aquatic	Oceanic	Marine		Aquatic, Marine, Sediment	4
Desulfovibrio hydrothermalis AM13, DSM 14728	74	75	20	2.237	27.027	1.01351	3659215	3308	2523533539	Bacteria	Permanent Draft	Genomic Encyclopedia of Type Strains, Phase I: the one thousand microbial genomes (KMG-I) project	DOE Joint Genome Institute (JGI)	Proteobacteria	Deltaproteobacteria	Desulfovibrionales	Desulfovibrionaceae	Desulfovibrio	Desulfovibrio hydrothermalis	Environmental	Aquatic	Hydrothermal vents	Marine		Aquatic, Deep sea, Marine	4
Desulfovibrio inopinatus DSM 10711	174	127	80	3.41377	45.977	0.729885	5767550	5097	2524614631	Bacteria	Permanent Draft	Genomic Encyclopedia of Type Strains, Phase I: the one thousand microbial genomes (KMG-I) project	DOE Joint Genome Institute (JGI)	Proteobacteria	Deltaproteobacteria	Desulfovibrionales	Desulfovibrionaceae	Desulfovibrio	Desulfovibrio inopinatus	Environmental	Aquatic	Coastal	Marine		Aquatic, Marine, Sediment	4
Desulfurobacterium thermolithotrophum BSA, DSM 11699	8	9		0.501882		1.125	1541968	1594	649633039	Bacteria	Finished	A Genomic Encyclopedia of Bacteria and Archaea (GEBA)	DOE Joint Genome Institute (JGI)	Aquificae	Aquificae	Desulfurobacteriales	Desulfurobacteriaceae	Desulfurobacterium	Desulfurobacterium thermolithotrophum	Environmental	Aquatic	Hydrothermal vents	Marine		Aquatic, Deep sea, Marine	2
Echinicola pacifica DSM 19836	44	32	22	1.04563	50	0.727273	5447112	4208	2515154083	Bacteria	Permanent Draft	Genomic Encyclopedia of Type Strains, Phase I: the one thousand microbial genomes (KMG-I) project	DOE Joint Genome Institute (JGI)	Bacteroidetes	Cytophagia	Cytophagales	Cyclobacteriaceae	Echinicola	Echinicola pacifica	Host-associated	Unclassified	Unclassified	Unclassified		Aquatic, Host, Marine	1
Echinicola vietnamensis KMM 6221, DSM 17526	47	39	17	1.00342	36.1702	0.829787	5608040	4684	2509276020	Bacteria	Finished	Continuation of the Genomic Encyclopedia of Bacteria and Archaea pilot project (GEBA)	DOE Joint Genome Institute (JGI)	Bacteroidetes	Cytophagia	Cytophagales	Cyclobacteriaceae	Echinicola	Echinicola vietnamensis	Environmental	Aquatic	Unclassified	Aquaculture		Aquatic, Marine, Sea water	3
Endozoicomonas elysicola MKT110, DSM 22380	32	33	14	0.677679	43.75	1.03125	5547760	4722	2515154160	Bacteria	Permanent Draft	Genomic Encyclopedia of Type Strains, Phase I: the one thousand microbial genomes (KMG-I) project	DOE Joint Genome Institute (JGI)	Proteobacteria	Gammaproteobacteria	Oceanospirillales	Endozoicomonadaceae	Endozoicomonas	Endozoicomonas elysicola	Host-associated	Mollusca	Unclassified	Digestive system		Aquatic, Marine, Mollusk gastrointestinal tract	3
Enterovibrio calviensis DSM 14347	51	63	22	1.02451	43.1373	1.23529	5505240	4978	2556921009	Bacteria	Permanent Draft	Genomic Encyclopedia of Type Strains, Phase I: the one thousand microbial genomes (KMG-I) project	DOE Joint Genome Institute (JGI)	Proteobacteria	Gammaproteobacteria	Vibrionales	Vibrionaceae	Enterovibrio	Enterovibrio calviensis	Environmental	Aquatic	Unclassified	Marine		Aquatic, Marine, Sea water	3
Enterovibrio nigricans DSM 22720	47	59	18	0.948537	38.2979	1.25532	5037269	4955	2568526010	Bacteria	Permanent Draft	Genomic Encyclopedia of Type Strains, Phase I: the one thousand microbial genomes (KMG-I) project	DOE Joint Genome Institute (JGI)	Proteobacteria	Gammaproteobacteria	Vibrionales	Vibrionaceae	Enterovibrio	Enterovibrio nigricans	Host-associated	Fish	Unclassified	Unclassified		Fish, Host, Marine	3
Erythrobacter litoralis HTCC2594	23	21	1	0.749674	4.34783	0.913043	3052398	3068	637000103	Bacteria	Finished	Erythrobacter litoralis HTCC2594	J. Craig Venter Institute (JCVI)	Proteobacteria	Alphaproteobacteria	Sphingomonadales	Erythrobacteraceae	Erythrobacter	Erythrobacter litoralis	Environmental	Aquatic	Unclassified	Marine			1
Erythrobacter sp. NAP1	31	28	6	0.960942	19.3548	0.903226	3265346	3226	638341081	Bacteria	Permanent Draft	Erythrobacter sp. NAP1	J. Craig Venter Institute (JCVI)	Proteobacteria	Alphaproteobacteria	Sphingomonadales	Erythrobacteraceae	Erythrobacter	Erythrobacter sp. NAP1	Environmental	Aquatic	Unclassified	Marine			1
Erythrobacter sp. SD-21	34	28	4	1.13636	11.7647	0.823529	2970874	2992	640963034	Bacteria	Permanent Draft	Erythrobacter sp, SD-21	J. Craig Venter Institute (JCVI)	Proteobacteria	Alphaproteobacteria	Sphingomonadales	Erythrobacteraceae	Erythrobacter	Erythrobacter sp. SD-21	Environmental	Aquatic	Unclassified	Marine			1
Eudoraea adriatica DSM 19308	20	21	3	0.558815	15	1.05	3906474	3579	2522572201	Bacteria	Permanent Draft	Genomic Encyclopedia of Type Strains, Phase I: the one thousand microbial genomes (KMG-I) project	DOE Joint Genome Institute (JGI)	Bacteroidetes	Flavobacteriia	Flavobacteriales	Flavobacteriaceae	Eudoraea	Eudoraea adriatica	Environmental	Aquatic	Coastal	Marine		Aquatic, Marine, Sea water	1
Fangia hongkongensis DSM 21703	17	19	2	0.603693	11.7647	1.11765	2946743	2816	2515154119	Bacteria	Permanent Draft	Genomic Encyclopedia of Type Strains, Phase I: the one thousand microbial genomes (KMG-I) project	DOE Joint Genome Institute (JGI)	Proteobacteria	Gammaproteobacteria	Thiotrichales	Fastidiosibacteraceae	Fangia	Fangia hongkongensis	Environmental	Aquatic	Unclassified	Marine		Aquatic, Marine, Sea water	2
Ferrimonas balearica PAT, DSM 9799	28	37	8	0.7094	28.5714	1.32143	4279159	3947	648028026	Bacteria	Finished	A Genomic Encyclopedia of Bacteria and Archaea (GEBA)	DOE Joint Genome Institute (JGI)	Proteobacteria	Gammaproteobacteria	Alteromonadales	Ferrimonadaceae	Ferrimonas	Ferrimonas balearica	Environmental	Aquatic	Unclassified	Sediment		Marine, Sediment	1
Ferrimonas kyonanensis DSM 18153	40	43	11	0.884173	27.5	1.075	4932857	4524	2524023060	Bacteria	Permanent Draft	Genomic Encyclopedia of Type Strains, Phase I: the one thousand microbial genomes (KMG-I) project	DOE Joint Genome Institute (JGI)	Proteobacteria	Gammaproteobacteria	Alteromonadales	Ferrimonadaceae	Ferrimonas	Ferrimonas kyonanensis	Host-associated	Unclassified	Unclassified	Unclassified		Aquatic, Host, Marine	1
Ferrimonas senticii DSM 18821	26	30	9	0.735086	34.6154	1.15385	3887788	3537	2523533614	Bacteria	Permanent Draft	Genomic Encyclopedia of Type Strains, Phase I: the one thousand microbial genomes (KMG-I) project	DOE Joint Genome Institute (JGI)	Proteobacteria	Gammaproteobacteria	Alteromonadales	Ferrimonadaceae	Ferrimonas	Ferrimonas senticii	Host-associated	Fish	Unclassified	Unclassified		Fish, Host, Marine	1
Flavobacteria bacterium BBFL7	22	23	2	0.837457	9.09091	1.04545	3083153	2627	638341093	Bacteria	Permanent Draft	Flavobacteria sp. BBFL7	J. Craig Venter Institute (JCVI)	Bacteroidetes	Flavobacteriia	unclassified	unclassified	unclassified	Flavobacteria bacterium BBFL7	Environmental	Aquatic	Unclassified	Marine			1
Flavobacterium frigidarium DSM 17623	47	42	10	1.40215	21.2766	0.893617	3632726	3352	2523533550	Bacteria	Permanent Draft	Genomic Encyclopedia of Type Strains, Phase I: the one thousand microbial genomes (KMG-I) project	DOE Joint Genome Institute (JGI)	Bacteroidetes	Flavobacteriia	Flavobacteriales	Flavobacteriaceae	Flavobacterium	Flavobacterium frigidarium	Environmental	Aquatic	Oceanic	Marine		Aquatic, Marine, Sediment	1
Flavobacterium tegetincola DSM 22377	31	34	6	0.875954	19.3548	1.09677	3774544	3539	2524023138	Bacteria	Permanent Draft	Genomic Encyclopedia of Type Strains, Phase I: the one thousand microbial genomes (KMG-I) project	DOE Joint Genome Institute (JGI)	Bacteroidetes	Flavobacteriia	Flavobacteriales	Flavobacteriaceae	Flavobacterium	Flavobacterium tegetincola	Environmental	Unclassified	Unclassified	Unclassified		Aquatic, Marine, Mat	1
Flexistipes sinusarabici MAS10, DSM 4947	29	30	8	1.20884	27.5862	1.03448	2526590	2399	2505679008	Bacteria	Finished	A Genomic Encyclopedia of Bacteria and Archaea (GEBA)	DOE Joint Genome Institute (JGI)	Deferribacteres	Deferribacteres	Deferribacterales	Deferribacteraceae	Flexistipes	Flexistipes sinusarabici	Environmental	Aquatic	Unclassified	Marine		Aquatic, Marine, Sea water	1
Flexithrix dorotheae DSM 6795	149	91	43	2.00107	28.8591	0.610738	9536821	7446	2515154145	Bacteria	Permanent Draft	Genomic Encyclopedia of Type Strains, Phase I: the one thousand microbial genomes (KMG-I) project	DOE Joint Genome Institute (JGI)	Bacteroidetes	Cytophagia	Cytophagales	Flammeovirgaceae	Flexithrix	Flexithrix dorotheae	Environmental	Aquatic	Unclassified	Sediment		Marine, Sediment	4
Fulvimarina pelagi HTCC2506	36	33	5	0.943149	13.8889	0.916667	3802689	3817	639857001	Bacteria	Permanent Draft	Fulvimarina pelagi HTCC2506	J. Craig Venter Institute (JCVI)	Proteobacteria	Alphaproteobacteria	Rhizobiales	Aurantimonadaceae	Fulvimarina	Fulvimarina pelagi	Environmental	Aquatic	Unclassified	Marine			1
Gammaproteobacteria sp. OM60 HIMB55	9	8	3	0.358423	33.3333	0.888889	2736988	2511	2513237293	Bacteria	Permanent Draft	Gammaproteobacteria sp. OM60 HIMB55	J. Craig Venter Institute (JCVI)	Proteobacteria	Gammaproteobacteria	Cellvibrionales	Halieaceae	unclassified	gamma proteobacterium HIMB55	Environmental	Aquatic	Unclassified	Marine			2
Gelidibacter mesophilus DSM 14095	32	26	8	0.810332	25	0.8125	4430943	3949	2523231061	Bacteria	Permanent Draft	Genomic Encyclopedia of Type Strains, Phase I: the one thousand microbial genomes (KMG-I) project	DOE Joint Genome Institute (JGI)	Bacteroidetes	Flavobacteriia	Flavobacteriales	Flavobacteriaceae	Gelidibacter	Gelidibacter mesophilus	Environmental	Aquatic	Marginal Sea	Marine		Aquatic, Marine, Sea water	1
Geopsychrobacter electrodiphilus DSM 16401	82	77	28	2.03929	34.1463	0.939024	4241730	4021	2522572047	Bacteria	Permanent Draft	Genomic Encyclopedia of Type Strains, Phase I: the one thousand microbial genomes (KMG-I) project	DOE Joint Genome Institute (JGI)	Proteobacteria	Deltaproteobacteria	Desulfuromonadales	Geobacteraceae	Geopsychrobacter	Geopsychrobacter electrodiphilus	Engineered	Industrial production	Unclassified	Engineered product		Aquatic, Marine, Sediment	4
Gilvimarinus chinensis DSM 19667	33	38	12	0.896739	36.3636	1.15152	4068866	3680	2519103187	Bacteria	Permanent Draft	Genomic Encyclopedia of Type Strains, Phase I: the one thousand microbial genomes (KMG-I) project	DOE Joint Genome Institute (JGI)	Proteobacteria	Gammaproteobacteria	Cellvibrionales	Cellvibrionaceae	Gilvimarinus	Gilvimarinus chinensis	Environmental	Aquatic	Unclassified	Marine		Aquatic, Marine, Sea water	1
Glaciecola pallidula DSM 14239	35	46	9	0.896976	25.7143	1.31429	4363047	3902	2524023167	Bacteria	Permanent Draft	Genomic Encyclopedia of Type Strains, Phase I: the one thousand microbial genomes (KMG-I) project	DOE Joint Genome Institute (JGI)	Proteobacteria	Gammaproteobacteria	Alteromonadales	Alteromonadaceae	Glaciecola	Glaciecola pallidula	Environmental	Aquatic	Oceanic	Marine		Aquatic, Marine, Sea water	1
Gracilimonas tropica DSM 19535	42	30	5	1.22592	11.9048	0.714286	3831242	3426	2515154158	Bacteria	Permanent Draft	Genomic Encyclopedia of Type Strains, Phase I: the one thousand microbial genomes (KMG-I) project	DOE Joint Genome Institute (JGI)	Bacteroidetes	Sphingobacteriia	Sphingobacteriales	Chitinophagaceae	Gracilimonas	Gracilimonas tropica	Engineered	Lab enrichment	Marine media	Defined media		Aquatic, Marine	1
Gramella echinicola DSM 19838	35	34	6	1.07593	17.1429	0.971429	3513826	3253	2524614734	Bacteria	Permanent Draft	Genomic Encyclopedia of Type Strains, Phase I: the one thousand microbial genomes (KMG-I) project	DOE Joint Genome Institute (JGI)	Bacteroidetes	Flavobacteriia	Flavobacteriales	Flavobacteriaceae	Gramella	Gramella echinicola	Host-associated	Unclassified	Unclassified	Unclassified		Aquatic, Host, Marine	1
Gramella portivictoriae DSM 23547	34	35	8	1.11658	23.5294	1.02941	3269398	3045	2524614725	Bacteria	Permanent Draft	Genomic Encyclopedia of Type Strains, Phase I: the one thousand microbial genomes (KMG-I) project	DOE Joint Genome Institute (JGI)	Bacteroidetes	Flavobacteriia	Flavobacteriales	Flavobacteriaceae	Gramella	Gramella portivictoriae	Environmental	Aquatic	Oceanic	Marine		Aquatic, Marine, Sediment	1
Haliangium ochraceum SMP-2, DSM 14365	109	76	55	1.56789	50.4587	0.697248	9446314	6952	646311933	Bacteria	Finished	A Genomic Encyclopedia of Bacteria and Archaea (GEBA)	DOE Joint Genome Institute (JGI)	Proteobacteria	Deltaproteobacteria	Myxococcales	Kofleriaceae	Haliangium	Haliangium ochraceum	Environmental	Aquatic	Intertidal zone	Marine			3
Haliea salexigens DSM 19537	29	30	5	0.722291	17.2414	1.03448	4258722	4015	2523533559	Bacteria	Permanent Draft	Genomic Encyclopedia of Type Strains, Phase I: the one thousand microbial genomes (KMG-I) project	DOE Joint Genome Institute (JGI)	Proteobacteria	Gammaproteobacteria	Cellvibrionales	Halieaceae	Haliea	Haliea salexigens	Environmental	Aquatic	Coastal	Marine		Aquatic, Marine, Sea water	1
Halobacillus kuroshimensis DSM 18393	24	24		0.590551		1	3850372	4064	2523533634	Bacteria	Permanent Draft	Genomic Encyclopedia of Type Strains, Phase I: the one thousand microbial genomes (KMG-I) project	DOE Joint Genome Institute (JGI)	Firmicutes	Bacilli	Bacillales	Bacillaceae	Halobacillus	Halobacillus kuroshimensis	Environmental	Aquatic	Intertidal zone	Marine		Aquatic, Deep sea, Marine	1
Halobacteroides halobius DSM 5150	15	9		0.569692		0.6	2649255	2633	2509601017	Bacteria	Finished	A Genomic Encyclopedia of Bacteria and Archaea (GEBA)	DOE Joint Genome Institute (JGI)	Firmicutes	Clostridia	Halanaerobiales	Halobacteroidaceae	Halobacteroides	Halobacteroides halobius	Environmental	Aquatic	Oceanic	Marine		Aquatic, Deep sea, Marine, Sediment	2
Halodesulfovibrio aestuarii DSM 10141	50	53	17	1.62813	34	1.06	3406912	3071	2524614816	Bacteria	Permanent Draft	Genomic Encyclopedia of Type Strains, Phase I: the one thousand microbial genomes (KMG-I) project	DOE Joint Genome Institute (JGI)	Proteobacteria	Deltaproteobacteria	Desulfovibrionales	Desulfovibrionaceae	Halodesulfovibrio	Halodesulfovibrio aestuarii	Environmental	Aquatic	Coastal	Marine		Aquatic, Marine, Sediment	4
Halomonas halocynthiae DSM 14573	16	16	2	0.576992	12.5	1	2878444	2773	2526164533	Bacteria	Permanent Draft	Genomic Encyclopedia of Type Strains, Phase I: the one thousand microbial genomes (KMG-I) project	DOE Joint Genome Institute (JGI)	Proteobacteria	Gammaproteobacteria	Oceanospirillales	Halomonadaceae	Halomonas	Halomonas halocynthiae	Host-associated	Unclassified	Unclassified	Unclassified		Aquatic, Host, Marine	2
Halomonas zhanjiangensis DSM 21076	23	25	5	0.615138	21.7391	1.08696	4060520	3739	2517572236	Bacteria	Permanent Draft	Genomic Encyclopedia of Type Strains, Phase I: the one thousand microbial genomes (KMG-I) project	DOE Joint Genome Institute (JGI)	Proteobacteria	Gammaproteobacteria	Oceanospirillales	Halomonadaceae	Halomonas	Halomonas zhanjiangensis	Host-associated	Echinodermata				Aquatic, Host, Marine	1
Henriciella marina DSM 19595	29	24	6	0.889571	20.6897	0.827586	3277765	3260	2519103046	Bacteria	Permanent Draft	Genomic Encyclopedia of Type Strains, Phase I: the one thousand microbial genomes (KMG-I) project	DOE Joint Genome Institute (JGI)	Proteobacteria	Alphaproteobacteria	Rhodobacterales	Hyphomonadaceae	Henriciella	Henriciella marina	Environmental	Aquatic	Unclassified	Marine		Aquatic, Marine, Sea water	1
Hippea maritima MH2, DSM 10411	9	10	1	0.505618	11.1111	1.11111	1694430	1780	2504136000	Bacteria	Finished	A Genomic Encyclopedia of Bacteria and Archaea (GEBA)	DOE Joint Genome Institute (JGI)	Proteobacteria	Deltaproteobacteria	Desulfurellales	Desulfurellaceae	Hippea	Hippea maritima	Environmental	Aquatic	Oceanic	Marine		Aquatic, Marine, Sediment	2
Hirschia maritima DSM 19733	31	41	9	0.989783	29.0323	1.32258	3351270	3132	2519899518	Bacteria	Permanent Draft	Genomic Encyclopedia of Type Strains, Phase I: the one thousand microbial genomes (KMG-I) project	DOE Joint Genome Institute (JGI)	Proteobacteria	Alphaproteobacteria	Rhodobacterales	Hyphomonadaceae	Hirschia	Hirschia maritima	Environmental	Aquatic	Unclassified	Marine		Aquatic, Marine, Sea water	1
Hoeflea phototrophica DFL-43	35	36	5	0.814901	14.2857	1.02857	4468465	4295	2663763045	Bacteria	Finished	Hoeflea phototrophica DFL-43	J. Craig Venter Institute (JCVI)	Proteobacteria	Alphaproteobacteria	Rhizobiales	Phyllobacteriaceae	Hoeflea	Hoeflea phototrophica	Host-associated	Unclassified	Unclassified	Unclassified			1
Hydrogenivirga sp. 128-5-R1-1	20	29		0.524797		1.45	3038240	3811	2636416138	Bacteria	Draft	Hydrogenivirga sp. 128-5-R1-1	J. Craig Venter Institute (JCVI)	Aquificae	Aquificae	Aquificales	Aquificaceae	Hydrogenivirga	Hydrogenivirga sp. 128-5-R1-1	Environmental	Aquatic	Hydrothermal vents	Marine			1
Idiomarina baltica OS145	24	35	4	0.902256	16.6667	1.45833	2722127	2660	638341106	Bacteria	Permanent Draft	Idiomarina baltica OS145	J. Craig Venter Institute (JCVI)	Proteobacteria	Gammaproteobacteria	Alteromonadales	Idiomarinaceae	Idiomarina	Idiomarina baltica	Environmental	Aquatic	Unclassified	Marine			1
Idiomarina sediminum DSM 21906	15	17	3	0.604108	20	1.13333	2626426	2483	2524614571	Bacteria	Permanent Draft	Genomic Encyclopedia of Type Strains, Phase I: the one thousand microbial genomes (KMG-I) project	DOE Joint Genome Institute (JGI)	Proteobacteria	Gammaproteobacteria	Alteromonadales	Idiomarinaceae	Idiomarina	Idiomarina sediminum	Environmental	Aquatic	Oceanic	Marine		Aquatic, Marine, Sediment	2
Janibacter sp. HTCC2649	35	35		0.842156		1	4228723	4156	638341107	Bacteria	Permanent Draft	Janibacter sp. HTCC2649	J. Craig Venter Institute (JCVI)	Actinobacteria	Actinobacteria	Micrococcales	Intrasporangiaceae	Janibacter	Janibacter sp. HTCC2649	Environmental	Aquatic	Unclassified	Marine			1
Jeotgalicoccus marinus DSM 19772	14	16		0.614305		1.14286	2111746	2279	2523533549	Bacteria	Permanent Draft	Genomic Encyclopedia of Type Strains, Phase I: the one thousand microbial genomes (KMG-I) project	DOE Joint Genome Institute (JGI)	Firmicutes	Bacilli	Bacillales	Staphylococcaceae	Jeotgalicoccus	Jeotgalicoccus marinus	Host-associated	Unclassified	Unclassified	Unclassified		Aquatic, Host, Marine	2
Joostella marina DSM 19592	31	31	7	0.774226	22.5806	1	4508243	4004	2509276026	Bacteria	Permanent Draft	Continuation of the Genomic Encyclopedia of Bacteria and Archaea pilot project (GEBA)	DOE Joint Genome Institute (JGI)	Bacteroidetes	Flavobacteriia	Flavobacteriales	Flavobacteriaceae	Joostella	Joostella marina	Environmental	Aquatic	Coastal	Marine		Aquatic, Marine, Sea water	1
Kangiella aquimarina DSM 16071	18	22	2	0.706991	11.1111	1.22222	2681803	2546	2515154212	Bacteria	Permanent Draft	Genomic Encyclopedia of Type Strains, Phase I: the one thousand microbial genomes (KMG-I) project	DOE Joint Genome Institute (JGI)	Proteobacteria	Gammaproteobacteria	Oceanospirillales	Kangiellaceae	Kangiella	Kangiella aquimarina	Environmental	Aquatic	Oceanic	Marine		Aquatic, Marine, Sediment	2
Kangiella koreensis SW-125, DSM 16069	20	23	2	0.74239	10	1.15	2852073	2694	644736377	Bacteria	Finished	A Genomic Encyclopedia of Bacteria and Archaea (GEBA)	DOE Joint Genome Institute (JGI)	Proteobacteria	Gammaproteobacteria	Oceanospirillales	Kangiellaceae	Kangiella	Kangiella koreensis	Environmental	Aquatic	Unclassified	Marine		Aquatic, Marine, Sea water	2
Kiloniella laminariae DSM 19542	67	39	12	1.59032	17.9104	0.58209	4440816	4213	2515154130	Bacteria	Permanent Draft	Genomic Encyclopedia of Type Strains, Phase I: the one thousand microbial genomes (KMG-I) project	DOE Joint Genome Institute (JGI)	Proteobacteria	Alphaproteobacteria	Kiloniellales	Kiloniellaceae	Kiloniella	Kiloniella laminariae	Host-associated	Algae	Unclassified	Unclassified		Marine	4
Kordia algicida OT-1	39	46	6	0.850785	15.3846	1.17949	5019836	4584	641380434	Bacteria	Permanent Draft	Kordia algicida OT-1	J. Craig Venter Institute (JCVI)	Bacteroidetes	Flavobacteriia	Flavobacteriales	Flavobacteriaceae	Kordia	Kordia algicida	Environmental	Aquatic	Unclassified	Marine			1
Kordiimonas gwangyangensis DSM 19435	48	38	16	1.27051	33.3333	0.791667	4082245	3778	2517093004	Bacteria	Permanent Draft	Genomic Encyclopedia of Type Strains, Phase I: the one thousand microbial genomes (KMG-I) project	DOE Joint Genome Institute (JGI)	Proteobacteria	Alphaproteobacteria	Kordiimonadales	Kordiimonadaceae	Kordiimonas	Kordiimonas gwangyangensis	Environmental	Aquatic	Marginal Sea	Marine		Aquatic, Marine, Sediment	1
Kytococcus sedentarius 541, DSM 20547	18	16		0.668648		0.888889	2785024	2692	644736380	Bacteria	Finished	A Genomic Encyclopedia of Bacteria and Archaea (GEBA)	DOE Joint Genome Institute (JGI)	Actinobacteria	Actinobacteria	Micrococcales	Dermacoccaceae	Kytococcus	Kytococcus sedentarius	Environmental	Aquatic	Unclassified	Marine		Aquatic, Marine, Sea water	2
Lactobacillus ceti DSM 22408	5	4		0.372024		0.8	1387791	1344	2523231024	Bacteria	Permanent Draft	Genomic Encyclopedia of Type Strains, Phase I: the one thousand microbial genomes (KMG-I) project	DOE Joint Genome Institute (JGI)	Firmicutes	Bacilli	Lactobacillales	Lactobacillaceae	Lactobacillus	Lactobacillus ceti	Host-associated	Unclassified	Unclassified	Unclassified		Aquatic, Host, Marine	2
Lentisphaera araneosa HTCC2155	21	15	6	0.405954	28.5714	0.714286	6023180	5173	640963040	Bacteria	Permanent Draft	Lentisphaera araneosa HTCC2155	J. Craig Venter Institute (JCVI)	Lentisphaerae	Lentisphaeria	Lentisphaerales	Lentisphaeraceae	Lentisphaera	Lentisphaera araneosa	Environmental	Aquatic	Unclassified	Marine			3
Leucothrix mucor DSM 2157	40	37	12	0.839102	30	0.925	5185674	4767	2517093012	Bacteria	Permanent Draft	Continuation of the Genomic Encyclopedia of Bacteria and Archaea pilot project (GEBA)	DOE Joint Genome Institute (JGI)	Proteobacteria	Gammaproteobacteria	Thiotrichales	Thiotrichaceae	Leucothrix	Leucothrix mucor	Host-associated	Algae	Unclassified	Unclassified		Marine	3
Lewinella cohaerens DSM 23179	58	53	12	1.02837	20.6897	0.913793	7298817	5640	2515154030	Bacteria	Permanent Draft	Genomic Encyclopedia of Type Strains, Phase I: the one thousand microbial genomes (KMG-I) project	DOE Joint Genome Institute (JGI)	Bacteroidetes	Saprospiria	Saprospirales	Lewinellaceae	Lewinella	Lewinella cohaerens	Environmental	Aquatic	Intertidal zone	Marine			3
Limimaricola hongkongensis DSM 17492	31	22	4	0.983503	12.9032	0.709677	3187878	3152	2517434011	Bacteria	Permanent Draft	Genomic Encyclopedia of Type Strains, Phase I: the one thousand microbial genomes (KMG-I) project	DOE Joint Genome Institute (JGI)	Proteobacteria	Alphaproteobacteria	Rhodobacterales	Rhodobacteraceae	Limimaricola	Limimaricola hongkongensis	Environmental	Aquatic	Unclassified	Marine		Biofilm, Marine	1
Limnobacter sp. MED105	51	49	16	1.55251	31.3725	0.960784	3390271	3285	640963026	Bacteria	Permanent Draft	Limnobacter sp. MED105	J. Craig Venter Institute (JCVI)	Proteobacteria	Betaproteobacteria	Burkholderiales	Burkholderiaceae	Limnobacter	Limnobacter sp. MED105	Environmental	Aquatic	Unclassified	Marine			4
Loktanella sp. SE62	32	24	6	0.689507	18.75	0.75	4581948	4641	2517487002	Bacteria	Permanent Draft	Loktanella sp. SE62	J. Craig Venter Institute (JCVI)	Proteobacteria	Alphaproteobacteria	Rhodobacterales	Rhodobacteraceae	Loktanella	Loktanella sp. SE62	Environmental	Aquatic	Intertidal zone	Marine			1
Lyngbya sp. PCC 8106	126	82	57	2.03521	45.2381	0.650794	7037511	6191	639857035	Bacteria	Permanent Draft	Lyngbya sp. PCC 8106	J. Craig Venter Institute (JCVI)	Cyanobacteria	unclassified	Oscillatoriales	Oscillatoriaceae	Lyngbya	Lyngbya sp. PCC 8106	Environmental	Aquatic	Intertidal zone	Marine		Fresh water, Marine, Salt marsh	4
Lysobacter spongiicola DSM 21749	34	34	11	1.16041	32.3529	1	3099673	2930	2568526003	Bacteria	Permanent Draft	Genomic Encyclopedia of Type Strains, Phase I: the one thousand microbial genomes (KMG-I) project	DOE Joint Genome Institute (JGI)	Proteobacteria	Gammaproteobacteria	Lysobacterales	Lysobacteraceae	Lysobacter	Lysobacter spongiicola	Host-associated	Unclassified	Unclassified	Unclassified		Aquatic, Host, Marine	1
Maledivibacter halophilus ATCC 49637	66	62	1	1.1976	1.51515	0.939394	5802910	5511	2524614863	Bacteria	Permanent Draft	Genomic Encyclopedia of Type Strains, Phase I: the one thousand microbial genomes (KMG-I) project	DOE Joint Genome Institute (JGI)	Firmicutes	Clostridia	Clostridiales	Clostridiaceae	Maledivibacter	Maledivibacter halophilus	Environmental	Aquatic	Unclassified	Sediment		Hypersaline sediment, Marine, Sediment	3
Maribacter antarcticus DSM 21422	39	39	9	0.906766	23.0769	1	4853010	4301	2556921603	Bacteria	Permanent Draft	Genomic Encyclopedia of Type Strains, Phase I: the one thousand microbial genomes (KMG-I) project	DOE Joint Genome Institute (JGI)	Bacteroidetes	Flavobacteriia	Flavobacteriales	Flavobacteriaceae	Maribacter	Maribacter antarcticus	Host-associated	Algae	Unclassified	Unclassified		Marine	1
Marinactinospora thermotolerans DSM 45154	65	44	3	1.28994	4.61538	0.676923	5663707	5039	2524614583	Bacteria	Permanent Draft	Genomic Encyclopedia of Type Strains, Phase I: the one thousand microbial genomes (KMG-I) project	DOE Joint Genome Institute (JGI)	Actinobacteria	Actinobacteria	Streptosporangiales	Nocardiopsaceae	Marinactinospora	Marinactinospora thermotolerans	Environmental	Aquatic	Oceanic	Marine		Aquatic, Deep sea, Marine, Sediment	3
marine actinobacterium PHSC20C1	17	19		0.62546		1.11765	2769012	2718	638341246	Bacteria	Permanent Draft	Agreia sp. PHSC20C1	J. Craig Venter Institute (JCVI)	Actinobacteria	Actinobacteria	unclassified	unclassified	unclassified	marine actinobacterium PHSC20C1	Environmental	Aquatic	Unclassified	Marine			2
Marinithermus hydrothermalis T1, DSM 14884	13	16		0.562771		1.23077	2269167	2310	2504643006	Bacteria	Finished	A Genomic Encyclopedia of Bacteria and Archaea (GEBA)	DOE Joint Genome Institute (JGI)	Deinococcus-Thermus	Deinococci	Thermales	Thermaceae	Marinithermus	Marinithermus hydrothermalis	Environmental	Aquatic	Hydrothermal vents	Marine		Aquatic, Deep sea, Marine	2
Marinitoga piezophila KA3	18	21	2	0.844674	11.1111	1.16667	2244793	2131	2508501120	Bacteria	Finished	Protein structure adaptations and genome stability as reflected by species of the Thermotogales	DOE Joint Genome Institute (JGI)	Thermotogae	Thermotogae	Petrotogales	unclassified	Marinitoga	Marinitoga piezophila	Environmental	Aquatic	Hydrothermal vents	Marine			2
Marinobacter daepoensis DSM 16072	49	54	14	1.36263	28.5714	1.10204	3835704	3596	2526164527	Bacteria	Permanent Draft	Genomic Encyclopedia of Type Strains, Phase I: the one thousand microbial genomes (KMG-I) project	DOE Joint Genome Institute (JGI)	Proteobacteria	Gammaproteobacteria	Alteromonadales	Alteromonadaceae	Marinobacter	Marinobacter daepoensis	Environmental	Aquatic	Intertidal zone	Marine		Aquatic, Marine, Sea water	1
Marinobacterium jannaschii DSM 6295	70	79	21	1.46413	30	1.12857	5179830	4781	2556921010	Bacteria	Permanent Draft	Genomic Encyclopedia of Type Strains, Phase I: the one thousand microbial genomes (KMG-I) project	DOE Joint Genome Institute (JGI)	Proteobacteria	Gammaproteobacteria	Oceanospirillales	Oceanospirillaceae	Marinobacterium	Marinobacterium jannaschii	Environmental	Aquatic	Unclassified	Marine		Aquatic, Marine, Sea water	4
Marinobacterium litorale DSM 23545	46	55	16	1.0658	34.7826	1.19565	4382432	4316	2522572179	Bacteria	Permanent Draft	Genomic Encyclopedia of Type Strains, Phase I: the one thousand microbial genomes (KMG-I) project	DOE Joint Genome Institute (JGI)	Proteobacteria	Gammaproteobacteria	Oceanospirillales	Oceanospirillaceae	Marinobacterium	Marinobacterium litorale	Environmental	Aquatic	Unclassified	Marine		Aquatic, Marine, Sea water	1
Marinomonas sp. MED121	49	63	9	0.99634	18.3673	1.28571	5121076	4918	638341124	Bacteria	Permanent Draft	Marinomonas sp. MED121	J. Craig Venter Institute (JCVI)	Proteobacteria	Gammaproteobacteria	Oceanospirillales	Oceanospirillaceae	Marinomonas	Marinomonas sp. MED121	Environmental	Aquatic	Unclassified	Marine			3
Marinospirillum minutulum DSM 6287	25	36	4	0.924556	16	1.44	2836070	2704	2524614573	Bacteria	Permanent Draft	Genomic Encyclopedia of Type Strains, Phase I: the one thousand microbial genomes (KMG-I) project	DOE Joint Genome Institute (JGI)	Proteobacteria	Gammaproteobacteria	Oceanospirillales	Oceanospirillaceae	Marinospirillum	Marinospirillum minutulum	Host-associated	Unclassified	Unclassified	Unclassified		Aquatic, Host, Marine	1
Maritalea myrionectae DSM 19524	32	42	5	0.911162	15.625	1.3125	3539530	3512	2524614608	Bacteria	Permanent Draft	Genomic Encyclopedia of Type Strains, Phase I: the one thousand microbial genomes (KMG-I) project	DOE Joint Genome Institute (JGI)	Proteobacteria	Alphaproteobacteria	Rhizobiales	Hyphomicrobiaceae	Maritalea	Maritalea myrionectae	Host-associated	Unclassified	Unclassified	Unclassified		Marine	1
Marivirga tractuosa H-43, DSM 4126	60	37	3	1.55561	5	0.616667	4516490	3857	649633065	Bacteria	Finished	A Genomic Encyclopedia of Bacteria and Archaea (GEBA)	DOE Joint Genome Institute (JGI)	Bacteroidetes	Cytophagia	Cytophagales	Flammeovirgaceae	Marivirga	Marivirga tractuosa	Environmental	Aquatic	Intertidal zone	Marine			4
Mesoflavibacter zeaxanthinifaciens DSM 18436	25	21	4	0.903506	16	0.84	2966206	2767	2524023204	Bacteria	Permanent Draft	Genomic Encyclopedia of Type Strains, Phase I: the one thousand microbial genomes (KMG-I) project	DOE Joint Genome Institute (JGI)	Bacteroidetes	Flavobacteriia	Flavobacteriales	Flavobacteriaceae	Mesoflavibacter	Mesoflavibacter zeaxanthinifaciens	Environmental	Aquatic	Unclassified	Marine		Aquatic, Marine, Sea water	1
Mesonia mobilis DSM 19841	20	20	3	0.657246	15	1	3210966	3043	2523231063	Bacteria	Permanent Draft	Genomic Encyclopedia of Type Strains, Phase I: the one thousand microbial genomes (KMG-I) project	DOE Joint Genome Institute (JGI)	Bacteroidetes	Flavobacteriia	Flavobacteriales	Flavobacteriaceae	Mesonia	Mesonia mobilis	Environmental	Aquatic	Unclassified	Marine		Aquatic, Marine, Sea water	1
Microbacterium indicum DSM 19969	16	15		0.591935		0.9375	2813713	2703	2523533558	Bacteria	Permanent Draft	Genomic Encyclopedia of Type Strains, Phase I: the one thousand microbial genomes (KMG-I) project	DOE Joint Genome Institute (JGI)	Actinobacteria	Actinobacteria	Micrococcales	Microbacteriaceae	Microbacterium	Microbacterium indicum	Environmental	Aquatic	Oceanic	Marine		Aquatic, Deep sea, Marine, Sediment	2
Microbulbifer variabilis ATCC 700307	24	29	4	0.540662	16.6667	1.20833	4835674	4439	2519899636	Bacteria	Permanent Draft	Genomic Encyclopedia of Type Strains, Phase I: the one thousand microbial genomes (KMG-I) project	DOE Joint Genome Institute (JGI)	Proteobacteria	Gammaproteobacteria	Cellvibrionales	Microbulbiferaceae	Microbulbifer	Microbulbifer variabilis	Host-associated	Algae	Unclassified	Unclassified		Marine	1
Moritella marina ATCC 15381	43	44	14	1.01272	32.5581	1.02326	4648950	4246	2519899695	Bacteria	Permanent Draft	Genomic Encyclopedia of Type Strains, Phase I: the one thousand microbial genomes (KMG-I) project	DOE Joint Genome Institute (JGI)	Proteobacteria	Gammaproteobacteria	Alteromonadales	Moritellaceae	Moritella	Moritella marina	Environmental	Aquatic	Unclassified	Marine		Aquatic, Marine, Sea water	1
Moritella sp. PE36	41	45	12	0.844664	29.2683	1.09756	5286066	4854	2501651208	Bacteria	Permanent Draft	Moritella sp. PE36	J. Craig Venter Institute (JCVI)	Proteobacteria	Gammaproteobacteria	Alteromonadales	Moritellaceae	Moritella	Moritella sp. PE36	Environmental	Aquatic	Coastal	Marine			3
Muricauda ruestringensis B1, DSM 13258	31	36	4	0.879433	12.9032	1.16129	3842422	3525	2505679007	Bacteria	Finished	A Genomic Encyclopedia of Bacteria and Archaea (GEBA)	DOE Joint Genome Institute (JGI)	Bacteroidetes	Flavobacteriia	Flavobacteriales	Flavobacteriaceae	Muricauda	Muricauda ruestringensis	Environmental	Aquatic	Oceanic	Marine		Aquatic, Marine, Sediment	1
Neptunomonas japonica DSM 18939	45	54	12	1.05362	26.6667	1.2	4393591	4271	2523533624	Bacteria	Permanent Draft	Genomic Encyclopedia of Type Strains, Phase I: the one thousand microbial genomes (KMG-I) project	DOE Joint Genome Institute (JGI)	Proteobacteria	Gammaproteobacteria	Oceanospirillales	Oceanospirillaceae	Neptunomonas	Neptunomonas japonica	Environmental	Aquatic	Intertidal zone	Marine		Aquatic, Marine, Sediment	1
Nisaea denitrificans DSM 18348	55	35	13	1.26553	23.6364	0.636364	4626718	4346	2524614677	Bacteria	Permanent Draft	Genomic Encyclopedia of Type Strains, Phase I: the one thousand microbial genomes (KMG-I) project	DOE Joint Genome Institute (JGI)	Proteobacteria	Alphaproteobacteria	Rhodospirillales	Rhodospirillaceae	Nisaea	Nisaea denitrificans	Environmental	Aquatic	Unclassified	Freshwater		Aquatic, Marine, Surface water	1
Nitratifractor salsuginis E9I37-1, DSM 16511	18	19	4	0.828348	22.2222	1.05556	2101285	2173	649633076	Bacteria	Finished	A Genomic Encyclopedia of Bacteria and Archaea (GEBA)	DOE Joint Genome Institute (JGI)	Proteobacteria	Epsilonproteobacteria	Campylobacterales	unclassified	Nitratifractor	Nitratifractor salsuginis	Environmental	Aquatic	Hydrothermal vents	Marine		Aquatic, Deep sea, Marine	2
Nitratiruptor tergarcus DSM 16512	13	17	2	0.637567	15.3846	1.30769	1929433	2039	2516493030	Bacteria	Permanent Draft	Continuation of the Genomic Encyclopedia of Bacteria and Archaea pilot project (GEBA)	DOE Joint Genome Institute (JGI)	Proteobacteria	Epsilonproteobacteria	unclassified	unclassified	Nitratiruptor	Nitratiruptor tergarcus	Environmental	Aquatic	Hydrothermal vents	Marine		Aquatic, Deep sea, Marine	2
Nitrobacter sp. Nb-311A	36	30	10	0.834879	27.7778	0.833333	4104352	4312	638341134	Bacteria	Permanent Draft	Nitrobacter sp. Nb-311A	J. Craig Venter Institute (JCVI)	Proteobacteria	Alphaproteobacteria	Rhizobiales	Bradyrhizobiaceae	Nitrobacter	Nitrobacter sp. Nb-311A	Environmental	Aquatic	Unclassified	Marine			1
Nitrococcus mobilis Nb-231	22	30	6	0.619369	27.2727	1.36364	3617638	3552	638341135	Bacteria	Permanent Draft	Nitrococcus mobilis Nb-231	J. Craig Venter Institute (JCVI)	Proteobacteria	Gammaproteobacteria	Chromatiales	Ectothiorhodospiraceae	Nitrococcus	Nitrococcus mobilis	Environmental	Aquatic	Unclassified	Marine			1
Nitrosococcus oceani C-107	21	26	6	0.658307	28.5714	1.2381	3522111	3190	637000194	Bacteria	Finished	Five Bacteria involved in Nitrification	DOE Joint Genome Institute (JGI)	Proteobacteria	Gammaproteobacteria	Chromatiales	Chromatiaceae	Nitrosococcus	Nitrosococcus oceani	Environmental	Aquatic	Oceanic	Marine			1
Nitrosomonas cryotolerans ATCC 49181	17	23	3	0.627306	17.6471	1.35294	2928185	2710	2588253501	Bacteria	Permanent Draft	Genome Sequencing of Nitrosomonas cryotolerans and Nitrosospira briensis, missing pieces for comparative phylogenomics of ammonia-oxidizing bacteria	DOE Joint Genome Institute (JGI)	Proteobacteria	Betaproteobacteria	Nitrosomonadales	Nitrosomonadaceae	Nitrosomonas	Nitrosomonas cryotolerans	Environmental	Aquatic	Unclassified	Marine			2
Oceanicaulis alexandrii DSM 11625	31	38	8	1.07304	25.8065	1.22581	3018426	2889	2523533582	Bacteria	Permanent Draft	Genomic Encyclopedia of Type Strains, Phase I: the one thousand microbial genomes (KMG-I) project	DOE Joint Genome Institute (JGI)	Proteobacteria	Alphaproteobacteria	Rhodobacterales	Hyphomonadaceae	Oceanicaulis	Oceanicaulis alexandrii	Host-associated	Unclassified	Unclassified	Unclassified		Aquatic, Marine	1
Oceanicaulis alexandrii HTCC2633	35	38	8	1.13599	22.8571	1.08571	3168201	3081	638341138	Bacteria	Permanent Draft	Oceanicaulis alexandrii HTCC2633	J. Craig Venter Institute (JCVI)	Proteobacteria	Alphaproteobacteria	Rhodobacterales	Hyphomonadaceae	Oceanicaulis	Oceanicaulis sp. HTCC2633	Environmental	Aquatic	Unclassified	Marine			1
Oceanicola granulosus HTCC2516	37	25	6	0.959792	16.2162	0.675676	4039111	3855	638341140	Bacteria	Permanent Draft	Oceanicola granulosus HTCC2516	J. Craig Venter Institute (JCVI)	Proteobacteria	Alphaproteobacteria	Rhodobacterales	Rhodobacteraceae	Oceanicola	Oceanicola granulosus	Environmental	Aquatic	Unclassified	Marine			1
Oceanithermus profundus 506, DSM 14977	14	16		0.572597		1.14286	2439291	2445	649633077	Bacteria	Finished	A Genomic Encyclopedia of Bacteria and Archaea (GEBA)	DOE Joint Genome Institute (JGI)	Deinococcus-Thermus	Deinococci	Thermales	Thermaceae	Oceanithermus	Oceanithermus profundus	Environmental	Aquatic	Hydrothermal vents	Marine		Aquatic, Deep sea, Marine	2
Oceanobacter kriegii DSM 6294	54	61	19	1.33829	35.1852	1.12963	4507818	4035	2523231065	Bacteria	Permanent Draft	Genomic Encyclopedia of Type Strains, Phase I: the one thousand microbial genomes (KMG-I) project	DOE Joint Genome Institute (JGI)	Proteobacteria	Gammaproteobacteria	Oceanospirillales	Oceanospirillaceae	Oceanobacter	Oceanobacter kriegii	Environmental	Aquatic	Unclassified	Marine		Aquatic, Marine, Sea water	1
Oceanospirillum beijerinckii DSM 7166	91	79	36	1.96332	39.5604	0.868132	5327358	4635	2524023058	Bacteria	Permanent Draft	Genomic Encyclopedia of Type Strains, Phase I: the one thousand microbial genomes (KMG-I) project	DOE Joint Genome Institute (JGI)	Proteobacteria	Gammaproteobacteria	Oceanospirillales	Oceanospirillaceae	Oceanospirillum	Oceanospirillum beijerinckii	Environmental	Aquatic	Unclassified	Marine		Aquatic, Marine, Sea water	4
Oceanospirillum maris DSM 6286	38	43	12	1.11863	31.5789	1.13158	3712005	3397	2523231066	Bacteria	Permanent Draft	Genomic Encyclopedia of Type Strains, Phase I: the one thousand microbial genomes (KMG-I) project	DOE Joint Genome Institute (JGI)	Proteobacteria	Gammaproteobacteria	Oceanospirillales	Oceanospirillaceae	Oceanospirillum	Oceanospirillum maris	Environmental	Aquatic	Unclassified	Marine		Aquatic, Marine, Sea water	1
Owenweeksia hongkongensis DSM 17368	47	46	9	1.31911	19.1489	0.978723	4000057	3563	2508501098	Bacteria	Finished	Continuation of the Genomic Encyclopedia of Bacteria and Archaea pilot project (GEBA)	DOE Joint Genome Institute (JGI)	Bacteroidetes	Flavobacteriia	Flavobacteriales	Cryomorphaceae	Owenweeksia	Owenweeksia hongkongensis	Environmental	Aquatic	Unclassified	Marine		Aquatic, Marine, Sea water	1
Paenibacillus terrigena DSM 21567	109	111	3	1.83718	2.75229	1.01835	6363444	5933	2517572151	Bacteria	Permanent Draft	Genomic Encyclopedia of Type Strains, Phase I: the one thousand microbial genomes (KMG-I) project	DOE Joint Genome Institute (JGI)	Firmicutes	Bacilli	Bacillales	Paenibacillaceae	Paenibacillus	Paenibacillus terrigena	Environmental	Terrestrial	Unclassified	Soil		Marine, Soil	4
Paracoccus zeaxanthinifaciens ATCC 21588	24	23	6	0.798935	25	0.958333	3055520	3004	2524614865	Bacteria	Permanent Draft	Genomic Encyclopedia of Type Strains, Phase I: the one thousand microbial genomes (KMG-I) project	DOE Joint Genome Institute (JGI)	Proteobacteria	Alphaproteobacteria	Rhodobacterales	Rhodobacteraceae	Paracoccus	Paracoccus zeaxanthinifaciens	Environmental	Aquatic	Unclassified	Marine		Aquatic, Marine	1
Paraoerskovia marina DSM 21750	18	15		0.661765		0.833333	2948319	2720	2561511089	Bacteria	Permanent Draft	Genomic Encyclopedia of Type Strains, Phase I: the one thousand microbial genomes (KMG-I) project	DOE Joint Genome Institute (JGI)	Actinobacteria	Actinobacteria	Micrococcales	Cellulomonadaceae	Paraoerskovia	Paraoerskovia marina	Environmental	Aquatic	Oceanic	Marine		Aquatic, Marine, Sediment	2
Parvularcula bermudensis HTCC2503	39	34	11	1.427	28.2051	0.871795	2902643	2733	648028050	Bacteria	Finished	Parvularcula bermudensis HTCC2503	J. Craig Venter Institute (JCVI)	Proteobacteria	Alphaproteobacteria	Parvularculales	Parvularculaceae	Parvularcula	Parvularcula bermudensis	Environmental	Aquatic	Unclassified	Marine			1
Pedobacter sp. BAL39	97	79	26	1.87403	26.8041	0.814433	5788054	5176	640963036	Bacteria	Permanent Draft	Pedobacter sp. BAL39	J. Craig Venter Institute (JCVI)	Bacteroidetes	Sphingobacteriia	Sphingobacteriales	Sphingobacteriaceae	Pedobacter	Pedobacter sp. BAL39	Environmental	Aquatic	Unclassified	Marine			4
Phaeobacter gallaeciensis BS107	34	28	9	0.82205	26.4706	0.823529	4232367	4136	641380432	Bacteria	Permanent Draft	Phaeobacter type strains	LGC Genomics	Proteobacteria	Alphaproteobacteria	Rhodobacterales	Rhodobacteraceae	Phaeobacter	Phaeobacter gallaeciensis	Environmental	Aquatic	Unclassified	Marine			1
Phaeobacter inhibens 2.10	35	29	9	0.922996	25.7143	0.828571	4160918	3792	2510065028	Bacteria	Finished	Phaeobacter inhibens 2.10	J. Craig Venter Institute (JCVI)	Proteobacteria	Alphaproteobacteria	Rhodobacterales	Rhodobacteraceae	Phaeobacter	Phaeobacter inhibens	Host-associated	Algae	Unclassified	Unclassified			1
Photobacterium angustum S14	39	44	12	0.82088	30.7692	1.12821	5101447	4751	638341223	Bacteria	Permanent Draft	Photobacterium angustum S14	J. Craig Venter Institute (JCVI)	Proteobacteria	Gammaproteobacteria	Vibrionales	Vibrionaceae	Photobacterium	Photobacterium angustum	Environmental	Aquatic	Unclassified	Marine			3
Photobacterium profundum 3TCK	56	63	14	0.963855	25	1.125	6107610	5810	2501651210	Bacteria	Permanent Draft	Photobacterium profundum 3TCK	J. Craig Venter Institute (JCVI)	Proteobacteria	Gammaproteobacteria	Vibrionales	Vibrionaceae	Photobacterium	Photobacterium profundum	Environmental	Aquatic	Coastal	Marine			3
Photobacterium sp. SKA34	31	38	10	0.654837	32.2581	1.22581	4946988	4734	638341151	Bacteria	Permanent Draft	Photobacterium sp. SKA34	J. Craig Venter Institute (JCVI)	Proteobacteria	Gammaproteobacteria	Vibrionales	Vibrionaceae	Photobacterium	Photobacterium sp. SKA34	Environmental	Aquatic	Unclassified	Marine			3
Plesiocystis pacifica SIR-1	94	61	27	1.10044	28.7234	0.648936	10587646	8542	640963030	Bacteria	Permanent Draft	Plesiocystis pacifica SIR-1	J. Craig Venter Institute (JCVI)	Proteobacteria	Deltaproteobacteria	Myxococcales	Nannocystaceae	Plesiocystis	Plesiocystis pacifica	Environmental	Aquatic	Intertidal zone	Marine			3
Polaribacter irgensii 23-P	15	16	3	0.57648	20	1.06667	2745458	2602	638341152	Bacteria	Permanent Draft	Polaribacter irgensii 23-P	J. Craig Venter Institute (JCVI)	Bacteroidetes	Flavobacteriia	Flavobacteriales	Flavobacteriaceae	Polaribacter	Polaribacter irgensii	Environmental	Aquatic	Unclassified	Marine			2
Pontibacillus halophilus DSM 19796	29	30	1	0.75817	3.44828	1.03448	3672639	3825	2524023244	Bacteria	Permanent Draft	Genomic Encyclopedia of Type Strains, Phase I: the one thousand microbial genomes (KMG-I) project	DOE Joint Genome Institute (JGI)	Firmicutes	Bacilli	Bacillales	Bacillaceae	Pontibacillus	Pontibacillus halophilus	Host-associated	Unclassified	Unclassified	Unclassified		Aquatic, Host, Marine	1
Pontibacter actiniarum KMM 6156, DSM 19842	48	44	6	1.09414	12.5	0.916667	4952578	4387	2502545039	Bacteria	Permanent Draft	A Genomic Encyclopedia of Bacteria and Archaea (GEBA)	DOE Joint Genome Institute (JGI)	Bacteroidetes	Cytophagia	Cytophagales	Hymenobacteraceae	Pontibacter	Pontibacter actiniarum	Host-associated	Unclassified	Unclassified	Unclassified		Aquatic, Host, Marine	1
Ponticaulis koreensis DSM 19734	39	42	10	1.14537	25.641	1.07692	3400379	3405	2524614539	Bacteria	Permanent Draft	Genomic Encyclopedia of Type Strains, Phase I: the one thousand microbial genomes (KMG-I) project	DOE Joint Genome Institute (JGI)	Proteobacteria	Alphaproteobacteria	Rhodobacterales	Hyphomonadaceae	Ponticaulis	Ponticaulis koreensis	Environmental	Aquatic	Unclassified	Marine		Aquatic, Marine, Sea water	1
Prochlorococcus marinus AS9601	4	5		0.201207		1.25	1669886	1988	640069321	Bacteria	Finished	Prochlorococcus marinus sequencing - JCVI	J. Craig Venter Institute (JCVI)	Cyanobacteria	unclassified	Synechococcales	Prochloraceae	Prochlorococcus	Prochlorococcus marinus	Environmental	Aquatic	Pelagic	Marine	High light adapted (HL)		2
Prochlorococcus marinus EQPAC1	5	6		0.257202		1.2	1654739	1944	2606217689	Bacteria	Draft	Genomes of diverse isolates of the marine cyanobacterium Prochlorococcus	Massachusetts Institute of Technology	Cyanobacteria	unclassified	Synechococcales	Prochloraceae	Prochlorococcus	Prochlorococcus marinus	Environmental	Aquatic	Pelagic	Marine	High light adapted (HL)		2
Prochlorococcus marinus GP2	4	5		0.213675		1.25	1624310	1872	2606217606	Bacteria	Draft	Genomes of diverse isolates of the marine cyanobacterium Prochlorococcus	Massachusetts Institute of Technology	Cyanobacteria	unclassified	Synechococcales	Prochloraceae	Prochlorococcus	Prochlorococcus marinus	Environmental	Aquatic	Pelagic	Marine	High light adapted (HL)		2
Prochlorococcus marinus LG	5	6		0.256937		1.2	1754063	1946	2606217685	Bacteria	Permanent Draft	Genomes of diverse isolates of the marine cyanobacterium Prochlorococcus	Massachusetts Institute of Technology	Cyanobacteria	unclassified	Synechococcales	Prochloraceae	Prochlorococcus	Prochlorococcus marinus	Environmental	Aquatic	Pelagic	Marine	Low light adapted (LL)		2
Prochlorococcus marinus marinus CCMP1375	5	6		0.258665		1.2	1751080	1933	637000213	Bacteria	Finished	Prochlorococcus marinus marinus CCMP1375	CEA Genoscope	Cyanobacteria	unclassified	Synechococcales	Prochloraceae	Prochlorococcus	Prochlorococcus marinus	Environmental	Aquatic	Pelagic	Marine	Low light adapted (LL)		2
Prochlorococcus marinus MIT9116	4	5		0.203666		1.25	1685398	1964	2606217690	Bacteria	Draft	Genomes of diverse isolates of the marine cyanobacterium Prochlorococcus	Massachusetts Institute of Technology	Cyanobacteria	unclassified	Synechococcales	Prochloraceae	Prochlorococcus	Prochlorococcus marinus	Environmental	Aquatic	Pelagic	Marine	High light adapted (HL)		2
Prochlorococcus marinus MIT9123	4	5		0.20202		1.25	1697748	1980	2606217318	Bacteria	Permanent Draft	Genomes of diverse isolates of the marine cyanobacterium Prochlorococcus	Massachusetts Institute of Technology	Cyanobacteria	unclassified	Synechococcales	Prochloraceae	Prochlorococcus	Prochlorococcus marinus	Environmental	Aquatic	Pelagic	Marine	High light adapted (HL)		2
Prochlorococcus marinus MIT9201	4	5		0.201918		1.25	1672416	1981	2606217687	Bacteria	Draft	Genomes of diverse isolates of the marine cyanobacterium Prochlorococcus	Massachusetts Institute of Technology	Cyanobacteria	unclassified	Synechococcales	Prochloraceae	Prochlorococcus	Prochlorococcus marinus	Environmental	Aquatic	Pelagic	Marine	High light adapted (HL)		2
Prochlorococcus marinus MIT9211	5	6		0.263019		1.2	1688963	1901	641228501	Bacteria	Finished	Prochlorococcus marinus sequencing - JCVI	J. Craig Venter Institute (JCVI)	Cyanobacteria	unclassified	Synechococcales	Prochloraceae	Prochlorococcus	Prochlorococcus marinus	Environmental	Aquatic	Pelagic	Marine	Low light adapted (LL)		2
Prochlorococcus marinus MIT9215	4	5		0.2001		1.25	1738790	1999	2606217559	Bacteria	Finished	Prochlorococcus sp. MIT9215	DOE Joint Genome Institute (JGI)	Cyanobacteria	unclassified	Synechococcales	Prochloraceae	Prochlorococcus	Prochlorococcus marinus	Environmental	Aquatic	Pelagic	Marine	High light adapted (HL)		2
Prochlorococcus marinus MIT9215	4	5		0.2001		1.25	1738790	1999	2606217559	Bacteria	Finished	Prochlorococcus sp. MIT9215	DOE Joint Genome Institute (JGI)	Cyanobacteria	unclassified	Synechococcales	Prochloraceae	Prochlorococcus	Prochlorococcus marinus	Environmental	Aquatic	Pelagic	Marine	High light adapted (HL)		2
Prochlorococcus marinus MIT9215	4	5		0.2001		1.25	1738790	1999	2606217559	Bacteria	Finished	Prochlorococcus sp. MIT9215	DOE Joint Genome Institute (JGI)	Cyanobacteria	unclassified	Synechococcales	Prochloraceae	Prochlorococcus	Prochlorococcus marinus	Environmental	Aquatic	Pelagic	Marine	High light adapted (HL)		2
Prochlorococcus marinus MIT9215	4	5		0.2001		1.25	1738790	1999	2606217559	Bacteria	Finished	Prochlorococcus sp. MIT9215	DOE Joint Genome Institute (JGI)	Cyanobacteria	unclassified	Synechococcales	Prochloraceae	Prochlorococcus	Prochlorococcus marinus	Environmental	Aquatic	Pelagic	Marine	High light adapted (HL)		2
Prochlorococcus marinus MIT9302	5	6		0.248385		1.2	1745343	2013	2606217691	Bacteria	Draft	Genomes of diverse isolates of the marine cyanobacterium Prochlorococcus	Massachusetts Institute of Technology	Cyanobacteria	unclassified	Synechococcales	Prochloraceae	Prochlorococcus	Prochlorococcus marinus	Environmental	Aquatic	Pelagic	Marine	High light adapted (HL)		2
Prochlorococcus marinus MIT9303	8	9		0.255346		1.125	2682675	3133	640069323	Bacteria	Finished	Prochlorococcus marinus sequencing - JCVI	J. Craig Venter Institute (JCVI)	Cyanobacteria	unclassified	Synechococcales	Prochloraceae	Prochlorococcus	Prochlorococcus marinus	Environmental	Aquatic	Pelagic	Marine	Low light adapted (LL)		2
Prochlorococcus marinus MIT9311	5	6		0.254323		1.2	1711064	1966	2606217680	Bacteria	Permanent Draft	Genomes of diverse isolates of the marine cyanobacterium Prochlorococcus	Massachusetts Institute of Technology	Cyanobacteria	unclassified	Synechococcales	Prochloraceae	Prochlorococcus	Prochlorococcus marinus	Environmental	Aquatic	Pelagic	Marine	High light adapted (HL)		2
Prochlorococcus marinus MIT9314	5	6		0.252908		1.2	1690556	1977	2606217312	Bacteria	Permanent Draft	Genomes of diverse isolates of the marine cyanobacterium Prochlorococcus	Massachusetts Institute of Technology	Cyanobacteria	unclassified	Synechococcales	Prochloraceae	Prochlorococcus	Prochlorococcus marinus	Environmental	Aquatic	Pelagic	Marine	High light adapted (HL)		2
Prochlorococcus marinus MIT9321	5	5		0.258131		1	1658664	1937	2606217683	Bacteria	Permanent Draft	Genomes of diverse isolates of the marine cyanobacterium Prochlorococcus	Massachusetts Institute of Technology	Cyanobacteria	unclassified	Synechococcales	Prochloraceae	Prochlorococcus	Prochlorococcus marinus	Environmental	Aquatic	Pelagic	Marine	High light adapted (HL)		2
Prochlorococcus marinus MIT9322	5	5		0.258264		1	1657550	1936	2606217679	Bacteria	Permanent Draft	Genomes of diverse isolates of the marine cyanobacterium Prochlorococcus	Massachusetts Institute of Technology	Cyanobacteria	unclassified	Synechococcales	Prochloraceae	Prochlorococcus	Prochlorococcus marinus	Environmental	Aquatic	Pelagic	Marine	High light adapted (HL)		2
Prochlorococcus marinus MIT9401	5	5		0.256542		1	1666808	1949	2606217316	Bacteria	Permanent Draft	Genomes of diverse isolates of the marine cyanobacterium Prochlorococcus	Massachusetts Institute of Technology	Cyanobacteria	unclassified	Synechococcales	Prochloraceae	Prochlorococcus	Prochlorococcus marinus	Environmental	Aquatic	Pelagic	Marine	High light adapted (HL)		2
Prochlorococcus marinus NATL1A	5	6		0.222124		1.2	1864731	2251	640069325	Bacteria	Finished	Prochlorococcus marinus sequencing - JCVI	J. Craig Venter Institute (JCVI)	Cyanobacteria	unclassified	Synechococcales	Prochloraceae	Prochlorococcus	Prochlorococcus marinus	Environmental	Aquatic	Pelagic	Marine	Low light adapted (LL)		2
Prochlorococcus marinus PAC1	4	5		0.182066		1.25	1841163	2197	2606217419	Bacteria	Permanent Draft	Genomes of diverse isolates of the marine cyanobacterium Prochlorococcus	Massachusetts Institute of Technology	Cyanobacteria	unclassified	Synechococcales	Prochloraceae	Prochlorococcus	Prochlorococcus marinus	Environmental	Aquatic	Pelagic	Marine	Low light adapted (LL)		2
Prochlorococcus marinus SB	5	6		0.259875		1.2	1669823	1924	2606217677	Bacteria	Permanent Draft	Genomes of diverse isolates of the marine cyanobacterium Prochlorococcus	Massachusetts Institute of Technology	Cyanobacteria	unclassified	Synechococcales	Prochloraceae	Prochlorococcus	Prochlorococcus marinus	Environmental	Aquatic	Pelagic	Marine	High light adapted (HL)		2
Prochlorococcus marinus SS2	5	6		0.255754		1.2	1752772	1955	2606217313	Bacteria	Permanent Draft	Genomes of diverse isolates of the marine cyanobacterium Prochlorococcus	Massachusetts Institute of Technology	Cyanobacteria	unclassified	Synechococcales	Prochloraceae	Prochlorococcus	Prochlorococcus marinus	Environmental	Aquatic	Pelagic	Marine	Low light adapted (LL)		2
Prochlorococcus marinus SS35	5	6		0.257467		1.2	1751015	1942	2606217311	Bacteria	Permanent Draft	Genomes of diverse isolates of the marine cyanobacterium Prochlorococcus	Massachusetts Institute of Technology	Cyanobacteria	unclassified	Synechococcales	Prochloraceae	Prochlorococcus	Prochlorococcus marinus	Environmental	Aquatic	Pelagic	Marine	Low light adapted (LL)		2
Prochlorococcus marinus SS51	5	6		0.257599		1.2	1746977	1941	2606217315	Bacteria	Permanent Draft	Genomes of diverse isolates of the marine cyanobacterium Prochlorococcus	Massachusetts Institute of Technology	Cyanobacteria	unclassified	Synechococcales	Prochloraceae	Prochlorococcus	Prochlorococcus marinus	Environmental	Aquatic	Pelagic	Marine	Low light adapted (LL)		2
Prochlorococcus sp. MIT0601	5	6		0.262467		1.2	1707342	1905	2606217319	Bacteria	Permanent Draft	Genomes of diverse isolates of the marine cyanobacterium Prochlorococcus	Massachusetts Institute of Technology	Cyanobacteria	unclassified	Synechococcales	Prochloraceae	Prochlorococcus	Prochlorococcus sp. MIT 0601	Environmental	Aquatic	Pelagic	Marine	Low light adapted (LL)		2
Prochlorococcus sp. MIT0602	5	6		0.255624		1.2	1750918	1956	2606217317	Bacteria	Permanent Draft	Genomes of diverse isolates of the marine cyanobacterium Prochlorococcus	Massachusetts Institute of Technology	Cyanobacteria	unclassified	Synechococcales	Prochloraceae	Prochlorococcus	Prochlorococcus sp. MIT 0602	Environmental	Aquatic	Pelagic	Marine	Low light adapted (LL)		2
Prochlorococcus sp. MIT0603	5	6		0.255885		1.2	1752482	1954	2606217686	Bacteria	Permanent Draft	Genomes of diverse isolates of the marine cyanobacterium Prochlorococcus	Massachusetts Institute of Technology	Cyanobacteria	unclassified	Synechococcales	Prochloraceae	Prochlorococcus	Prochlorococcus sp. MIT 0603	Environmental	Aquatic	Pelagic	Marine	Low light adapted (LL)		2
Prochlorococcus sp. MIT0604	4	5		0.191479		1.25	1780061	2089	2606217688	Bacteria	Finished	Genomes of diverse isolates of the marine cyanobacterium Prochlorococcus	Massachusetts Institute of Technology	Cyanobacteria	unclassified	Synechococcales	Prochloraceae	Prochlorococcus	Prochlorococcus sp. MIT 0604	Environmental	Aquatic	Pelagic	Marine	High light adapted (HL)		2
Prochlorococcus sp. MIT0701	7	10		0.258876		1.42857	2592571	2704	2606217684	Bacteria	Permanent Draft	Genomes of diverse isolates of the marine cyanobacterium Prochlorococcus	Massachusetts Institute of Technology	Cyanobacteria	unclassified	Synechococcales	Prochloraceae	Prochlorococcus	Prochlorococcus sp. MIT 0701	Environmental	Aquatic	Pelagic	Marine	Low light adapted (LL)		2
Prochlorococcus sp. MIT0702	7	10		0.258684		1.42857	2583057	2706	2606217681	Bacteria	Permanent Draft	Genomes of diverse isolates of the marine cyanobacterium Prochlorococcus	Massachusetts Institute of Technology	Cyanobacteria	unclassified	Synechococcales	Prochloraceae	Prochlorococcus	Prochlorococcus sp. MIT 0702	Environmental	Aquatic	Pelagic	Marine	Low light adapted (LL)		2
Prochlorococcus sp. MIT0703	7	10		0.259837		1.42857	2575057	2694	2606217682	Bacteria	Permanent Draft	Genomes of diverse isolates of the marine cyanobacterium Prochlorococcus	Massachusetts Institute of Technology	Cyanobacteria	unclassified	Synechococcales	Prochloraceae	Prochlorococcus	Prochlorococcus sp. MIT 0703	Environmental	Aquatic	Pelagic	Marine	Low light adapted (LL)		2
Prochlorococcus sp. MIT0801	5	6		0.225428		1.2	1929203	2218	2606217560	Bacteria	Finished	Genomes of diverse isolates of the marine cyanobacterium Prochlorococcus	Massachusetts Institute of Technology	Cyanobacteria	unclassified	Synechococcales	Prochloraceae	Prochlorococcus	Prochlorococcus sp. MIT 0801	Environmental	Aquatic	Pelagic	Marine	Low light adapted (LL)		2
Prochlorococcus sp. MIT9107	4	5		0.202737		1.25	1699937	1973	2606217692	Bacteria	Permanent Draft	Genomes of diverse isolates of the marine cyanobacterium Prochlorococcus	Massachusetts Institute of Technology	Cyanobacteria	unclassified	Synechococcales	Prochloraceae	Prochlorococcus	Prochlorococcus marinus	Environmental	Aquatic	Pelagic	Marine	High light adapted (HL)		2
Prochlorococcus sp. SS52	5	6		0.255624		1.2	1754053	1956	2606217314	Bacteria	Permanent Draft	Genomes of diverse isolates of the marine cyanobacterium Prochlorococcus	Massachusetts Institute of Technology	Cyanobacteria	unclassified	Synechococcales	Prochloraceae	Prochlorococcus	Prochlorococcus sp. SS52	Environmental	Aquatic	Pelagic	Marine	Low light adapted (LL)		2
Prolixibacter bellariivorans ATCC BAA-1284	65	38	24	1.51692	36.9231	0.584615	5151245	4285	2556921657	Bacteria	Permanent Draft	Genomic Encyclopedia of Type Strains, Phase I: the one thousand microbial genomes (KMG-I) project	DOE Joint Genome Institute (JGI)	Bacteroidetes	Bacteroidia	Bacteroidales	Prolixibacteraceae	Prolixibacter	bellariivorans	Environmental	Aquatic	Oceanic	Marine		Aquatic, Marine, Sediment	4
Pseudoalteromonas atlantica TB41	49	59	22	1.12721	44.898	1.20408	4632606	4347	2579778892	Bacteria	Permanent Draft	Pseudoalteromonas project - Florence University	University of Florence	Proteobacteria	Gammaproteobacteria	Alteromonadales	Pseudoalteromonadaceae	Pseudoalteromonas	Pseudoalteromonas sp. TB41	Host-associated	Animal	Unclassified	Unclassified			1
Pseudoalteromonas denitrificans DSM 6059	100	107	34	1.83083	34	1.07	6094166	5462	2599185267	Bacteria	Draft	Genomic Encyclopedia of Type Strains, Phase I: the one thousand microbial genomes (KMG-I) project	DOE Joint Genome Institute (JGI)	Proteobacteria	Gammaproteobacteria	Alteromonadales	Pseudoalteromonadaceae	Pseudoalteromonas	Pseudoalteromonas denitrificans							4
Pseudoalteromonas haloplanktis TAC125	36	44	17	0.990644	47.2222	1.22222	3850272	3634	637000217	Bacteria	Finished	Pseudoalteromonas haloplanktis TAC125	CEA Genoscope, Institut Pasteur	Proteobacteria	Gammaproteobacteria	Alteromonadales	Pseudoalteromonadaceae	Pseudoalteromonas	Pseudoalteromonas haloplanktis	Environmental	Aquatic	Neritic zone	Marine			1
Pseudoalteromonas piscicida ATCC 15057	89	83	31	1.86348	34.8315	0.932584	5279016	4776	2519899641	Bacteria	Permanent Draft	Genomic Encyclopedia of Type Strains, Phase I: the one thousand microbial genomes (KMG-I) project	DOE Joint Genome Institute (JGI)	Proteobacteria	Gammaproteobacteria	Alteromonadales	Pseudoalteromonadaceae	Pseudoalteromonas	Pseudoalteromonas piscicida	Environmental	Aquatic	Unclassified	Marine		Aquatic, Marine, Sea water	4
Pseudoalteromonas rubra ATCC 29570	94	90	41	1.85149	43.617	0.957447	5954504	5077	2541047006	Bacteria	Permanent Draft	Pseudoalteromonas project - Shandong University	Shandong University	Proteobacteria	Gammaproteobacteria	Alteromonadales	Pseudoalteromonadaceae	Pseudoalteromonas	Pseudoalteromonas rubra	Environmental	Aquatic	Unclassified	Marine			4
Pseudoalteromonas rubra S2471	85	83	38	1.72624	44.7059	0.976471	5733623	4924	2671180867	Bacteria	Draft	Genome sequencce of marine bacteria isolated during Galathea 3 global expedition	Technical University of Denmark	Proteobacteria	Gammaproteobacteria	Alteromonadales	Pseudoalteromonadaceae	Pseudoalteromonas	Pseudoalteromonas rubra							4
Pseudoalteromonas sp. DSM 26666	52	59	25	1.41612	48.0769	1.13462	4024100	3672	2619619023	Bacteria	Draft	Creating a successional model for carbon remediation in the Gulf of Mexico	DOE Joint Genome Institute (JGI)	Proteobacteria	Gammaproteobacteria	Alteromonadales	Pseudoalteromonadaceae	Pseudoalteromonas	Pseudoalteromonas sp. DSM 26666							1
Pseudoalteromonas sp. NJ631	86	83	29	1.82474	33.7209	0.965116	5349905	4713	2551306111	Bacteria	Permanent Draft	Pseudoalteromonas sp. NJ631	Ningbo University	Proteobacteria	Gammaproteobacteria	Alteromonadales	Pseudoalteromonadaceae	Pseudoalteromonas	Pseudoalteromonas sp. NJ631	Environmental	Aquatic	Unclassified	Marine			4
Pseudoalteromonas sp. PAMC 22718	53	59	23	1.35135	43.3962	1.11321	4184624	3922	2548877051	Bacteria	Permanent Draft	Pseudoalteromonas sp. PAMC 22718	Korea Polar Research Institute (KOPRI)	Proteobacteria	Gammaproteobacteria	Alteromonadales	Pseudoalteromonadaceae	Pseudoalteromonas	Pseudoalteromonas sp. PAMC 22718	Environmental	Aquatic	Unclassified	Marine			1
Pseudoalteromonas sp. SM9913	49	56	23	1.28981	46.9388	1.14286	4037671	3799	649633085	Bacteria	Finished	Pseudoalteromonas project - Shandong University	Nankai University	Proteobacteria	Gammaproteobacteria	Alteromonadales	Pseudoalteromonadaceae	Pseudoalteromonas	Pseudoalteromonas sp. SM9913	Environmental	Aquatic	Oceanic	Marine			1
Pseudoalteromonas sp. TW-7	50	55	23	1.28966	46	1.1	4104952	3877	639857033	Bacteria	Permanent Draft	Pseudoalteromonas sp. TW-7	J. Craig Venter Institute (JCVI)	Proteobacteria	Gammaproteobacteria	Alteromonadales	unclassified	unclassified	Alteromonadales bacterium TW-7	Host-associated	Unclassified	Unclassified	Unclassified			1
Pseudoalteromonas spiralis DSM 16099	48	62	21	1.18285	43.75	1.29167	4158027	4058	2675903427	Bacteria	Draft	Pseudoalteromonas spiralis strain:DSM 16099 Genome sequencing	Chinese Academy of Sciences, Institute of Oceanology	Proteobacteria	Gammaproteobacteria	Alteromonadales	Pseudoalteromonadaceae	Pseudoalteromonas	Pseudoalteromonas spiralis							1
Pseudoalteromonas tunicata D2	67	79	26	1.4449	38.806	1.1791	4982425	4637	638341157	Bacteria	Permanent Draft	Pseudoalteromonas tunicata D2	J. Craig Venter Institute (JCVI)	Proteobacteria	Gammaproteobacteria	Alteromonadales	Pseudoalteromonadaceae	Pseudoalteromonas	Pseudoalteromonas tunicata	Host-associated	Animal	Unclassified	Unclassified			4
Pseudoalteromonas undina NCIMB 2128	54	62	25	1.46699	46.2963	1.14815	3998432	3681	2541047161	Bacteria	Permanent Draft	Pseudoalteromonas project - Shandong University	Shandong University	Proteobacteria	Gammaproteobacteria	Alteromonadales	Pseudoalteromonadaceae	Pseudoalteromonas	Pseudoalteromonas undina	Environmental	Aquatic	Unclassified	Marine			4
Pseudodonghicola xiamenensis DSM 18339	32	27	8	0.698385	25	0.84375	4734081	4582	2524023213	Bacteria	Permanent Draft	Genomic Encyclopedia of Type Strains, Phase I: the one thousand microbial genomes (KMG-I) project	DOE Joint Genome Institute (JGI)	Proteobacteria	Alphaproteobacteria	Rhodobacterales	Rhodobacteraceae	Pseudodonghicola	Pseudodonghicola xiamenensis	Environmental	Aquatic	Oceanic	Marine		Aquatic, Marine	1
Pseudooceanicola batsensis HTCC2597	26	26	7	0.610185	26.9231	1	4437668	4261	638341139	Bacteria	Permanent Draft	Oceanicola batsensis HTCC2597	J. Craig Venter Institute (JCVI)	Proteobacteria	Alphaproteobacteria	Rhodobacterales	Rhodobacteraceae	Pseudooceanicola	Pseudooceanicola batsensis	Environmental	Aquatic	Unclassified	Marine			1
Pseudooceanicola nanhaiensis DSM 18065	41	39	6	0.901495	14.6341	0.95122	4659730	4548	2558309102	Bacteria	Permanent Draft	Genomic Encyclopedia of Type Strains, Phase I: the one thousand microbial genomes (KMG-I) project	DOE Joint Genome Institute (JGI)	Proteobacteria	Alphaproteobacteria	Rhodobacterales	Rhodobacteraceae	Pseudooceanicola	Pseudooceanicola nanhaiensis	Environmental	Aquatic	Oceanic	Marine		Aquatic, Marine, Sediment	1
Pseudorhodobacter ferrugineus DSM 5888	21	20	5	0.603448	23.8095	0.952381	3430274	3480	2524023154	Bacteria	Permanent Draft	Genomic Encyclopedia of Type Strains, Phase I: the one thousand microbial genomes (KMG-I) project	DOE Joint Genome Institute (JGI)	Proteobacteria	Alphaproteobacteria	Rhodobacterales	Rhodobacteraceae	Pseudorhodobacter	Pseudorhodobacter ferrugineus	Environmental	Aquatic	Unclassified	Marine		Aquatic, Marine, Sea water	1
Pseudovibrio sp. JE062	35	41	9	0.657524	25.7143	1.17143	5726521	5323	647533200	Bacteria	Permanent Draft	Pseudovibrio sp. JE062	J. Craig Venter Institute (JCVI), University of Maryland School of Medicine	Proteobacteria	Alphaproteobacteria	Rhodobacterales	Rhodobacteraceae	Pseudovibrio	Pseudovibrio sp. JE062	Host-associated	Porifera	Unclassified	Unclassified			3
Psychrilyobacter atlanticus DSM 19335	23	20	3	0.673697	13.0435	0.869565	3539325	3414	2524614854	Bacteria	Permanent Draft	Continuation of the Genomic Encyclopedia of Bacteria and Archaea pilot project (GEBA)	DOE Joint Genome Institute (JGI)	Fusobacteria	Fusobacteriia	Fusobacteriales	Fusobacteriaceae	Psychrilyobacter	Psychrilyobacter atlanticus	Environmental	Aquatic	Oceanic	Marine		Aquatic, Marine, Marine sediment, Sediment	1
Psychromonas aquimarina ATCC BAA-1526	61	68	23	1.25385	37.7049	1.11475	5536496	4865	2524614866	Bacteria	Permanent Draft	Genomic Encyclopedia of Type Strains, Phase I: the one thousand microbial genomes (KMG-I) project	DOE Joint Genome Institute (JGI)	Proteobacteria	Gammaproteobacteria	Alteromonadales	Psychromonadaceae	Psychromonas	Psychromonas aquimarina	Environmental	Aquatic	Oceanic	Marine			3
Psychromonas arctica DSM 14288	39	46	10	0.92439	25.641	1.17949	4745897	4219	2528311092	Bacteria	Permanent Draft	Genomic Encyclopedia of Type Strains, Phase I: the one thousand microbial genomes (KMG-I) project	DOE Joint Genome Institute (JGI)	Proteobacteria	Gammaproteobacteria	Alteromonadales	Psychromonadaceae	Psychromonas	Psychromonas arctica	Environmental	Aquatic	Unclassified	Marine		Aquatic, Marine, Sea water	1
Psychromonas ossibalaenae ATCC BAA-1528	51	61	16	1.11329	31.3725	1.19608	5206115	4581	2519899699	Bacteria	Permanent Draft	Genomic Encyclopedia of Type Strains, Phase I: the one thousand microbial genomes (KMG-I) project	DOE Joint Genome Institute (JGI)	Proteobacteria	Gammaproteobacteria	Alteromonadales	Psychromonadaceae	Psychromonas	Psychromonas ossibalaenae	Environmental	Aquatic	Intertidal zone	Marine		Aquatic, Marine, Sediment	1
Psychromonas sp. CNPT3	18	26	2	0.630694	11.1111	1.44444	3053233	2854	2501651206	Bacteria	Finished	Psychromonas sp. CNPT3	J. Craig Venter Institute (JCVI)	Proteobacteria	Gammaproteobacteria	Alteromonadales	Psychromonadaceae	Psychromonas	Psychromonas sp. CNPT3	Environmental	Aquatic	Oceanic	Marine			2
Rheinheimera baltica DSM 14885	50	61	11	1.19417	22	1.22	4351767	4187	2523533585	Bacteria	Permanent Draft	Genomic Encyclopedia of Type Strains, Phase I: the one thousand microbial genomes (KMG-I) project	DOE Joint Genome Institute (JGI)	Proteobacteria	Gammaproteobacteria	Chromatiales	Chromatiaceae	Rheinheimera	Rheinheimera baltica	Environmental	Aquatic	Marginal Sea	Marine		Aquatic, Marine, Sea water	1
Rhodobacteraceae bacterium KLH11	24	25	5	0.55325	20.8333	1.04167	4487498	4338	647533201	Bacteria	Permanent Draft	Rhodobacteraceae sp. KLH11	J. Craig Venter Institute (JCVI)	Proteobacteria	Alphaproteobacteria	Rhodobacterales	Rhodobacteraceae	unclassified	Rhodobacteraceae bacterium KLH11	Host-associated	Porifera	Unclassified	Unclassified			1
Richelia intracellularis RC01	22	22	9	0.54415	40.9091	1	2997884	4043	2622736407	Bacteria	Draft	The genome sequence of the heterocyst-forming cyanobacterial symbiont of the diatom Rhizosolenia	University of California, Santa Cruz	Cyanobacteria	unclassified	Nostocales	Nostocaceae	Richelia	Richelia intracellularis							1
Robiginitalea biformata HTCC2501	23	27	7	0.706605	30.4348	1.17391	3530383	3255	646311950	Bacteria	Finished	Robiginitalea biformata HTCC2501	J. Craig Venter Institute (JCVI)	Bacteroidetes	Flavobacteriia	Flavobacteriales	Flavobacteriaceae	Robiginitalea	Robiginitalea biformata	Environmental	Aquatic	Unclassified	Marine			1
Robiginitomaculum antarcticum DSM 21748	29	23	4	1.07927	13.7931	0.793103	2769471	2687	2522125083	Bacteria	Permanent Draft	Genomic Encyclopedia of Type Strains, Phase I: the one thousand microbial genomes (KMG-I) project	DOE Joint Genome Institute (JGI)	Proteobacteria	Alphaproteobacteria	Rhodobacterales	Hyphomonadaceae	Robiginitomaculum	Robiginitomaculum antarcticum	Environmental	Aquatic	Pelagic	Marine		Aquatic, Marine, Sea water	1
Roseobacter litoralis Och 149	28	34	7	0.611754	25	1.21429	4745450	4577	2510065042	Bacteria	Finished	Roseobacter litoralis Och 149	J. Craig Venter Institute (JCVI)	Proteobacteria	Alphaproteobacteria	Rhodobacterales	Rhodobacteraceae	Roseobacter	Roseobacter litoralis	Host-associated	Plants	Unclassified	Unclassified			1
Roseobacter sp. AzwK-3b	33	34	10	0.786276	30.303	1.0303	4178704	4197	640963029	Bacteria	Permanent Draft	Roseobacter sp. AzwK-3b	J. Craig Venter Institute (JCVI)	Proteobacteria	Alphaproteobacteria	Rhodobacterales	Rhodobacteraceae	Roseobacter	Roseobacter sp. AzwK-3b	Environmental	Aquatic	Intertidal zone	Marine			1
Roseobacter sp. CCS2	20	21	2	0.540103	10	1.05	3497325	3703	640612221	Bacteria	Permanent Draft	Loktanella sp. CCS2	J. Craig Venter Institute (JCVI)	Proteobacteria	Alphaproteobacteria	Rhodobacterales	Rhodobacteraceae	Roseobacter	Roseobacter sp. CCS2							1
Roseobacter sp. GAI101	45	43	12	1.05683	26.6667	0.955556	4527951	4258	647533205	Bacteria	Permanent Draft	Sulfitobacter sp. GAI101	J. Craig Venter Institute (JCVI)	Proteobacteria	Alphaproteobacteria	Rhodobacterales	Rhodobacteraceae	Roseobacter	Roseobacter sp. GAI101	Environmental	Aquatic	Neritic zone	Marine			1
Roseobacter sp. MED193	38	31	16	0.82519	42.1053	0.815789	4652716	4605	638341182	Bacteria	Permanent Draft	Roseobacter sp. MED193	J. Craig Venter Institute (JCVI)	Proteobacteria	Alphaproteobacteria	Rhodobacterales	Rhodobacteraceae	Roseobacter	Roseobacter sp. MED193	Environmental	Aquatic	Unclassified	Marine			1
Roseobacter sp. SK209-2-6	33	29	11	0.715835	33.3333	0.878788	4555826	4610	640612220	Bacteria	Permanent Draft	Roseobacter sp. SK209-2-6	J. Craig Venter Institute (JCVI)	Proteobacteria	Alphaproteobacteria	Rhodobacterales	Rhodobacteraceae	Roseobacter	Roseobacter sp. SK209-2-6	Environmental	Aquatic	Unclassified	Marine			1
Roseovarius nubinhibens ISM	26	26	3	0.721221	11.5385	1	3668667	3605	638341183	Bacteria	Permanent Draft	Roseovarius nubinhibens ISM	J. Craig Venter Institute (JCVI)	Proteobacteria	Alphaproteobacteria	Rhodobacterales	Rhodobacteraceae	Roseovarius	Roseovarius nubinhibens	Environmental	Aquatic	Unclassified	Marine			1
Roseovarius sp. 217	39	40	8	0.808625	20.5128	1.02564	4762632	4823	638341184	Bacteria	Permanent Draft	Roseovarius sp. 217	J. Craig Venter Institute (JCVI)	Proteobacteria	Alphaproteobacteria	Rhodobacterales	Rhodobacteraceae	Roseovarius	Roseovarius sp. 217	Environmental	Aquatic	Neritic zone	Marine			3
Roseovarius sp. TM1035	29	34	6	0.697451	20.6897	1.17241	4209812	4158	640963035	Bacteria	Permanent Draft	Roseovarius sp. TM1035	J. Craig Venter Institute (JCVI)	Proteobacteria	Alphaproteobacteria	Rhodobacterales	Rhodobacteraceae	Roseovarius	Roseovarius sp. TM1035	Host-associated	Algae	Unclassified	Unclassified			1
Rubidibacter lacunae KORDI 51-2	17	21	6	0.484745	35.2941	1.23529	4153658	3507	2524023186	Bacteria	Permanent Draft	Rubidibacter lacunae KORDI-51	Korea Institute of Ocean Science and Technology (KIOST)	Cyanobacteria	unclassified	Chroococcales	Aphanothecaceae	Rubidibacter	Rubidibacter lacunae	Environmental	Aquatic	Intertidal zone	Marine		Aquatic, Marine, Sea water	1
Rubritalea marina DSM 17716	13	14	3	0.475668	23.0769	1.07692	3015101	2733	2518645606	Bacteria	Permanent Draft	Genomic Encyclopedia of Type Strains, Phase I: the one thousand microbial genomes (KMG-I) project	DOE Joint Genome Institute (JGI)	Verrucomicrobia	Verrucomicrobiae	Verrucomicrobiales	Rubritaleaceae	Rubritalea	Rubritalea marina	Host-associated	Unclassified	Unclassified	Unclassified		Aquatic, Host, Marine	2
Saccharicrinis fermentans DSM 9555	81	39	36	1.68434	44.4444	0.481481	5982061	4809	2509601038	Bacteria	Permanent Draft	A Genomic Encyclopedia of Bacteria and Archaea (GEBA)	DOE Joint Genome Institute (JGI)	Bacteroidetes	Cytophagia	Cytophagales	Cytophagaceae	Saccharicrinis	Saccharicrinis fermentans	Environmental	Terrestrial	Unclassified	Soil		Aquatic, Marine, Mud	4
Sagittula stellata E-37	51	50	11	0.995899	21.5686	0.980392	5262893	5121	640612219	Bacteria	Permanent Draft	Sagittula stellata E-37	J. Craig Venter Institute (JCVI)	Proteobacteria	Alphaproteobacteria	Rhodobacterales	Rhodobacteraceae	Sagittula	Sagittula stellata	Engineered	Lab enrichment	Unclassified	Unclassified			3
Salisaeta longa DSM 21114	39	20	11	1.37663	28.2051	0.512821	3399024	2833	2517093009	Bacteria	Permanent Draft	Continuation of the Genomic Encyclopedia of Bacteria and Archaea pilot project (GEBA)	DOE Joint Genome Institute (JGI)	Bacteroidetes	Cytophagia	Rhodothermales	Rhodothermaceae	Salisaeta	longa	Environmental	Aquatic	Unclassified	Unclassified		Aquatic, Marine	1
Saprospira grandis HR1, DSM 2844	20	15	1	0.555864	5	0.75	4495250	3598	2509276035	Bacteria	Permanent Draft	A Genomic Encyclopedia of Bacteria and Archaea (GEBA)	DOE Joint Genome Institute (JGI)	Bacteroidetes	Saprospiria	Saprospirales	Saprospiraceae	Saprospira	Saprospira grandis	Host-associated	Arthropoda	Unclassified	Unclassified		Marine	1
Saprospiraceae bacterium KD52	64	50	16	1.0361	25	0.78125	7868778	6177	2617271238	Bacteria	Draft	Saprospiraceae bacterium KD52 Genome sequencing	Xiamen university	Bacteroidetes	Saprospiria	Saprospirales	Haliscomenobacteraceae	Phaeodactylibacter	Phaeodactylibacter xiamenensis							3
SAR116 cluster alpha proteobacterium sp. HIMB100	9	8		0.378788		0.888889	2459485	2376	2503113005	Bacteria	Permanent Draft	SAR116 cluster alpha proteobacterium sp. HIMB100	Pennsylvania State University	Proteobacteria	Alphaproteobacteria	unclassified	unclassified	unclassified	SAR116 cluster alpha proteobacterium HIMB100	Environmental	Aquatic	Unclassified	Marine			2
Sciscionella marina DSM 45152	50	54		0.608865		1.08	8536451	8212	2515154143	Bacteria	Permanent Draft	Genomic Encyclopedia of Type Strains, Phase I: the one thousand microbial genomes (KMG-I) project	DOE Joint Genome Institute (JGI)	Actinobacteria	Actinobacteria	Pseudonocardiales	Pseudonocardiaceae	Sciscionella	Sciscionella marina	Environmental	Aquatic	Oceanic	Marine		Aquatic, Marine, Sediment	3
Serinicoccus marinus DSM 15273	17	18		0.515933		1.05882	3396505	3295	2524614805	Bacteria	Permanent Draft	Genomic Encyclopedia of Type Strains, Phase I: the one thousand microbial genomes (KMG-I) project	DOE Joint Genome Institute (JGI)	Actinobacteria	Actinobacteria	Micrococcales	Intrasporangiaceae	Serinicoccus	Serinicoccus marinus	Environmental	Aquatic	Marginal Sea	Marine		Aquatic, Marine, Sea water	2
Shewanella benthica KT99	32	40	6	0.715084	18.75	1.25	4351589	4475	2501651207	Bacteria	Permanent Draft	Shewanella benthica KT99	J. Craig Venter Institute (JCVI)	Proteobacteria	Gammaproteobacteria	Alteromonadales	Shewanellaceae	Shewanella	Shewanella benthica	Environmental	Aquatic	Unclassified	Marine			1
Shewanella waksmanii ATCC BAA-643	51	56	13	1.12857	25.4902	1.09804	4973311	4519	2546825523	Bacteria	Permanent Draft	Genomic Encyclopedia of Type Strains, Phase I: the one thousand microbial genomes (KMG-I) project	DOE Joint Genome Institute (JGI)	Proteobacteria	Gammaproteobacteria	Alteromonadales	Shewanellaceae	Shewanella	Shewanella waksmanii	Host-associated	Unclassified	Unclassified	Unclassified		Aquatic, Host, Marine	1
Silicibacter sp. TrichCH4B	38	33	16	0.789364	42.1053	0.868421	4689084	4814	647533209	Bacteria	Permanent Draft	Ruegeria sp. TrichCH4B	J. Craig Venter Institute (JCVI)	Proteobacteria	Alphaproteobacteria	Rhodobacterales	Rhodobacteraceae	Ruegeria	Silicibacter sp. TrichCH4B	Host-associated	Unclassified	Unclassified	Unclassified			3
Simiduia agarivorans DSM 21679	52	52	24	1.34855	46.1538	1	4274427	3856	2522572190	Bacteria	Permanent Draft	Genomic Encyclopedia of Type Strains, Phase I: the one thousand microbial genomes (KMG-I) project	DOE Joint Genome Institute (JGI)	Proteobacteria	Gammaproteobacteria	Cellvibrionales	Cellvibrionaceae	Simiduia	Simiduia agarivorans	Environmental	Aquatic	Coastal	Marine		Aquatic, Marine, Sea water	1
Sphingomonas sp. SKA58	32	36	10	0.803011	31.25	1.125	3948000	3985	638341199	Bacteria	Permanent Draft	Sphingomonas sp. SKA58	J. Craig Venter Institute (JCVI)	Proteobacteria	Alphaproteobacteria	Sphingomonadales	Sphingomonadaceae	Sphingomonas	Sphingomonas sp. SKA58	Environmental	Aquatic	Unclassified	Marine			1
Sphingopyxis alaskensis RB2256	19	24	2	0.58193	10.5263	1.26316	3373713	3265	637000271	Bacteria	Finished	Sphingopyxis alaskensis	DOE Joint Genome Institute (JGI)	Proteobacteria	Alphaproteobacteria	Sphingomonadales	Sphingomonadaceae	Sphingopyxis	Sphingopyxis alaskensis	Environmental	Aquatic	Unclassified	Marine			1
Sphingopyxis baekryungensis DSM 16222	28	27	5	0.944669	17.8571	0.964286	3068208	2964	2524614570	Bacteria	Permanent Draft	Genomic Encyclopedia of Type Strains, Phase I: the one thousand microbial genomes (KMG-I) project	DOE Joint Genome Institute (JGI)	Proteobacteria	Alphaproteobacteria	Sphingomonadales	Sphingomonadaceae	Sphingopyxis	Sphingopyxis baekryungensis	Environmental	Aquatic	Marginal Sea	Marine		Aquatic, Marine, Sea water	1
Spirochaeta thermophila Z-1203, DSM 6578	29	27	10	1.23404	34.4828	0.931034	2560222	2350	2506381022	Bacteria	Finished	A Genomic Encyclopedia of Bacteria and Archaea (GEBA)	DOE Joint Genome Institute (JGI)	Spirochaetes	Spirochaetia	Spirochaetales	Spirochaetaceae	Spirochaeta	Spirochaeta thermophila	Environmental	Aquatic	Unclassified	Thermal springs		Aquatic, Hot spring, Marine	1
Spongiibacter marinus DSM 19753	38	32	15	1.16208	39.4737	0.842105	3435542	3270	2523533546	Bacteria	Permanent Draft	Genomic Encyclopedia of Type Strains, Phase I: the one thousand microbial genomes (KMG-I) project	DOE Joint Genome Institute (JGI)	Proteobacteria	Gammaproteobacteria	Cellvibrionales	Spongiibacteraceae	Spongiibacter	Spongiibacter marinus	Environmental	Aquatic	Unclassified	Marine		Aquatic, Marine, Sea water	1
Spongiibacter tropicus DSM 19543	34	31	14	0.904737	41.1765	0.911765	3947342	3758	2524614733	Bacteria	Permanent Draft	Genomic Encyclopedia of Type Strains, Phase I: the one thousand microbial genomes (KMG-I) project	DOE Joint Genome Institute (JGI)	Proteobacteria	Gammaproteobacteria	Cellvibrionales	Spongiibacteraceae	Spongiibacter	Spongiibacter tropicus	Environmental	Aquatic	Unclassified	Freshwater		Aquatic, Marine, Surface water	1
Sporosarcina ureae DSM 2281	27	28	2	0.799763	7.40741	1.03704	3320651	3376	2523533529	Bacteria	Permanent Draft	Genomic Encyclopedia of Type Strains, Phase I: the one thousand microbial genomes (KMG-I) project	DOE Joint Genome Institute (JGI)	Firmicutes	Bacilli	Bacillales	Planococcaceae	Sporosarcina	Sporosarcina ureae	Environmental	Aquatic		Marine			1
Stappia stellulata DSM 5886	35	44	7	0.811312	20	1.25714	4623171	4314	2524614815	Bacteria	Permanent Draft	Genomic Encyclopedia of Type Strains, Phase I: the one thousand microbial genomes (KMG-I) project	DOE Joint Genome Institute (JGI)	Proteobacteria	Alphaproteobacteria	Rhodobacterales	Rhodobacteraceae	Stappia	Stappia stellulata	Environmental	Terrestrial	Unclassified	Soil		Aquatic, Marine, Mud	1
Stenotrophomonas sp. SKA14	57	68	17	1.25468	29.8246	1.19298	5020454	4543	647533230	Bacteria	Permanent Draft	Stenotrophomonas sp. SKA14	J. Craig Venter Institute (JCVI)	Proteobacteria	Gammaproteobacteria	Xanthomonadales	Xanthomonadaceae	Stenotrophomonas	Stenotrophomonas sp. SKA14	Environmental	Aquatic	Unclassified	Marine			1
Streptomyces sulphureus DSM 40104	80	58	1	1.27939	1.25	0.725	7106935	6253	2518645610	Bacteria	Permanent Draft	Genomic Encyclopedia of Type Strains, Phase I: the one thousand microbial genomes (KMG-I) project	DOE Joint Genome Institute (JGI)	Actinobacteria	Actinobacteria	Streptomycetales	Streptomycetaceae	Streptomyces	Streptomyces sulphureus	Environmental	Aquatic				Marine, Soil	3
Sulfitobacter indolifex HEL-45	52	40	7	1.23574	13.4615	0.769231	4105524	4208	641380424	Bacteria	Permanent Draft	Sulfitobacter indolifex HEL-45	J. Craig Venter Institute (JCVI)	Proteobacteria	Alphaproteobacteria	Rhodobacterales	Rhodobacteraceae	Sulfitobacter	Sulfitobacter indolifex	Environmental	Aquatic	Unclassified	Marine			1
Sulfitobacter sp. EE-36	34	30	5	0.95991	14.7059	0.882353	3547243	3542	638341211	Bacteria	Permanent Draft	Sulfitobacter sp. EE-36	J. Craig Venter Institute (JCVI)	Proteobacteria	Alphaproteobacteria	Rhodobacterales	Rhodobacteraceae	Sulfitobacter	Sulfitobacter sp. EE-36	Environmental	Aquatic	Unclassified	Marine			1
Sulfitobacter sp. NAS-14.1	36	33	5	0.894188	13.8889	0.916667	4002069	4026	638341212	Bacteria	Permanent Draft	Sulfitobacter sp. NAS-14.1	J. Craig Venter Institute (JCVI)	Proteobacteria	Alphaproteobacteria	Rhodobacterales	Rhodobacteraceae	Sulfitobacter	Sulfitobacter sp. NAS-14.1	Environmental	Aquatic	Unclassified	Marine			1
Sulfurimonas autotrophica OK10, DSM 16294	25	34	6	1.12613	24	1.36	2153198	2220	648028058	Bacteria	Finished	A Genomic Encyclopedia of Bacteria and Archaea (GEBA)	DOE Joint Genome Institute (JGI)	Proteobacteria	Epsilonproteobacteria	Campylobacterales	Helicobacteraceae	Sulfurimonas	Sulfurimonas autotrophica	Environmental	Aquatic	Oceanic	Marine		Aquatic, Deep sea, Marine, Sediment	1
Sulfurospirillum arcachonense DSM 9755	54	54	6	1.98895	11.1111	1	2656384	2715	2524614541	Bacteria	Permanent Draft	Genomic Encyclopedia of Type Strains, Phase I: the one thousand microbial genomes (KMG-I) project	DOE Joint Genome Institute (JGI)	Proteobacteria	Epsilonproteobacteria	Campylobacterales	Campylobacteraceae	Sulfurospirillum	Sulfurospirillum arcachonense	Environmental	Aquatic	Oceanic	Marine		Aquatic, Deep sea, Marine, Sediment	4
Sulfurospirillum sp. Am-N	43	50	2	1.6628	4.65116	1.16279	2264828	2586	2502171155	Bacteria	Permanent Draft	Sulfurospirillum sp. Am-N	J. Craig Venter Institute (JCVI)	Proteobacteria	Epsilonproteobacteria	Campylobacterales	Campylobacteraceae	Sulfurospirillum	Sulfurospirillum sp. Am-N	Environmental	Aquatic	Hydrothermal vents	Marine			4
Synechococcus sp. CC9616	9	12		0.30426		1.33333	2645910	2958	2517093019	Bacteria	Permanent Draft	Synechococcus genomes and the evolution of genome size	DOE Joint Genome Institute (JGI)	Cyanobacteria	unclassified	Synechococcales	Synechococcaceae	Synechococcus	Synechococcus sp. CC9616	Environmental	Aquatic	Pelagic	Marine			2
Synechococcus sp. KORDI-100	9	12		0.29431		1.33333	2789000	3058	2507262013	Bacteria	Finished	Genome sequencing of marine Synechococcus sp.	Korea Institute of Ocean Science and Technology (KIOST)	Cyanobacteria	unclassified	Synechococcales	Synechococcaceae	Synechococcus	Synechococcus sp. KORDI-100	Environmental	Aquatic	Oceanic	Marine		Marine, Sea water	2
Synechococcus sp. KORDI-49	8	12		0.294442		1.5	2585813	2717	2507262011	Bacteria	Finished	Genome sequencing of marine Synechococcus sp.	Korea Institute of Ocean Science and Technology (KIOST)	Cyanobacteria	unclassified	Synechococcales	Synechococcaceae	Synechococcus	Synechococcus sp. KORDI-49	Environmental	Aquatic	Marginal Sea	Marine		Aquatic, Marine	2
Synechococcus sp. KORDI-52	9	11		0.31881		1.22222	2572069	2823	2507262012	Bacteria	Finished	Genome sequencing of marine Synechococcus sp.	Korea Institute of Ocean Science and Technology (KIOST)	Cyanobacteria	unclassified	Synechococcales	Synechococcaceae	Synechococcus	Synechococcus sp. KORDI-52	Environmental	Aquatic	Marginal Sea	Marine		Aquatic, Marine	2
Synechococcus sp. PCC 7002	39	36	15	1.20482	38.4615	0.923077	3409935	3237	641522654	Bacteria	Finished	Synechococcus sp. PCC 7002	Pennsylvania State University	Cyanobacteria	unclassified	Synechococcales	Synechococcaceae	Synechococcus	Synechococcus sp. PCC 7002	Environmental	Aquatic	Unclassified	Sediment		Host, Marine, Mud	1
Synechococcus sp. PCC 7335	88	70	24	1.56417	27.2727	0.795455	5973558	5626	647533236	Bacteria	Permanent Draft	Synechococcus sp. PCC 7335	Institut Pasteur, J. Craig Venter Institute (JCVI)	Cyanobacteria	unclassified	Synechococcales	Synechococcaceae	Synechococcus	Synechococcus sp. PCC 7335	Host-associated	Mollusca	Unclassified	Unclassified		Marine	4
Synechococcus sp. RCC307	9	11		0.347759		1.22222	2224914	2588	640427148	Bacteria	Finished	Synechococcus sp. RCC 307	CEA Genoscope, Institut Pasteur, Roscoff Center for Oceanography	Cyanobacteria	unclassified	Synechococcales	Synechococcaceae	Synechococcus	Synechococcus sp. RCC307	Environmental	Aquatic	Pelagic	Marine		Aquatic, Marine	2
Synechococcus sp. RS9917	11	15		0.389794		1.36364	2579542	2822	638341213	Bacteria	Permanent Draft	Synechococcus sp. RS9917	J. Craig Venter Institute (JCVI)	Cyanobacteria	unclassified	Synechococcales	Synechococcaceae	Synechococcus	Synechococcus sp. RS9917	Environmental	Aquatic	Marginal Sea	Marine		Aquatic, Fresh water, Marine	2
Synechococcus sp. WH 8109	5	7		0.18546		1.4	2111515	2696	2563366603	Bacteria	Finished	Synechococcus sp. WH 8109	J. Craig Venter Institute (JCVI)	Cyanobacteria	unclassified	Synechococcales	Synechococcaceae	Synechococcus	Synechococcus sp. WH 8109	Environmental	Aquatic	Pelagic	Marine			2
Synechococcus sp. WH7803	11	13	1	0.424547	9.09091	1.18182	2366980	2591	640427149	Bacteria	Finished	Prochlorococcus sp. WH 7803	CEA Genoscope, Institut Pasteur, Roscoff Center for Oceanography	Cyanobacteria	unclassified	Synechococcales	Synechococcaceae	Synechococcus	Synechococcus sp. WH 7803	Environmental	Aquatic	Pelagic	Marine		Aquatic, Marine	2
Tenacibaculum ovolyticum DSM 18103	30	46	1	0.795967	3.33333	1.53333	4124462	3769	2523533531	Bacteria	Permanent Draft	Genomic Encyclopedia of Type Strains, Phase I: the one thousand microbial genomes (KMG-I) project	DOE Joint Genome Institute (JGI)	Bacteroidetes	Flavobacteriia	Flavobacteriales	Flavobacteriaceae	Tenacibaculum	Tenacibaculum ovolyticum	Host-associated	Fish	Unclassified	Unclassified		Fish, Host, Marine	1
Terasakiella pusilla DSM 6293	57	67	23	1.42038	40.3509	1.17544	4053560	4013	2556921622	Bacteria	Permanent Draft	Genomic Encyclopedia of Type Strains, Phase I: the one thousand microbial genomes (KMG-I) project	DOE Joint Genome Institute (JGI)	Proteobacteria	Alphaproteobacteria	Rhizobiales	Methylocystaceae	Terasakiella	Terasakiella pusilla	Host-associated	Unclassified	Unclassified	Unclassified		Aquatic, Host, Marine	4
Thalassobaculum salexigens DSM 19539	61	42	18	1.27722	29.5082	0.688525	5084548	4776	2523231049	Bacteria	Permanent Draft	Genomic Encyclopedia of Type Strains, Phase I: the one thousand microbial genomes (KMG-I) project	DOE Joint Genome Institute (JGI)	Proteobacteria	Alphaproteobacteria	Rhodospirillales	Rhodospirillaceae	Thalassobaculum	Thalassobaculum salexigens	Environmental	Aquatic	Unclassified	Marine		Aquatic, Marine, Sea water	3
Thalassospira lucentensis DSM 14000	40	46	9	0.901307	22.5	1.15	4748691	4438	2526164517	Bacteria	Permanent Draft	Genomic Encyclopedia of Type Strains, Phase I: the one thousand microbial genomes (KMG-I) project	DOE Joint Genome Institute (JGI)	Proteobacteria	Alphaproteobacteria	Rhodospirillales	Rhodospirillaceae	Thalassospira	Thalassospira lucentensis	Environmental	Aquatic	Unclassified	Marine		Aquatic, Marine, Sea water	1
Thermaerobacter marianensis 7p75a, DSM 12885	19	21		0.780287		1.10526	2844696	2435	649633101	Bacteria	Finished	A Genomic Encyclopedia of Bacteria and Archaea (GEBA)	DOE Joint Genome Institute (JGI)	Firmicutes	Clostridia	Clostridiales	Clostridiales Family XVII. Incertae Sedis	Thermaerobacter	Thermaerobacter marianensis	Environmental	Aquatic	Oceanic	Marine		Deep sea, Marine, Mud	2
Thermodesulfatator atlanticus DSM 21156	29	26	9	1.26252	31.0345	0.896552	2302285	2297	2523533580	Bacteria	Permanent Draft	Genomic Encyclopedia of Type Strains, Phase I: the one thousand microbial genomes (KMG-I) project	DOE Joint Genome Institute (JGI)	Thermodesulfobacteria	Thermodesulfobacteria	Thermodesulfobacteriales	Thermodesulfobacteriaceae	Thermodesulfatator	Thermodesulfatator atlanticus	Environmental	Aquatic	Hydrothermal vents	Marine		Aquatic, Deep sea, Marine	1
Thermodesulfatator indicus CIR29812, DSM 15286	30	26	10	1.30947	33.3333	0.866667	2322224	2291	2505119042	Bacteria	Finished	A Genomic Encyclopedia of Bacteria and Archaea (GEBA)	DOE Joint Genome Institute (JGI)	Thermodesulfobacteria	Thermodesulfobacteria	Thermodesulfobacteriales	Thermodesulfobacteriaceae	Thermodesulfatator	Thermodesulfatator indicus	Environmental	Aquatic	Hydrothermal vents	Marine		Aquatic, Deep sea, Marine	1
Thermosediminibacter oceani JW/IW-1228P, DSM 16646	16	16		0.681431		1	2280035	2348	648028061	Bacteria	Finished	A Genomic Encyclopedia of Bacteria and Archaea (GEBA)	DOE Joint Genome Institute (JGI)	Firmicutes	Clostridia	Thermoanaerobacterales	Thermoanaerobacterales Family III. Incertae Sedis	Thermosediminibacter	Thermosediminibacter oceani	Environmental	Aquatic	Oceanic	Marine		Aquatic, Deep sea, Marine, Sediment	2
Thiobacillus denitrificans DSM 12475	33	45	5	0.903862	15.1515	1.36364	3609948	3651	2515154078	Bacteria	Permanent Draft	Genomic Encyclopedia of Type Strains, Phase I: the one thousand microbial genomes (KMG-I) project	DOE Joint Genome Institute (JGI)	Proteobacteria	Betaproteobacteria	Nitrosomonadales	Thiobacillaceae	Thiobacillus	Thiobacillus denitrificans	Engineered	Wastewater	Unclassified	Unclassified		Aquatic, Fresh water, Marine, Mud, Sediment, Sewage, Wastewater	1
Trichodesmium erythraeum IMS101	41	29	15	0.79519	36.5854	0.707317	7750108	5156	637000329	Bacteria	Finished	Trichodesmium erythraeum IMS101	DOE Joint Genome Institute (JGI)	Cyanobacteria	unclassified	Oscillatoriales	Microcoleaceae	Trichodesmium	Trichodesmium erythraeum	Environmental	Aquatic	Neritic zone	Marine			3
Trichodesmium thiebautii H9-4	20	16	3	0.593472	15	0.8	3286556	3370	2627854162	Bacteria	Draft	Trichodesmium thiebautii H9-4 isolate:H9-4 Genome sequencing	University of Southern California	Cyanobacteria	unclassified	Oscillatoriales	Microcoleaceae	Trichodesmium	Trichodesmium thiebautii							1
Vibrio alginolyticus 12G01	47	51	17	0.974295	36.1702	1.08511	5160431	4824	638341222	Bacteria	Permanent Draft	Vibrio alginolyticus 12G01	J. Craig Venter Institute (JCVI)	Proteobacteria	Gammaproteobacteria	Vibrionales	Vibrionaceae	Vibrio	Vibrio alginolyticus	Environmental	Aquatic	Unclassified	Marine			3
Vibrio campbellii AND4	30	38	16	0.743679	53.3333	1.26667	4255798	4034	641380451	Bacteria	Permanent Draft	Vibrio campbellii AND4	J. Craig Venter Institute (JCVI)	Proteobacteria	Gammaproteobacteria	Vibrionales	Vibrionaceae	Vibrio	Vibrio sp. AND4	Environmental	Aquatic	Unclassified	Marine			1
Vibrio litoralis DSM 17657	19	20	4	0.529248	21.0526	1.05263	3825715	3590	2524614821	Bacteria	Permanent Draft	Genomic Encyclopedia of Type Strains, Phase I: the one thousand microbial genomes (KMG-I) project	DOE Joint Genome Institute (JGI)	Proteobacteria	Gammaproteobacteria	Vibrionales	Vibrionaceae	Vibrio	Vibrio litoralis	Environmental	Aquatic	Unclassified	Marine		Aquatic, Marine, Sea water	1
Vibrio pacinii DSM 19139	44	43	19	1.10971	43.1818	0.977273	4306556	3965	2565956518	Bacteria	Permanent Draft	Genomic Encyclopedia of Type Strains, Phase I: the one thousand microbial genomes (KMG-I) project	DOE Joint Genome Institute (JGI)	Proteobacteria	Gammaproteobacteria	Vibrionales	Vibrionaceae	Vibrio	Vibrio pacinii	Host-associated	Unclassified	Unclassified	Unclassified		Aquatic, Host, Marine	1
Vibrio parahaemolyticus 16	47	49	17	1.13636	36.1702	1.04255	4535833	4136	647533245	Bacteria	Permanent Draft	Vibrio parahaemolyticus 16	J. Craig Venter Institute (JCVI)	Proteobacteria	Gammaproteobacteria	Vibrionales	Vibrionaceae	Vibrio	Vibrio sp. 16	Environmental	Aquatic	Unclassified	Marine			1
Vibrio sp. MED222	48	52	18	1.01416	37.5	1.08333	4891901	4733	638341230	Bacteria	Permanent Draft	Vibrio sp. MED222	J. Craig Venter Institute (JCVI)	Proteobacteria	Gammaproteobacteria	Vibrionales	Vibrionaceae	Vibrio	Vibrio sp. MED222	Environmental	Aquatic	Unclassified	Marine			3
Vibrio splendidus 12B01	55	54	18	1.02881	32.7273	0.981818	5596386	5346	638341231	Bacteria	Permanent Draft	Vibrio splendidus 12B01	J. Craig Venter Institute (JCVI)	Proteobacteria	Gammaproteobacteria	Vibrionales	Vibrionaceae	Vibrio	Vibrio splendidus	Environmental	Aquatic	Unclassified	Marine			3
Wenxinia marina DSM 24838	33	28	2	0.804094	6.06061	0.848485	4175892	4104	2515154190	Bacteria	Permanent Draft	Genomic Encyclopedia of Type Strains, Phase I: the one thousand microbial genomes (KMG-I) project	DOE Joint Genome Institute (JGI)	Proteobacteria	Alphaproteobacteria	Rhodobacterales	Rhodobacteraceae	Wenxinia	Wenxinia marina	Environmental	Aquatic	Oceanic	Marine		Aquatic, Marine, Oil fields, Sediment	1
Woodsholea maritima DSM 17123	34	40	7	1.14943	20.5882	1.17647	3105947	2958	2522125070	Bacteria	Permanent Draft	Genomic Encyclopedia of Type Strains, Phase I: the one thousand microbial genomes (KMG-I) project	DOE Joint Genome Institute (JGI)	Proteobacteria	Alphaproteobacteria	Caulobacterales	Hyphomonadaceae	Woodsholea	Woodsholea maritima	Environmental	Aquatic	Intertidal zone	Marine			1
Yoonia vestfoldensis SKA53	17	20	3	0.545396	17.6471	1.17647	3063691	3117	638341119	Bacteria	Permanent Draft	Loktanella vestfoldensis SKA53	J. Craig Venter Institute (JCVI)	Proteobacteria	Alphaproteobacteria	Rhodobacterales	Rhodobacteraceae	Yoonia	Yoonia vestfoldensis	Environmental	Aquatic	Unclassified	Marine			2
Zooshikella ganghwensis DSM 15267	48	51	17	0.891034	35.4167	1.0625	5798664	5387	2524614643	Bacteria	Permanent Draft	Genomic Encyclopedia of Type Strains, Phase I: the one thousand microbial genomes (KMG-I) project	DOE Joint Genome Institute (JGI)	Proteobacteria	Gammaproteobacteria	Oceanospirillales	Hahellaceae	Zooshikella	Zooshikella ganghwensis	Environmental	Aquatic	Intertidal zone	Marine		Aquatic, Marine, Sediment	3

## Sheet: Sheet1
Acaryochloris marina MBIC11017	98	100	48	1.15457	48.9796	1.02041	8361599	8488	641228474	Bacteria	Finished	Acaryochloris marina MBIC11017	Washington University in St. Louis	Cyanobacteria	unclassified	Synechococcales	Acaryochloridaceae	Acaryochloris	Acaryochloris marina	Host-associated	Animal	Unclassified	Unclassified		Marine	3
Acaryochloris sp CCMEE 5410	105	98	48	1.38395	45.7143	0.933333	7875477	7587	2513237397	Bacteria	Permanent Draft	Acaryochloris sp CCMEE 5410	J. Craig Venter Institute (JCVI)	Cyanobacteria	unclassified	Synechococcales	Acaryochloridaceae	Acaryochloris	Acaryochloris sp. CCMEE 5410	Environmental	Aquatic	Saline	Non-marine Saline and Alkaline		Aquatic, Marine	3
Aequorivita capsosiphonis DSM 23843	23	28	3	0.62517	13.0435	1.21739	4042904	3679	2524023070	Bacteria	Permanent Draft	Genomic Encyclopedia of Type Strains, Phase I: the one thousand microbial genomes (KMG-I) project	DOE Joint Genome Institute (JGI)	Bacteroidetes	Flavobacteriia	Flavobacteriales	Flavobacteriaceae	Aequorivita	Aequorivita capsosiphonis	Environmental	Aquatic	Coastal	Marine		Aquatic, Marine, Sea water	1
Aequorivita sublithincola QSSC9-3, DSM 14238	29	31	5	0.89451	17.2414	1.06897	3520671	3242	2509276063	Bacteria	Finished	A Genomic Encyclopedia of Bacteria and Archaea (GEBA)	DOE Joint Genome Institute (JGI)	Bacteroidetes	Flavobacteriia	Flavobacteriales	Flavobacteriaceae	Aequorivita	Aequorivita sublithincola	Environmental	Aquatic	Unclassified	Marine		Aquatic, Marine, Sea water	1
Aestuariimicrobium kwangyangense DSM 21549	14	14		0.520059		1	2990149	2692	2523533600	Bacteria	Permanent Draft	Genomic Encyclopedia of Type Strains, Phase I: the one thousand microbial genomes (KMG-I) project	DOE Joint Genome Institute (JGI)	Actinobacteria	Actinobacteria	Propionibacteriales	Propionibacteriaceae	Aestuariimicrobium	Aestuariimicrobium kwangyangense	Environmental	Aquatic	Oceanic	Marine		Aquatic, Marine, Sediment	2
Alcanivorax sp. DG881	31	32	13	0.916076	41.9355	1.03226	3804728	3384	647533109	Bacteria	Permanent Draft	Alcanivorax sp. DG881	J. Craig Venter Institute (JCVI)	Proteobacteria	Gammaproteobacteria	Oceanospirillales	Alcanivoracaceae	Alcanivorax	Alcanivorax sp. DG881	Host-associated	Unclassified	Unclassified	Unclassified			1
Algicola sagamiensis DSM 14643	50	47	15	1.21981	30	0.94	4343354	4099	2519899678	Bacteria	Permanent Draft	Genomic Encyclopedia of Type Strains, Phase I: the one thousand microbial genomes (KMG-I) project	DOE Joint Genome Institute (JGI)	Proteobacteria	Gammaproteobacteria	Alteromonadales	Pseudoalteromonadaceae	Algicola	Algicola sagamiensis	Environmental	Aquatic	Coastal	Marine		Aquatic, Marine, Sea water	1
Algoriphagus machipongonensis PR1	49	45	11	1.14889	22.449	0.918367	4776234	4265	640612202	Bacteria	Finished	Algoriphagus machipongonensis PR1	Broad Institute, J. Craig Venter Institute (JCVI)	Bacteroidetes	Cytophagia	Cytophagales	Cyclobacteriaceae	Algoriphagus	Algoriphagus machipongonensis	Environmental	Aquatic	Unclassified	Sediment			1
Algoriphagus mannitolivorans DSM 15301	47	44	11	1.27027	23.4043	0.93617	4152949	3700	2523533553	Bacteria	Permanent Draft	Genomic Encyclopedia of Type Strains, Phase I: the one thousand microbial genomes (KMG-I) project	DOE Joint Genome Institute (JGI)	Bacteroidetes	Cytophagia	Cytophagales	Cyclobacteriaceae	Algoriphagus	Algoriphagus mannitolivorans	Environmental	Aquatic	Intertidal zone	Marine		Aquatic, Marine, Sediment	1
Algoriphagus marincola DSM 16067	48	47	8	1.21488	16.6667	0.979167	4431678	3951	2523533625	Bacteria	Permanent Draft	Genomic Encyclopedia of Type Strains, Phase I: the one thousand microbial genomes (KMG-I) project	DOE Joint Genome Institute (JGI)	Bacteroidetes	Cytophagia	Cytophagales	Cyclobacteriaceae	Algoriphagus	Algoriphagus marincola	Environmental	Aquatic	Coastal	Marine		Aquatic, Marine, Sea water	1
Algoriphagus vanfongensis DSM 17529	48	60	11	1.17503	22.9167	1.25	4712065	4085	2523231017	Bacteria	Permanent Draft	Genomic Encyclopedia of Type Strains, Phase I: the one thousand microbial genomes (KMG-I) project	DOE Joint Genome Institute (JGI)	Bacteroidetes	Cytophagia	Cytophagales	Cyclobacteriaceae	Algoriphagus	Algoriphagus vanfongensis	Host-associated	Unclassified	Unclassified	Unclassified		Aquatic, Host, Marine	1
Aliagarivorans marinus DSM 23064	39	42	17	0.862832	43.5897	1.07692	4880341	4520	2523533543	Bacteria	Permanent Draft	Genomic Encyclopedia of Type Strains, Phase I: the one thousand microbial genomes (KMG-I) project	DOE Joint Genome Institute (JGI)	Proteobacteria	Gammaproteobacteria	Alteromonadales	Alteromonadaceae	Aliagarivorans	Aliagarivorans marinus	Environmental	Aquatic	Coastal	Marine		Aquatic, Marine, Sea water	1
Aliagarivorans taiwanensis DSM 22990	31	36	9	0.733728	29.0323	1.16129	4415338	4225	2524614757	Bacteria	Permanent Draft	Genomic Encyclopedia of Type Strains, Phase I: the one thousand microbial genomes (KMG-I) project	DOE Joint Genome Institute (JGI)	Proteobacteria	Gammaproteobacteria	Alteromonadales	Alteromonadaceae	Aliagarivorans	Aliagarivorans taiwanensis	Environmental	Aquatic	Unclassified	Marine		Aquatic, Marine, Sea water	1
Aliivibrio fischeri MJ11	37	41	14	0.886228	37.8378	1.10811	4503336	4175	642555167	Bacteria	Finished	Vibrio fischeri MJ11	J. Craig Venter Institute (JCVI)	Proteobacteria	Gammaproteobacteria	Vibrionales	Vibrionaceae	Aliivibrio	Aliivibrio fischeri	Host-associated	Mollusca	Unclassified	Unclassified			1
alpha proteobacterium sp. HIMB59	5	5		0.326371		1	1410127	1532	2503982041	Bacteria	Finished	alpha proteobacterium sp. HIMB59	J. Craig Venter Institute (JCVI)	Proteobacteria	Alphaproteobacteria	Pelagibacterales	Pelagibacteraceae	unclassified	alpha proteobacterium HIMB59	Environmental	Aquatic	Intertidal zone	Marine			2
Alphaproteobacteria sp. SAR11 HIMB5	6	5		0.408998		0.833333	1343202	1467	2503982040	Bacteria	Permanent Draft	Alphaproteobacteria sp. SAR11 HIMB5	J. Craig Venter Institute (JCVI)	Proteobacteria	Alphaproteobacteria	unclassified	unclassified	unclassified	unclassified	Environmental	Aquatic	Unclassified	Marine			2
Alteromonas australica DE170	59	57	20	1.35913	33.8983	0.966102	4457472	4341	2639762924	Bacteria	Draft	Alteromonas australica strain:DE170 Genome sequencing	University Miguel Hernandez	Proteobacteria	Gammaproteobacteria	Alteromonadales	Alteromonadaceae	Alteromonas	Alteromonas australica							4
Alteromonas australica H17	52	56	19	1.47853	36.5385	1.07692	4308833	3517	2585427644	Bacteria	Finished	Alteromonas australica strain:H17 Genome sequencing	University Miguel Hernandez	Proteobacteria	Gammaproteobacteria	Alteromonadales	Alteromonadaceae	Alteromonas	Alteromonas australica							4
Alteromonas macleodii ATCC 27126	61	70	23	1.54783	37.7049	1.14754	4653851	3941	2554235747	Bacteria	Finished	Alteromonas macleodii strains, University Miguel Hernandez, Spain	University Miguel Hernandez	Proteobacteria	Gammaproteobacteria	Alteromonadales	Alteromonadaceae	Alteromonas	Alteromonas macleodii	Environmental	Aquatic	Coastal	Marine			4
Alteromonas macleodii Black Sea 11	63	64	25	1.63297	39.6825	1.01587	4480507	3858	2521172684	Bacteria	Finished	Alteromonas macleodii strains, University Miguel Hernandez, Spain	University Miguel Hernandez	Proteobacteria	Gammaproteobacteria	Alteromonadales	Alteromonadaceae	Alteromonas	Alteromonas macleodii	Environmental	Aquatic	Unclassified	Marine			4
Alteromonas macleodii D7	53	58	23	1.28485	43.3962	1.09434	4575623	4125	2684623206	Bacteria	Draft	Genome sequencing of Alteromonas species	University Miguel Hernandez	Proteobacteria	Gammaproteobacteria	Alteromonadales	Alteromonadaceae	Alteromonas	Alteromonas macleodii							1
Alteromonas macleodii HOT1A3	61	66	26	1.42324	42.623	1.08197	4801807	4286	2687453488	Bacteria	Draft	Alteromonas macleodii strain:HOT1A3 Genome sequencing and assembly	University of Haifa	Proteobacteria	Gammaproteobacteria	Alteromonadales	Alteromonadaceae	Alteromonas	Alteromonas macleodii							4
Alteromonas mediterranea DE	55	60	23	1.33236	41.8182	1.09091	4412282	4128	642555105	Bacteria	Finished	Alteromonas macleodii strains, University Miguel Hernandez, Spain	J. Craig Venter Institute (JCVI)	Proteobacteria	Gammaproteobacteria	Alteromonadales	Alteromonadaceae	Alteromonas	Alteromonas mediterranea	Environmental	Aquatic	Unclassified	Marine			1
Alteromonas naphthalenivorans SN2	61	63	24	1.37326	39.3443	1.03279	4972148	4442	2504136012	Bacteria	Finished	Alteromonas naphthalenivorans SN2	National Instrumentation Center for Environmental Management Korea	Proteobacteria	Gammaproteobacteria	Alteromonadales	Alteromonadaceae	Alteromonas	Alteromonas naphthalenivorans	Environmental	Aquatic	Intertidal zone	Marine			4
Alteromonas sp. ALT199	60	61	24	1.48552	40	1.01667	4635666	4039	2524614846	Bacteria	Permanent Draft	Alteromonas ALT199	DOE Joint Genome Institute (JGI)	Proteobacteria	Gammaproteobacteria	Alteromonadales	Alteromonadaceae	Alteromonas	Alteromonas sp. ALT199							4
Amorphus coralli DSM 19760	28	31	5	0.708502	17.8571	1.10714	4317545	3952	2517572147	Bacteria	Permanent Draft	Genomic Encyclopedia of Type Strains, Phase I: the one thousand microbial genomes (KMG-I) project	DOE Joint Genome Institute (JGI)	Proteobacteria	Alphaproteobacteria	Rhizobiales	Rhodobiaceae	Amorphus	Amorphus coralli	Host-associated	Unclassified	Unclassified	Unclassified		Aquatic, Host, Marine	1
Amphritea japonica ATCC BAA-1530	36	40	11	1.01152	30.5556	1.11111	3801615	3559	2519899692	Bacteria	Permanent Draft	Genomic Encyclopedia of Type Strains, Phase I: the one thousand microbial genomes (KMG-I) project	DOE Joint Genome Institute (JGI)	Proteobacteria	Gammaproteobacteria	Oceanospirillales	Oceanospirillaceae	Amphritea	Amphritea japonica	Environmental	Aquatic	Oceanic	Marine		Aquatic, Marine, Sediment	1
Aquiflexum balticum BA160, DSM 16537	66	46	12	1.28881	18.1818	0.69697	5987095	5121	2506520046	Bacteria	Finished	A Genomic Encyclopedia of Bacteria and Archaea (GEBA)	DOE Joint Genome Institute (JGI)	Bacteroidetes	Cytophagia	Cytophagales	Cyclobacteriaceae	Aquiflexum	Aquiflexum balticum	Environmental	Aquatic	Unclassified	Marine		Aquatic, Marine, Sea water	3
Aquimarina latercula DSM 2041	59	69	17	1.05169	28.8136	1.16949	6245252	5610	2523533620	Bacteria	Permanent Draft	Genomic Encyclopedia of Type Strains, Phase I: the one thousand microbial genomes (KMG-I) project	DOE Joint Genome Institute (JGI)	Bacteroidetes	Flavobacteriia	Flavobacteriales	Flavobacteriaceae	Aquimarina	Aquimarina latercula	Environmental	Aquatic	Unclassified	Aquaculture		Aquatic, Marine, Sea water	3
Aquimarina muelleri DSM 19832	44	43	11	1.05288	25	0.977273	4903219	4179	2524023059	Bacteria	Permanent Draft	Genomic Encyclopedia of Type Strains, Phase I: the one thousand microbial genomes (KMG-I) project	DOE Joint Genome Institute (JGI)	Bacteroidetes	Flavobacteriia	Flavobacteriales	Flavobacteriaceae	Aquimarina	Aquimarina muelleri	Environmental	Aquatic	Marginal Sea	Marine		Aquatic, Marine, Sea water	1
Arenibacter certesii DSM 19833	36	41	9	0.849858	25	1.13889	4991805	4236	2523231023	Bacteria	Permanent Draft	Genomic Encyclopedia of Type Strains, Phase I: the one thousand microbial genomes (KMG-I) project	DOE Joint Genome Institute (JGI)	Bacteroidetes	Flavobacteriia	Flavobacteriales	Flavobacteriaceae	Arenibacter	Arenibacter certesii	Host-associated	Algae	Unclassified	Unclassified		Marine	1
Aurantimonas coralicida DSM 14790	49	43	10	1.11414	20.4082	0.877551	4615647	4398	2523533557	Bacteria	Permanent Draft	Genomic Encyclopedia of Type Strains, Phase I: the one thousand microbial genomes (KMG-I) project	DOE Joint Genome Institute (JGI)	Proteobacteria	Alphaproteobacteria	Rhizobiales	Aurantimonadaceae	Aurantimonas	Aurantimonas coralicida	Host-associated	Unclassified	Unclassified	Unclassified		Aquatic, Host, Marine	1
Bacillus sp. B14905	54	51	3	1.13684	5.55556	0.944444	4497271	4750	640612200	Bacteria	Permanent Draft	Bacillus sp. B14905	J. Craig Venter Institute (JCVI)	Firmicutes	Bacilli	Bacillales	Bacillaceae	Bacillus	Bacillus sp. B14905	Environmental	Aquatic	Unclassified	Marine			3
Bacillus sp. NRRL B-14911	62	47	2	1.06952	3.22581	0.758065	5085825	5797	638341014	Bacteria	Permanent Draft	Bacillus sp. NRRL B-14911	J. Craig Venter Institute (JCVI)	Firmicutes	Bacilli	Bacillales	Bacillaceae	Bacillus	Bacillus sp. NRRL B-14911	Environmental	Aquatic	Unclassified	Marine			3
Bacillus sp. SG-1	31	24	1	0.70009	3.22581	0.774194	3948965	4428	640963033	Bacteria	Permanent Draft	Bacillus sp. SG-1	J. Craig Venter Institute (JCVI)	Firmicutes	Bacilli	Bacillales	Bacillaceae	Bacillus	Bacillus sp. SG-1	Environmental	Aquatic	Oceanic	Marine			1
Beggiatoa sp. Orange Guaymas	83	50	51	1.55722	61.4458	0.60241	4772184	5330	2502790011	Bacteria	Permanent Draft	Beggiatoa sp. Orange Guaymas	J. Craig Venter Institute (JCVI)	Proteobacteria	Gammaproteobacteria	Thiotrichales	Thiotrichaceae	Beggiatoa	Beggiatoa sp. 'Orange Guaymas'	Environmental	Aquatic	Hydrothermal vents	Marine			4
Belliella baltica DSM 15883	44	38	11	1.13431	25	0.863636	4196595	3879	2509276058	Bacteria	Finished	A Genomic Encyclopedia of Bacteria and Archaea (GEBA)	DOE Joint Genome Institute (JGI)	Bacteroidetes	Cytophagia	Cytophagales	Cyclobacteriaceae	Belliella	Belliella baltica	Environmental	Aquatic	Unclassified	Marine		Aquatic, Marine, Sea water	1
Bernardetia litoralis DSM 6794	36	21	6	0.880196	16.6667	0.583333	4919337	4090	2509276059	Bacteria	Finished	A Genomic Encyclopedia of Bacteria and Archaea (GEBA)	DOE Joint Genome Institute (JGI)	Bacteroidetes	Cytophagia	Cytophagales	Bernardetiaceae	Bernardetia	Bernardetia litoralis	Environmental	Aquatic	Unclassified	Aquaculture		Aquatic, Marine, Sea water	1
Brevundimonas sp. BAL3	59	44	21	1.67234	35.5932	0.745763	3646072	3528	647533115	Bacteria	Permanent Draft	Brevundimonas sp. BAL3	J. Craig Venter Institute (JCVI)	Proteobacteria	Alphaproteobacteria	Caulobacterales	Caulobacteraceae	Brevundimonas	Brevundimonas sp. BAL3	Environmental	Aquatic	Unclassified	Marine			4
Caldithrix abyssi LF13, DSM 13497	84	73	30	2.18636	35.7143	0.869048	4978541	3842	2561511127	Bacteria	Permanent Draft	A Genomic Encyclopedia of Bacteria and Archaea (GEBA)	DOE Joint Genome Institute (JGI)	Caldithrixae	Caldithrixia	Caldithrixales	Caldithrixaceae	Caldithrix	abyssi	Environmental	Aquatic	Hydrothermal vents	Marine		Aquatic, Deep sea, Marine	4
Caminibacter mediatlanticus TB-2	11	14	2	0.580781	18.1818	1.27273	1663618	1894	640963039	Bacteria	Permanent Draft	Caminibacter mediatlanticus TB-2	J. Craig Venter Institute (JCVI)	Proteobacteria	Epsilonproteobacteria	Nautiliales	Nautiliaceae	Caminibacter	Caminibacter mediatlanticus	Environmental	Aquatic	Hydrothermal vents	Marine			2
Candidatus Pelagibacter sp. HIMB122	6	5		0.385356		0.833333	1453515	1557	2561511237	Bacteria	Permanent Draft	SAR11 Genome Evolution	DOE Joint Genome Institute (JGI)	Proteobacteria	Alphaproteobacteria	Pelagibacterales	Pelagibacteraceae	Candidatus Pelagibacter	Candidatus Pelagibacter sp. HIMB122							2
Candidatus Pelagibacter sp. HIMB1321	6	5		0.417827		0.833333	1320649	1436	2547132513	Bacteria	Permanent Draft	SAR11 Genome Evolution	DOE Joint Genome Institute (JGI)	Proteobacteria	Alphaproteobacteria	Pelagibacterales	Pelagibacteraceae	Candidatus Pelagibacter	Candidatus Pelagibacter sp. HIMB1321							2
Candidatus Pelagibacter sp. HTCC7211	6	5		0.380711		0.833333	1456888	1576	2503283017	Bacteria	Permanent Draft	Candidatus Pelagibacter sp. HTCC7211	J. Craig Venter Institute (JCVI)	Proteobacteria	Alphaproteobacteria	Pelagibacterales	Pelagibacteraceae	Candidatus Pelagibacter	Candidatus Pelagibacter sp. HTCC7211	Environmental	Aquatic	Unclassified	Marine			2
Candidatus Pelagibacter sp. IMCC9063	6	5		0.404858		0.833333	1284727	1482	650716017	Bacteria	Finished	Candidatus Pelagibacter sp. IMCC9063	Inha University	Proteobacteria	Alphaproteobacteria	Pelagibacterales	Pelagibacteraceae	Candidatus Pelagibacter	Candidatus Pelagibacter sp. IMCC9063	Environmental	Aquatic	Unclassified	Marine			2
Candidatus Pelagibacter ubique HIMB083	6	5		0.398671		0.833333	1395997	1505	2510461079	Bacteria	Permanent Draft	SAR11 Genome Evolution	DOE Joint Genome Institute (JGI)	Proteobacteria	Alphaproteobacteria	Pelagibacterales	Pelagibacteraceae	Candidatus Pelagibacter	Candidatus Pelagibacter ubique							2
Candidatus Pelagibacter ubique HIMB140	6	5		0.390879		0.833333	1437930	1535	2503754000	Bacteria	Permanent Draft	SAR11 Genome Evolution	DOE Joint Genome Institute (JGI)	Proteobacteria	Alphaproteobacteria	Pelagibacterales	Pelagibacteraceae	Candidatus Pelagibacter	Candidatus Pelagibacter ubique							2
Candidatus Pelagibacter ubique HTCC1016	5	4		0.356125		0.8	1297098	1404	2516143128	Bacteria	Permanent Draft	SAR11 Genome Evolution	DOE Joint Genome Institute (JGI)	Proteobacteria	Alphaproteobacteria	Pelagibacterales	Pelagibacteraceae	Candidatus Pelagibacter	Candidatus Pelagibacter ubique							2
Candidatus Pelagibacter ubique HTCC1040	5	5		0.362056		1	1274624	1381	2513237133	Bacteria	Permanent Draft	SAR11 Genome Evolution	DOE Joint Genome Institute (JGI)	Proteobacteria	Alphaproteobacteria	Pelagibacterales	Pelagibacteraceae	Candidatus Pelagibacter	Candidatus Pelagibacter ubique							2
Candidatus Pelagibacter ubique HTCC7214	6	5		0.40678		0.833333	1375060	1475	2561511239	Bacteria	Permanent Draft	SAR11 Genome Evolution	DOE Joint Genome Institute (JGI)	Proteobacteria	Alphaproteobacteria	Pelagibacterales	Pelagibacteraceae	Candidatus Pelagibacter	Candidatus Pelagibacter ubique	Environmental	Aquatic	Unclassified	Marine			2
Candidatus Pelagibacter ubique HTCC7217	6	5		0.390371		0.833333	1433611	1537	2561511228	Bacteria	Permanent Draft	SAR11 Genome Evolution	DOE Joint Genome Institute (JGI)	Proteobacteria	Alphaproteobacteria	Pelagibacterales	Pelagibacteraceae	Candidatus Pelagibacter	Candidatus Pelagibacter ubique							2
Candidatus Pelagibacter ubique SAR11 HTCC1002	6	4		0.420168		0.666667	1327604	1428	638341056	Bacteria	Permanent Draft	Candidatus Pelagibacter ubique SAR11 HTCC1002	J. Craig Venter Institute (JCVI)	Proteobacteria	Alphaproteobacteria	Pelagibacterales	Pelagibacteraceae	Candidatus Pelagibacter	Candidatus Pelagibacter ubique	Environmental	Aquatic	Unclassified	Marine			2
Candidatus Pelagibacter ubique SAR11 HTCC1013	7	5		0.496102		0.714286	1302704	1411	2511231042	Bacteria	Permanent Draft	SAR11 Genome Evolution	DOE Joint Genome Institute (JGI)	Proteobacteria	Alphaproteobacteria	Pelagibacterales	Pelagibacteraceae	Candidatus Pelagibacter	Candidatus Pelagibacter ubique							2
Candidatus Pelagibacter ubique SAR11 HTCC1062	6	5		0.430416		0.833333	1308759	1394	637000058	Bacteria	Finished	Candidatus Pelagibacter ubique SAR11 HTCC1062	Oregon State University, University of California, San Diego, Verenium Corporation	Proteobacteria	Alphaproteobacteria	Pelagibacterales	Pelagibacteraceae	Candidatus Pelagibacter	Candidatus Pelagibacter ubique	Environmental	Aquatic	Unclassified	Marine			2
Candidatus Pelagibacter ubique SAR11 HTCC8051	5	4		0.333778		0.8	1395115	1498	2511231043	Bacteria	Permanent Draft	SAR11 Genome Evolution	DOE Joint Genome Institute (JGI)	Proteobacteria	Alphaproteobacteria	Pelagibacterales	Pelagibacteraceae	Candidatus Pelagibacter	Candidatus Pelagibacter ubique							2
Candidatus Pelagibacter ubique SAR11 HTCC9022	5	4		0.34153		0.8	1362422	1464	2511231041	Bacteria	Permanent Draft	SAR11 Genome Evolution	DOE Joint Genome Institute (JGI)	Proteobacteria	Alphaproteobacteria	Pelagibacterales	Pelagibacteraceae	Candidatus Pelagibacter	Candidatus Pelagibacter ubique							2
Candidatus Pelagibacter ubique SAR11 HTCC9565	4	4		0.2886		1	1279674	1386	2503283022	Bacteria	Permanent Draft	SAR11 Genome Evolution	DOE Joint Genome Institute (JGI)	Proteobacteria	Alphaproteobacteria	Pelagibacterales	Pelagibacteraceae	Candidatus Pelagibacter	Candidatus Pelagibacter ubique							2
Carnobacterium sp. AT7	13	13		0.517928		1	2501418	2510	2501651209	Bacteria	Permanent Draft	Carnobacterium sp. AT7	J. Craig Venter Institute (JCVI)	Firmicutes	Bacilli	Lactobacillales	Carnobacteriaceae	Carnobacterium	Carnobacterium sp. AT7	Environmental	Aquatic	Unclassified	Marine			2
Cellulophaga algicola IC166, DSM 14237	50	49	8	1.15101	16	0.98	4888353	4344	649633031	Bacteria	Finished	A Genomic Encyclopedia of Bacteria and Archaea (GEBA)	DOE Joint Genome Institute (JGI)	Bacteroidetes	Flavobacteriia	Flavobacteriales	Flavobacteriaceae	Cellulophaga	Cellulophaga algicola	Host-associated	Algae	Unclassified	Unclassified		Marine	1
Citreicella sp. SE45	42	42	13	0.763775	30.9524	1	5523231	5499	647533124	Bacteria	Permanent Draft	Citreicella sp. SE45	J. Craig Venter Institute (JCVI)	Proteobacteria	Alphaproteobacteria	Rhodobacterales	Rhodobacteraceae	Citreicella	Citreicella sp. SE45	Environmental	Aquatic	Intertidal zone	Marine			3
Congregibacter litoralis KT71	22	23	4	0.552625	18.1818	1.04545	4351117	3981	2597489864	Bacteria	Permanent Draft	Congregibacter litoralis KT71	J. Craig Venter Institute (JCVI), Max Planck Institute	Proteobacteria	Gammaproteobacteria	Cellvibrionales	Halieaceae	Congregibacter	Congregibacter litoralis	Environmental	Aquatic	Unclassified	Marine			1
Coraliomargarita akajimensis DSM 45221	36	23	15	1.12817	41.6667	0.638889	3750771	3191	646564524	Bacteria	Finished	A Genomic Encyclopedia of Bacteria and Archaea (GEBA)	DOE Joint Genome Institute (JGI)	Verrucomicrobia	Opitutae	Puniceicoccales	Puniceicoccaceae	Coraliomargarita	Coraliomargarita akajimensis	Environmental	Aquatic	Unclassified	Marine		Aquatic, Marine, Sea water	1
Crocinitomix catalasitica ATCC 23190	35	39	6	0.847868	17.1429	1.11429	4622888	4128	2556921666	Bacteria	Permanent Draft	Genomic Encyclopedia of Type Strains, Phase I: the one thousand microbial genomes (KMG-I) project	DOE Joint Genome Institute (JGI)	Bacteroidetes	Flavobacteriia	Flavobacteriales	Crocinitomicaceae	Crocinitomix	Crocinitomix catalasitica	Environmental	Aquatic	Intertidal zone	Marine			1
Crocosphaera watsonii WH 0003	46	47	18	0.746027	39.1304	1.02174	5890504	6166	2531839001	Bacteria	Permanent Draft	Crocosphaera watsonii WH 0003	University of California, Santa Cruz	Cyanobacteria	unclassified	Chroococcales	Aphanothecaceae	Crocosphaera	Crocosphaera watsonii	Environmental	Aquatic	Unclassified	Marine			3
Crocosphaera watsonii WH 0401	41	43	14	0.783789	34.1463	1.04878	4549610	5231	2503283007	Bacteria	Permanent Draft	Crocosphaera watsonii WH 0401	University of California, Santa Cruz	Cyanobacteria	unclassified	Chroococcales	Aphanothecaceae	Crocosphaera	Crocosphaera watsonii							3
Crocosphaera watsonii WH 8501	43	39	15	0.640357	34.8837	0.906977	6287279	6715	2503283009	Bacteria	Permanent Draft	Crocosphaera watsonii WH 8501 (120ctgs)		Cyanobacteria	unclassified	Chroococcales	Aphanothecaceae	Crocosphaera	Crocosphaera watsonii	Environmental	Aquatic	Unclassified	Marine			3
Cucumibacter marinus DSM 18995	29	36	4	0.799338	13.7931	1.24138	3713661	3628	2524614806	Bacteria	Permanent Draft	Genomic Encyclopedia of Type Strains, Phase I: the one thousand microbial genomes (KMG-I) project	DOE Joint Genome Institute (JGI)	Proteobacteria	Alphaproteobacteria	Rhizobiales	Hyphomicrobiaceae	Cucumibacter	Cucumibacter marinus	Environmental	Aquatic	Unclassified	Marine		Aquatic, Marine, Sea water	1
Cyanothece sp. BH63E, ATCC 51472	54	56	21	1.04449	38.8889	1.03704	5460476	5170	2507262054	Bacteria	Permanent Draft	Cyanothece Sequencing CSP_777088	DOE Joint Genome Institute (JGI)	Cyanobacteria	unclassified	Oscillatoriales	Cyanothecaceae	Cyanothece	Cyanothece sp. ATCC 51472	Environmental	Aquatic	Unclassified	Marine		Aquatic, Marine	3
Cyanothece sp. BH68, ATCC 51142	54	56	21	1.00859	38.8889	1.03704	5460377	5354	641522622	Bacteria	Finished	Cyanothece sp. BH68, ATCC 51142	Washington University in St. Louis	Cyanobacteria	unclassified	Oscillatoriales	Cyanothecaceae	Cyanothece	Cyanothece sp. ATCC 51142	Environmental	Aquatic	Intertidal zone	Marine		Marine	3
Cyanothece sp. CCY 0110	70	64	33	1.07263	47.1429	0.914286	5880532	6526	640612201	Bacteria	Permanent Draft	Cyanothece sp. CCY 0110	J. Craig Venter Institute (JCVI)	Cyanobacteria	unclassified	Oscillatoriales	Cyanothecaceae	Cyanothece	Cyanothece sp. CCY0110	Environmental	Aquatic	Unclassified	Marine		Marine	3
Cyclobacterium marinum Raj, DSM 745	57	49	13	1.10658	22.807	0.859649	6221273	5151	2506381023	Bacteria	Finished	A Genomic Encyclopedia of Bacteria and Archaea (GEBA)	DOE Joint Genome Institute (JGI)	Bacteroidetes	Cytophagia	Cytophagales	Cyclobacteriaceae	Cyclobacterium	Cyclobacterium marinum	Host-associated	Fish	Unclassified	Unclassified		Fish, Host, Marine	3
Dasania marina DSM 21967	45			1.20676			4104988	3729	2515154073	Bacteria	Permanent Draft	Genomic Encyclopedia of Type Strains, Phase I: the one thousand microbial genomes (KMG-I) project	DOE Joint Genome Institute (JGI)	Proteobacteria	Gammaproteobacteria	Cellvibrionales	Spongiibacteraceae	Dasania	Dasania marina	Environmental	Aquatic	Oceanic	Marine		Aquatic, Marine, Sediment	1
Desulfatibacillum aliphaticivorans DSM 15576	136	101	73	2.53023	53.6765	0.742647	6469960	5375	2522572160	Bacteria	Permanent Draft	Genomic Encyclopedia of Type Strains, Phase I: the one thousand microbial genomes (KMG-I) project	DOE Joint Genome Institute (JGI)	Proteobacteria	Deltaproteobacteria	Desulfobacterales	Desulfobacteraceae	Desulfatibacillum	Desulfatibacillum aliphaticivorans	Environmental	Aquatic	Coastal	Marine		Aquatic, Marine, Sediment	4
Desulfatiglans anilini DSM 4660	64	75	12	1.55907	18.75	1.17188	4667344	4105	2526164742	Bacteria	Permanent Draft	Genomic Encyclopedia of Type Strains, Phase I: the one thousand microbial genomes (KMG-I) project	DOE Joint Genome Institute (JGI)	Proteobacteria	Deltaproteobacteria	Desulfobacterales	Desulfobacteraceae	Desulfatiglans	Desulfatiglans anilini	Environmental	Aquatic	Coastal	Marine		Aquatic, Marine, Sediment	4
Desulfobacter curvatus DSM 3379	122	107	63	2.40964	51.6393	0.877049	5646235	5063	2515154174	Bacteria	Permanent Draft	Genomic Encyclopedia of Type Strains, Phase I: the one thousand microbial genomes (KMG-I) project	DOE Joint Genome Institute (JGI)	Proteobacteria	Deltaproteobacteria	Desulfobacterales	Desulfobacteraceae	Desulfobacter	Desulfobacter curvatus	Environmental	Aquatic	Coastal	Marine		Aquatic, Marine, Sediment	4
Desulfobulbus japonicus DSM 18378	124	96	67	2.41951	54.0323	0.774194	5806184	5125	2524614762	Bacteria	Permanent Draft	Genomic Encyclopedia of Type Strains, Phase I: the one thousand microbial genomes (KMG-I) project	DOE Joint Genome Institute (JGI)	Proteobacteria	Deltaproteobacteria	Desulfobacterales	Desulfobulbaceae	Desulfobulbus	Desulfobulbus japonicus	Environmental	Aquatic	Intertidal zone	Marine			4
Desulfobulbus mediterraneus DSM 13871	111	73	61	2.77015	54.955	0.657658	4796810	4007	2523533605	Bacteria	Permanent Draft	Genomic Encyclopedia of Type Strains, Phase I: the one thousand microbial genomes (KMG-I) project	DOE Joint Genome Institute (JGI)	Proteobacteria	Deltaproteobacteria	Desulfobacterales	Desulfobulbaceae	Desulfobulbus	Desulfobulbus mediterraneus	Environmental	Aquatic	Oceanic	Marine		Aquatic, Deep sea, Marine, Sediment	4
Desulfovibrio bizertensis DSM 18034	46	47	13	1.54259	28.2609	1.02174	3266412	2982	2568526004	Bacteria	Permanent Draft	Genomic Encyclopedia of Type Strains, Phase I: the one thousand microbial genomes (KMG-I) project	DOE Joint Genome Institute (JGI)	Proteobacteria	Deltaproteobacteria	Desulfovibrionales	Desulfovibrionaceae	Desulfovibrio	Desulfovibrio bizertensis	Environmental	Aquatic	Oceanic	Marine		Aquatic, Marine, Sediment	4
Desulfovibrio hydrothermalis AM13, DSM 14728	74	75	20	2.237	27.027	1.01351	3659215	3308	2523533539	Bacteria	Permanent Draft	Genomic Encyclopedia of Type Strains, Phase I: the one thousand microbial genomes (KMG-I) project	DOE Joint Genome Institute (JGI)	Proteobacteria	Deltaproteobacteria	Desulfovibrionales	Desulfovibrionaceae	Desulfovibrio	Desulfovibrio hydrothermalis	Environmental	Aquatic	Hydrothermal vents	Marine		Aquatic, Deep sea, Marine	4
Desulfovibrio inopinatus DSM 10711	174	127	80	3.41377	45.977	0.729885	5767550	5097	2524614631	Bacteria	Permanent Draft	Genomic Encyclopedia of Type Strains, Phase I: the one thousand microbial genomes (KMG-I) project	DOE Joint Genome Institute (JGI)	Proteobacteria	Deltaproteobacteria	Desulfovibrionales	Desulfovibrionaceae	Desulfovibrio	Desulfovibrio inopinatus	Environmental	Aquatic	Coastal	Marine		Aquatic, Marine, Sediment	4
Desulfurobacterium thermolithotrophum BSA, DSM 11699	8	9		0.501882		1.125	1541968	1594	649633039	Bacteria	Finished	A Genomic Encyclopedia of Bacteria and Archaea (GEBA)	DOE Joint Genome Institute (JGI)	Aquificae	Aquificae	Desulfurobacteriales	Desulfurobacteriaceae	Desulfurobacterium	Desulfurobacterium thermolithotrophum	Environmental	Aquatic	Hydrothermal vents	Marine		Aquatic, Deep sea, Marine	2
Echinicola pacifica DSM 19836	44	32	22	1.04563	50	0.727273	5447112	4208	2515154083	Bacteria	Permanent Draft	Genomic Encyclopedia of Type Strains, Phase I: the one thousand microbial genomes (KMG-I) project	DOE Joint Genome Institute (JGI)	Bacteroidetes	Cytophagia	Cytophagales	Cyclobacteriaceae	Echinicola	Echinicola pacifica	Host-associated	Unclassified	Unclassified	Unclassified		Aquatic, Host, Marine	1
Echinicola vietnamensis KMM 6221, DSM 17526	47	39	17	1.00342	36.1702	0.829787	5608040	4684	2509276020	Bacteria	Finished	Continuation of the Genomic Encyclopedia of Bacteria and Archaea pilot project (GEBA)	DOE Joint Genome Institute (JGI)	Bacteroidetes	Cytophagia	Cytophagales	Cyclobacteriaceae	Echinicola	Echinicola vietnamensis	Environmental	Aquatic	Unclassified	Aquaculture		Aquatic, Marine, Sea water	3
Endozoicomonas elysicola MKT110, DSM 22380	32	33	14	0.677679	43.75	1.03125	5547760	4722	2515154160	Bacteria	Permanent Draft	Genomic Encyclopedia of Type Strains, Phase I: the one thousand microbial genomes (KMG-I) project	DOE Joint Genome Institute (JGI)	Proteobacteria	Gammaproteobacteria	Oceanospirillales	Endozoicomonadaceae	Endozoicomonas	Endozoicomonas elysicola	Host-associated	Mollusca	Unclassified	Digestive system		Aquatic, Marine, Mollusk gastrointestinal tract	3
Enterovibrio calviensis DSM 14347	51	63	22	1.02451	43.1373	1.23529	5505240	4978	2556921009	Bacteria	Permanent Draft	Genomic Encyclopedia of Type Strains, Phase I: the one thousand microbial genomes (KMG-I) project	DOE Joint Genome Institute (JGI)	Proteobacteria	Gammaproteobacteria	Vibrionales	Vibrionaceae	Enterovibrio	Enterovibrio calviensis	Environmental	Aquatic	Unclassified	Marine		Aquatic, Marine, Sea water	3
Enterovibrio nigricans DSM 22720	47	59	18	0.948537	38.2979	1.25532	5037269	4955	2568526010	Bacteria	Permanent Draft	Genomic Encyclopedia of Type Strains, Phase I: the one thousand microbial genomes (KMG-I) project	DOE Joint Genome Institute (JGI)	Proteobacteria	Gammaproteobacteria	Vibrionales	Vibrionaceae	Enterovibrio	Enterovibrio nigricans	Host-associated	Fish	Unclassified	Unclassified		Fish, Host, Marine	3
Erythrobacter litoralis HTCC2594	23	21	1	0.749674	4.34783	0.913043	3052398	3068	637000103	Bacteria	Finished	Erythrobacter litoralis HTCC2594	J. Craig Venter Institute (JCVI)	Proteobacteria	Alphaproteobacteria	Sphingomonadales	Erythrobacteraceae	Erythrobacter	Erythrobacter litoralis	Environmental	Aquatic	Unclassified	Marine			1
Erythrobacter sp. NAP1	31	28	6	0.960942	19.3548	0.903226	3265346	3226	638341081	Bacteria	Permanent Draft	Erythrobacter sp. NAP1	J. Craig Venter Institute (JCVI)	Proteobacteria	Alphaproteobacteria	Sphingomonadales	Erythrobacteraceae	Erythrobacter	Erythrobacter sp. NAP1	Environmental	Aquatic	Unclassified	Marine			1
Erythrobacter sp. SD-21	34	28	4	1.13636	11.7647	0.823529	2970874	2992	640963034	Bacteria	Permanent Draft	Erythrobacter sp, SD-21	J. Craig Venter Institute (JCVI)	Proteobacteria	Alphaproteobacteria	Sphingomonadales	Erythrobacteraceae	Erythrobacter	Erythrobacter sp. SD-21	Environmental	Aquatic	Unclassified	Marine			1
Eudoraea adriatica DSM 19308	20	21	3	0.558815	15	1.05	3906474	3579	2522572201	Bacteria	Permanent Draft	Genomic Encyclopedia of Type Strains, Phase I: the one thousand microbial genomes (KMG-I) project	DOE Joint Genome Institute (JGI)	Bacteroidetes	Flavobacteriia	Flavobacteriales	Flavobacteriaceae	Eudoraea	Eudoraea adriatica	Environmental	Aquatic	Coastal	Marine		Aquatic, Marine, Sea water	1
Fangia hongkongensis DSM 21703	17	19	2	0.603693	11.7647	1.11765	2946743	2816	2515154119	Bacteria	Permanent Draft	Genomic Encyclopedia of Type Strains, Phase I: the one thousand microbial genomes (KMG-I) project	DOE Joint Genome Institute (JGI)	Proteobacteria	Gammaproteobacteria	Thiotrichales	Fastidiosibacteraceae	Fangia	Fangia hongkongensis	Environmental	Aquatic	Unclassified	Marine		Aquatic, Marine, Sea water	2
Ferrimonas balearica PAT, DSM 9799	28	37	8	0.7094	28.5714	1.32143	4279159	3947	648028026	Bacteria	Finished	A Genomic Encyclopedia of Bacteria and Archaea (GEBA)	DOE Joint Genome Institute (JGI)	Proteobacteria	Gammaproteobacteria	Alteromonadales	Ferrimonadaceae	Ferrimonas	Ferrimonas balearica	Environmental	Aquatic	Unclassified	Sediment		Marine, Sediment	1
Ferrimonas kyonanensis DSM 18153	40	43	11	0.884173	27.5	1.075	4932857	4524	2524023060	Bacteria	Permanent Draft	Genomic Encyclopedia of Type Strains, Phase I: the one thousand microbial genomes (KMG-I) project	DOE Joint Genome Institute (JGI)	Proteobacteria	Gammaproteobacteria	Alteromonadales	Ferrimonadaceae	Ferrimonas	Ferrimonas kyonanensis	Host-associated	Unclassified	Unclassified	Unclassified		Aquatic, Host, Marine	1
Ferrimonas senticii DSM 18821	26	30	9	0.735086	34.6154	1.15385	3887788	3537	2523533614	Bacteria	Permanent Draft	Genomic Encyclopedia of Type Strains, Phase I: the one thousand microbial genomes (KMG-I) project	DOE Joint Genome Institute (JGI)	Proteobacteria	Gammaproteobacteria	Alteromonadales	Ferrimonadaceae	Ferrimonas	Ferrimonas senticii	Host-associated	Fish	Unclassified	Unclassified		Fish, Host, Marine	1
Flavobacteria bacterium BBFL7	22	23	2	0.837457	9.09091	1.04545	3083153	2627	638341093	Bacteria	Permanent Draft	Flavobacteria sp. BBFL7	J. Craig Venter Institute (JCVI)	Bacteroidetes	Flavobacteriia	unclassified	unclassified	unclassified	Flavobacteria bacterium BBFL7	Environmental	Aquatic	Unclassified	Marine			1
Flavobacterium frigidarium DSM 17623	47	42	10	1.40215	21.2766	0.893617	3632726	3352	2523533550	Bacteria	Permanent Draft	Genomic Encyclopedia of Type Strains, Phase I: the one thousand microbial genomes (KMG-I) project	DOE Joint Genome Institute (JGI)	Bacteroidetes	Flavobacteriia	Flavobacteriales	Flavobacteriaceae	Flavobacterium	Flavobacterium frigidarium	Environmental	Aquatic	Oceanic	Marine		Aquatic, Marine, Sediment	1
Flavobacterium tegetincola DSM 22377	31	34	6	0.875954	19.3548	1.09677	3774544	3539	2524023138	Bacteria	Permanent Draft	Genomic Encyclopedia of Type Strains, Phase I: the one thousand microbial genomes (KMG-I) project	DOE Joint Genome Institute (JGI)	Bacteroidetes	Flavobacteriia	Flavobacteriales	Flavobacteriaceae	Flavobacterium	Flavobacterium tegetincola	Environmental	Unclassified	Unclassified	Unclassified		Aquatic, Marine, Mat	1
Flexistipes sinusarabici MAS10, DSM 4947	29	30	8	1.20884	27.5862	1.03448	2526590	2399	2505679008	Bacteria	Finished	A Genomic Encyclopedia of Bacteria and Archaea (GEBA)	DOE Joint Genome Institute (JGI)	Deferribacteres	Deferribacteres	Deferribacterales	Deferribacteraceae	Flexistipes	Flexistipes sinusarabici	Environmental	Aquatic	Unclassified	Marine		Aquatic, Marine, Sea water	1
Flexithrix dorotheae DSM 6795	149	91	43	2.00107	28.8591	0.610738	9536821	7446	2515154145	Bacteria	Permanent Draft	Genomic Encyclopedia of Type Strains, Phase I: the one thousand microbial genomes (KMG-I) project	DOE Joint Genome Institute (JGI)	Bacteroidetes	Cytophagia	Cytophagales	Flammeovirgaceae	Flexithrix	Flexithrix dorotheae	Environmental	Aquatic	Unclassified	Sediment		Marine, Sediment	4
Fulvimarina pelagi HTCC2506	36	33	5	0.943149	13.8889	0.916667	3802689	3817	639857001	Bacteria	Permanent Draft	Fulvimarina pelagi HTCC2506	J. Craig Venter Institute (JCVI)	Proteobacteria	Alphaproteobacteria	Rhizobiales	Aurantimonadaceae	Fulvimarina	Fulvimarina pelagi	Environmental	Aquatic	Unclassified	Marine			1
Gammaproteobacteria sp. OM60 HIMB55	9	8	3	0.358423	33.3333	0.888889	2736988	2511	2513237293	Bacteria	Permanent Draft	Gammaproteobacteria sp. OM60 HIMB55	J. Craig Venter Institute (JCVI)	Proteobacteria	Gammaproteobacteria	Cellvibrionales	Halieaceae	unclassified	gamma proteobacterium HIMB55	Environmental	Aquatic	Unclassified	Marine			2
Gelidibacter mesophilus DSM 14095	32	26	8	0.810332	25	0.8125	4430943	3949	2523231061	Bacteria	Permanent Draft	Genomic Encyclopedia of Type Strains, Phase I: the one thousand microbial genomes (KMG-I) project	DOE Joint Genome Institute (JGI)	Bacteroidetes	Flavobacteriia	Flavobacteriales	Flavobacteriaceae	Gelidibacter	Gelidibacter mesophilus	Environmental	Aquatic	Marginal Sea	Marine		Aquatic, Marine, Sea water	1
Geopsychrobacter electrodiphilus DSM 16401	82	77	28	2.03929	34.1463	0.939024	4241730	4021	2522572047	Bacteria	Permanent Draft	Genomic Encyclopedia of Type Strains, Phase I: the one thousand microbial genomes (KMG-I) project	DOE Joint Genome Institute (JGI)	Proteobacteria	Deltaproteobacteria	Desulfuromonadales	Geobacteraceae	Geopsychrobacter	Geopsychrobacter electrodiphilus	Engineered	Industrial production	Unclassified	Engineered product		Aquatic, Marine, Sediment	4
Gilvimarinus chinensis DSM 19667	33	38	12	0.896739	36.3636	1.15152	4068866	3680	2519103187	Bacteria	Permanent Draft	Genomic Encyclopedia of Type Strains, Phase I: the one thousand microbial genomes (KMG-I) project	DOE Joint Genome Institute (JGI)	Proteobacteria	Gammaproteobacteria	Cellvibrionales	Cellvibrionaceae	Gilvimarinus	Gilvimarinus chinensis	Environmental	Aquatic	Unclassified	Marine		Aquatic, Marine, Sea water	1
Glaciecola pallidula DSM 14239	35	46	9	0.896976	25.7143	1.31429	4363047	3902	2524023167	Bacteria	Permanent Draft	Genomic Encyclopedia of Type Strains, Phase I: the one thousand microbial genomes (KMG-I) project	DOE Joint Genome Institute (JGI)	Proteobacteria	Gammaproteobacteria	Alteromonadales	Alteromonadaceae	Glaciecola	Glaciecola pallidula	Environmental	Aquatic	Oceanic	Marine		Aquatic, Marine, Sea water	1
Gracilimonas tropica DSM 19535	42	30	5	1.22592	11.9048	0.714286	3831242	3426	2515154158	Bacteria	Permanent Draft	Genomic Encyclopedia of Type Strains, Phase I: the one thousand microbial genomes (KMG-I) project	DOE Joint Genome Institute (JGI)	Bacteroidetes	Sphingobacteriia	Sphingobacteriales	Chitinophagaceae	Gracilimonas	Gracilimonas tropica	Engineered	Lab enrichment	Marine media	Defined media		Aquatic, Marine	1
Gramella echinicola DSM 19838	35	34	6	1.07593	17.1429	0.971429	3513826	3253	2524614734	Bacteria	Permanent Draft	Genomic Encyclopedia of Type Strains, Phase I: the one thousand microbial genomes (KMG-I) project	DOE Joint Genome Institute (JGI)	Bacteroidetes	Flavobacteriia	Flavobacteriales	Flavobacteriaceae	Gramella	Gramella echinicola	Host-associated	Unclassified	Unclassified	Unclassified		Aquatic, Host, Marine	1
Gramella portivictoriae DSM 23547	34	35	8	1.11658	23.5294	1.02941	3269398	3045	2524614725	Bacteria	Permanent Draft	Genomic Encyclopedia of Type Strains, Phase I: the one thousand microbial genomes (KMG-I) project	DOE Joint Genome Institute (JGI)	Bacteroidetes	Flavobacteriia	Flavobacteriales	Flavobacteriaceae	Gramella	Gramella portivictoriae	Environmental	Aquatic	Oceanic	Marine		Aquatic, Marine, Sediment	1
Haliangium ochraceum SMP-2, DSM 14365	109	76	55	1.56789	50.4587	0.697248	9446314	6952	646311933	Bacteria	Finished	A Genomic Encyclopedia of Bacteria and Archaea (GEBA)	DOE Joint Genome Institute (JGI)	Proteobacteria	Deltaproteobacteria	Myxococcales	Kofleriaceae	Haliangium	Haliangium ochraceum	Environmental	Aquatic	Intertidal zone	Marine			3
Haliea salexigens DSM 19537	29	30	5	0.722291	17.2414	1.03448	4258722	4015	2523533559	Bacteria	Permanent Draft	Genomic Encyclopedia of Type Strains, Phase I: the one thousand microbial genomes (KMG-I) project	DOE Joint Genome Institute (JGI)	Proteobacteria	Gammaproteobacteria	Cellvibrionales	Halieaceae	Haliea	Haliea salexigens	Environmental	Aquatic	Coastal	Marine		Aquatic, Marine, Sea water	1
Halobacillus kuroshimensis DSM 18393	24	24		0.590551		1	3850372	4064	2523533634	Bacteria	Permanent Draft	Genomic Encyclopedia of Type Strains, Phase I: the one thousand microbial genomes (KMG-I) project	DOE Joint Genome Institute (JGI)	Firmicutes	Bacilli	Bacillales	Bacillaceae	Halobacillus	Halobacillus kuroshimensis	Environmental	Aquatic	Intertidal zone	Marine		Aquatic, Deep sea, Marine	1
Halobacteroides halobius DSM 5150	15	9		0.569692		0.6	2649255	2633	2509601017	Bacteria	Finished	A Genomic Encyclopedia of Bacteria and Archaea (GEBA)	DOE Joint Genome Institute (JGI)	Firmicutes	Clostridia	Halanaerobiales	Halobacteroidaceae	Halobacteroides	Halobacteroides halobius	Environmental	Aquatic	Oceanic	Marine		Aquatic, Deep sea, Marine, Sediment	2
Halodesulfovibrio aestuarii DSM 10141	50	53	17	1.62813	34	1.06	3406912	3071	2524614816	Bacteria	Permanent Draft	Genomic Encyclopedia of Type Strains, Phase I: the one thousand microbial genomes (KMG-I) project	DOE Joint Genome Institute (JGI)	Proteobacteria	Deltaproteobacteria	Desulfovibrionales	Desulfovibrionaceae	Halodesulfovibrio	Halodesulfovibrio aestuarii	Environmental	Aquatic	Coastal	Marine		Aquatic, Marine, Sediment	4
Halomonas halocynthiae DSM 14573	16	16	2	0.576992	12.5	1	2878444	2773	2526164533	Bacteria	Permanent Draft	Genomic Encyclopedia of Type Strains, Phase I: the one thousand microbial genomes (KMG-I) project	DOE Joint Genome Institute (JGI)	Proteobacteria	Gammaproteobacteria	Oceanospirillales	Halomonadaceae	Halomonas	Halomonas halocynthiae	Host-associated	Unclassified	Unclassified	Unclassified		Aquatic, Host, Marine	2
Halomonas zhanjiangensis DSM 21076	23	25	5	0.615138	21.7391	1.08696	4060520	3739	2517572236	Bacteria	Permanent Draft	Genomic Encyclopedia of Type Strains, Phase I: the one thousand microbial genomes (KMG-I) project	DOE Joint Genome Institute (JGI)	Proteobacteria	Gammaproteobacteria	Oceanospirillales	Halomonadaceae	Halomonas	Halomonas zhanjiangensis	Host-associated	Echinodermata				Aquatic, Host, Marine	1
Henriciella marina DSM 19595	29	24	6	0.889571	20.6897	0.827586	3277765	3260	2519103046	Bacteria	Permanent Draft	Genomic Encyclopedia of Type Strains, Phase I: the one thousand microbial genomes (KMG-I) project	DOE Joint Genome Institute (JGI)	Proteobacteria	Alphaproteobacteria	Rhodobacterales	Hyphomonadaceae	Henriciella	Henriciella marina	Environmental	Aquatic	Unclassified	Marine		Aquatic, Marine, Sea water	1
Hippea maritima MH2, DSM 10411	9	10	1	0.505618	11.1111	1.11111	1694430	1780	2504136000	Bacteria	Finished	A Genomic Encyclopedia of Bacteria and Archaea (GEBA)	DOE Joint Genome Institute (JGI)	Proteobacteria	Deltaproteobacteria	Desulfurellales	Desulfurellaceae	Hippea	Hippea maritima	Environmental	Aquatic	Oceanic	Marine		Aquatic, Marine, Sediment	2
Hirschia maritima DSM 19733	31	41	9	0.989783	29.0323	1.32258	3351270	3132	2519899518	Bacteria	Permanent Draft	Genomic Encyclopedia of Type Strains, Phase I: the one thousand microbial genomes (KMG-I) project	DOE Joint Genome Institute (JGI)	Proteobacteria	Alphaproteobacteria	Rhodobacterales	Hyphomonadaceae	Hirschia	Hirschia maritima	Environmental	Aquatic	Unclassified	Marine		Aquatic, Marine, Sea water	1
Hoeflea phototrophica DFL-43	35	36	5	0.814901	14.2857	1.02857	4468465	4295	2663763045	Bacteria	Finished	Hoeflea phototrophica DFL-43	J. Craig Venter Institute (JCVI)	Proteobacteria	Alphaproteobacteria	Rhizobiales	Phyllobacteriaceae	Hoeflea	Hoeflea phototrophica	Host-associated	Unclassified	Unclassified	Unclassified			1
Hydrogenivirga sp. 128-5-R1-1	20	29		0.524797		1.45	3038240	3811	2636416138	Bacteria	Draft	Hydrogenivirga sp. 128-5-R1-1	J. Craig Venter Institute (JCVI)	Aquificae	Aquificae	Aquificales	Aquificaceae	Hydrogenivirga	Hydrogenivirga sp. 128-5-R1-1	Environmental	Aquatic	Hydrothermal vents	Marine			1
Idiomarina baltica OS145	24	35	4	0.902256	16.6667	1.45833	2722127	2660	638341106	Bacteria	Permanent Draft	Idiomarina baltica OS145	J. Craig Venter Institute (JCVI)	Proteobacteria	Gammaproteobacteria	Alteromonadales	Idiomarinaceae	Idiomarina	Idiomarina baltica	Environmental	Aquatic	Unclassified	Marine			1
Idiomarina sediminum DSM 21906	15	17	3	0.604108	20	1.13333	2626426	2483	2524614571	Bacteria	Permanent Draft	Genomic Encyclopedia of Type Strains, Phase I: the one thousand microbial genomes (KMG-I) project	DOE Joint Genome Institute (JGI)	Proteobacteria	Gammaproteobacteria	Alteromonadales	Idiomarinaceae	Idiomarina	Idiomarina sediminum	Environmental	Aquatic	Oceanic	Marine		Aquatic, Marine, Sediment	2
Janibacter sp. HTCC2649	35	35		0.842156		1	4228723	4156	638341107	Bacteria	Permanent Draft	Janibacter sp. HTCC2649	J. Craig Venter Institute (JCVI)	Actinobacteria	Actinobacteria	Micrococcales	Intrasporangiaceae	Janibacter	Janibacter sp. HTCC2649	Environmental	Aquatic	Unclassified	Marine			1
Jeotgalicoccus marinus DSM 19772	14	16		0.614305		1.14286	2111746	2279	2523533549	Bacteria	Permanent Draft	Genomic Encyclopedia of Type Strains, Phase I: the one thousand microbial genomes (KMG-I) project	DOE Joint Genome Institute (JGI)	Firmicutes	Bacilli	Bacillales	Staphylococcaceae	Jeotgalicoccus	Jeotgalicoccus marinus	Host-associated	Unclassified	Unclassified	Unclassified		Aquatic, Host, Marine	2
Joostella marina DSM 19592	31	31	7	0.774226	22.5806	1	4508243	4004	2509276026	Bacteria	Permanent Draft	Continuation of the Genomic Encyclopedia of Bacteria and Archaea pilot project (GEBA)	DOE Joint Genome Institute (JGI)	Bacteroidetes	Flavobacteriia	Flavobacteriales	Flavobacteriaceae	Joostella	Joostella marina	Environmental	Aquatic	Coastal	Marine		Aquatic, Marine, Sea water	1
Kangiella aquimarina DSM 16071	18	22	2	0.706991	11.1111	1.22222	2681803	2546	2515154212	Bacteria	Permanent Draft	Genomic Encyclopedia of Type Strains, Phase I: the one thousand microbial genomes (KMG-I) project	DOE Joint Genome Institute (JGI)	Proteobacteria	Gammaproteobacteria	Oceanospirillales	Kangiellaceae	Kangiella	Kangiella aquimarina	Environmental	Aquatic	Oceanic	Marine		Aquatic, Marine, Sediment	2
Kangiella koreensis SW-125, DSM 16069	20	23	2	0.74239	10	1.15	2852073	2694	644736377	Bacteria	Finished	A Genomic Encyclopedia of Bacteria and Archaea (GEBA)	DOE Joint Genome Institute (JGI)	Proteobacteria	Gammaproteobacteria	Oceanospirillales	Kangiellaceae	Kangiella	Kangiella koreensis	Environmental	Aquatic	Unclassified	Marine		Aquatic, Marine, Sea water	2
Kiloniella laminariae DSM 19542	67	39	12	1.59032	17.9104	0.58209	4440816	4213	2515154130	Bacteria	Permanent Draft	Genomic Encyclopedia of Type Strains, Phase I: the one thousand microbial genomes (KMG-I) project	DOE Joint Genome Institute (JGI)	Proteobacteria	Alphaproteobacteria	Kiloniellales	Kiloniellaceae	Kiloniella	Kiloniella laminariae	Host-associated	Algae	Unclassified	Unclassified		Marine	4
Kordia algicida OT-1	39	46	6	0.850785	15.3846	1.17949	5019836	4584	641380434	Bacteria	Permanent Draft	Kordia algicida OT-1	J. Craig Venter Institute (JCVI)	Bacteroidetes	Flavobacteriia	Flavobacteriales	Flavobacteriaceae	Kordia	Kordia algicida	Environmental	Aquatic	Unclassified	Marine			1
Kordiimonas gwangyangensis DSM 19435	48	38	16	1.27051	33.3333	0.791667	4082245	3778	2517093004	Bacteria	Permanent Draft	Genomic Encyclopedia of Type Strains, Phase I: the one thousand microbial genomes (KMG-I) project	DOE Joint Genome Institute (JGI)	Proteobacteria	Alphaproteobacteria	Kordiimonadales	Kordiimonadaceae	Kordiimonas	Kordiimonas gwangyangensis	Environmental	Aquatic	Marginal Sea	Marine		Aquatic, Marine, Sediment	1
Kytococcus sedentarius 541, DSM 20547	18	16		0.668648		0.888889	2785024	2692	644736380	Bacteria	Finished	A Genomic Encyclopedia of Bacteria and Archaea (GEBA)	DOE Joint Genome Institute (JGI)	Actinobacteria	Actinobacteria	Micrococcales	Dermacoccaceae	Kytococcus	Kytococcus sedentarius	Environmental	Aquatic	Unclassified	Marine		Aquatic, Marine, Sea water	2
Lactobacillus ceti DSM 22408	5	4		0.372024		0.8	1387791	1344	2523231024	Bacteria	Permanent Draft	Genomic Encyclopedia of Type Strains, Phase I: the one thousand microbial genomes (KMG-I) project	DOE Joint Genome Institute (JGI)	Firmicutes	Bacilli	Lactobacillales	Lactobacillaceae	Lactobacillus	Lactobacillus ceti	Host-associated	Unclassified	Unclassified	Unclassified		Aquatic, Host, Marine	2
Lentisphaera araneosa HTCC2155	21	15	6	0.405954	28.5714	0.714286	6023180	5173	640963040	Bacteria	Permanent Draft	Lentisphaera araneosa HTCC2155	J. Craig Venter Institute (JCVI)	Lentisphaerae	Lentisphaeria	Lentisphaerales	Lentisphaeraceae	Lentisphaera	Lentisphaera araneosa	Environmental	Aquatic	Unclassified	Marine			3
Leucothrix mucor DSM 2157	40	37	12	0.839102	30	0.925	5185674	4767	2517093012	Bacteria	Permanent Draft	Continuation of the Genomic Encyclopedia of Bacteria and Archaea pilot project (GEBA)	DOE Joint Genome Institute (JGI)	Proteobacteria	Gammaproteobacteria	Thiotrichales	Thiotrichaceae	Leucothrix	Leucothrix mucor	Host-associated	Algae	Unclassified	Unclassified		Marine	3
Lewinella cohaerens DSM 23179	58	53	12	1.02837	20.6897	0.913793	7298817	5640	2515154030	Bacteria	Permanent Draft	Genomic Encyclopedia of Type Strains, Phase I: the one thousand microbial genomes (KMG-I) project	DOE Joint Genome Institute (JGI)	Bacteroidetes	Saprospiria	Saprospirales	Lewinellaceae	Lewinella	Lewinella cohaerens	Environmental	Aquatic	Intertidal zone	Marine			3
Limimaricola hongkongensis DSM 17492	31	22	4	0.983503	12.9032	0.709677	3187878	3152	2517434011	Bacteria	Permanent Draft	Genomic Encyclopedia of Type Strains, Phase I: the one thousand microbial genomes (KMG-I) project	DOE Joint Genome Institute (JGI)	Proteobacteria	Alphaproteobacteria	Rhodobacterales	Rhodobacteraceae	Limimaricola	Limimaricola hongkongensis	Environmental	Aquatic	Unclassified	Marine		Biofilm, Marine	1
Limnobacter sp. MED105	51	49	16	1.55251	31.3725	0.960784	3390271	3285	640963026	Bacteria	Permanent Draft	Limnobacter sp. MED105	J. Craig Venter Institute (JCVI)	Proteobacteria	Betaproteobacteria	Burkholderiales	Burkholderiaceae	Limnobacter	Limnobacter sp. MED105	Environmental	Aquatic	Unclassified	Marine			4
Loktanella sp. SE62	32	24	6	0.689507	18.75	0.75	4581948	4641	2517487002	Bacteria	Permanent Draft	Loktanella sp. SE62	J. Craig Venter Institute (JCVI)	Proteobacteria	Alphaproteobacteria	Rhodobacterales	Rhodobacteraceae	Loktanella	Loktanella sp. SE62	Environmental	Aquatic	Intertidal zone	Marine			1
Lyngbya sp. PCC 8106	126	82	57	2.03521	45.2381	0.650794	7037511	6191	639857035	Bacteria	Permanent Draft	Lyngbya sp. PCC 8106	J. Craig Venter Institute (JCVI)	Cyanobacteria	unclassified	Oscillatoriales	Oscillatoriaceae	Lyngbya	Lyngbya sp. PCC 8106	Environmental	Aquatic	Intertidal zone	Marine		Fresh water, Marine, Salt marsh	4
Lysobacter spongiicola DSM 21749	34	34	11	1.16041	32.3529	1	3099673	2930	2568526003	Bacteria	Permanent Draft	Genomic Encyclopedia of Type Strains, Phase I: the one thousand microbial genomes (KMG-I) project	DOE Joint Genome Institute (JGI)	Proteobacteria	Gammaproteobacteria	Lysobacterales	Lysobacteraceae	Lysobacter	Lysobacter spongiicola	Host-associated	Unclassified	Unclassified	Unclassified		Aquatic, Host, Marine	1
Maledivibacter halophilus ATCC 49637	66	62	1	1.1976	1.51515	0.939394	5802910	5511	2524614863	Bacteria	Permanent Draft	Genomic Encyclopedia of Type Strains, Phase I: the one thousand microbial genomes (KMG-I) project	DOE Joint Genome Institute (JGI)	Firmicutes	Clostridia	Clostridiales	Clostridiaceae	Maledivibacter	Maledivibacter halophilus	Environmental	Aquatic	Unclassified	Sediment		Hypersaline sediment, Marine, Sediment	3
Maribacter antarcticus DSM 21422	39	39	9	0.906766	23.0769	1	4853010	4301	2556921603	Bacteria	Permanent Draft	Genomic Encyclopedia of Type Strains, Phase I: the one thousand microbial genomes (KMG-I) project	DOE Joint Genome Institute (JGI)	Bacteroidetes	Flavobacteriia	Flavobacteriales	Flavobacteriaceae	Maribacter	Maribacter antarcticus	Host-associated	Algae	Unclassified	Unclassified		Marine	1
Marinactinospora thermotolerans DSM 45154	65	44	3	1.28994	4.61538	0.676923	5663707	5039	2524614583	Bacteria	Permanent Draft	Genomic Encyclopedia of Type Strains, Phase I: the one thousand microbial genomes (KMG-I) project	DOE Joint Genome Institute (JGI)	Actinobacteria	Actinobacteria	Streptosporangiales	Nocardiopsaceae	Marinactinospora	Marinactinospora thermotolerans	Environmental	Aquatic	Oceanic	Marine		Aquatic, Deep sea, Marine, Sediment	3
marine actinobacterium PHSC20C1	17	19		0.62546		1.11765	2769012	2718	638341246	Bacteria	Permanent Draft	Agreia sp. PHSC20C1	J. Craig Venter Institute (JCVI)	Actinobacteria	Actinobacteria	unclassified	unclassified	unclassified	marine actinobacterium PHSC20C1	Environmental	Aquatic	Unclassified	Marine			2
Marinithermus hydrothermalis T1, DSM 14884	13	16		0.562771		1.23077	2269167	2310	2504643006	Bacteria	Finished	A Genomic Encyclopedia of Bacteria and Archaea (GEBA)	DOE Joint Genome Institute (JGI)	Deinococcus-Thermus	Deinococci	Thermales	Thermaceae	Marinithermus	Marinithermus hydrothermalis	Environmental	Aquatic	Hydrothermal vents	Marine		Aquatic, Deep sea, Marine	2
Marinitoga piezophila KA3	18	21	2	0.844674	11.1111	1.16667	2244793	2131	2508501120	Bacteria	Finished	Protein structure adaptations and genome stability as reflected by species of the Thermotogales	DOE Joint Genome Institute (JGI)	Thermotogae	Thermotogae	Petrotogales	unclassified	Marinitoga	Marinitoga piezophila	Environmental	Aquatic	Hydrothermal vents	Marine			2
Marinobacter daepoensis DSM 16072	49	54	14	1.36263	28.5714	1.10204	3835704	3596	2526164527	Bacteria	Permanent Draft	Genomic Encyclopedia of Type Strains, Phase I: the one thousand microbial genomes (KMG-I) project	DOE Joint Genome Institute (JGI)	Proteobacteria	Gammaproteobacteria	Alteromonadales	Alteromonadaceae	Marinobacter	Marinobacter daepoensis	Environmental	Aquatic	Intertidal zone	Marine		Aquatic, Marine, Sea water	1
Marinobacterium jannaschii DSM 6295	70	79	21	1.46413	30	1.12857	5179830	4781	2556921010	Bacteria	Permanent Draft	Genomic Encyclopedia of Type Strains, Phase I: the one thousand microbial genomes (KMG-I) project	DOE Joint Genome Institute (JGI)	Proteobacteria	Gammaproteobacteria	Oceanospirillales	Oceanospirillaceae	Marinobacterium	Marinobacterium jannaschii	Environmental	Aquatic	Unclassified	Marine		Aquatic, Marine, Sea water	4
Marinobacterium litorale DSM 23545	46	55	16	1.0658	34.7826	1.19565	4382432	4316	2522572179	Bacteria	Permanent Draft	Genomic Encyclopedia of Type Strains, Phase I: the one thousand microbial genomes (KMG-I) project	DOE Joint Genome Institute (JGI)	Proteobacteria	Gammaproteobacteria	Oceanospirillales	Oceanospirillaceae	Marinobacterium	Marinobacterium litorale	Environmental	Aquatic	Unclassified	Marine		Aquatic, Marine, Sea water	1
Marinomonas sp. MED121	49	63	9	0.99634	18.3673	1.28571	5121076	4918	638341124	Bacteria	Permanent Draft	Marinomonas sp. MED121	J. Craig Venter Institute (JCVI)	Proteobacteria	Gammaproteobacteria	Oceanospirillales	Oceanospirillaceae	Marinomonas	Marinomonas sp. MED121	Environmental	Aquatic	Unclassified	Marine			3
Marinospirillum minutulum DSM 6287	25	36	4	0.924556	16	1.44	2836070	2704	2524614573	Bacteria	Permanent Draft	Genomic Encyclopedia of Type Strains, Phase I: the one thousand microbial genomes (KMG-I) project	DOE Joint Genome Institute (JGI)	Proteobacteria	Gammaproteobacteria	Oceanospirillales	Oceanospirillaceae	Marinospirillum	Marinospirillum minutulum	Host-associated	Unclassified	Unclassified	Unclassified		Aquatic, Host, Marine	1
Maritalea myrionectae DSM 19524	32	42	5	0.911162	15.625	1.3125	3539530	3512	2524614608	Bacteria	Permanent Draft	Genomic Encyclopedia of Type Strains, Phase I: the one thousand microbial genomes (KMG-I) project	DOE Joint Genome Institute (JGI)	Proteobacteria	Alphaproteobacteria	Rhizobiales	Hyphomicrobiaceae	Maritalea	Maritalea myrionectae	Host-associated	Unclassified	Unclassified	Unclassified		Marine	1
Marivirga tractuosa H-43, DSM 4126	60	37	3	1.55561	5	0.616667	4516490	3857	649633065	Bacteria	Finished	A Genomic Encyclopedia of Bacteria and Archaea (GEBA)	DOE Joint Genome Institute (JGI)	Bacteroidetes	Cytophagia	Cytophagales	Flammeovirgaceae	Marivirga	Marivirga tractuosa	Environmental	Aquatic	Intertidal zone	Marine			4
Mesoflavibacter zeaxanthinifaciens DSM 18436	25	21	4	0.903506	16	0.84	2966206	2767	2524023204	Bacteria	Permanent Draft	Genomic Encyclopedia of Type Strains, Phase I: the one thousand microbial genomes (KMG-I) project	DOE Joint Genome Institute (JGI)	Bacteroidetes	Flavobacteriia	Flavobacteriales	Flavobacteriaceae	Mesoflavibacter	Mesoflavibacter zeaxanthinifaciens	Environmental	Aquatic	Unclassified	Marine		Aquatic, Marine, Sea water	1
Mesonia mobilis DSM 19841	20	20	3	0.657246	15	1	3210966	3043	2523231063	Bacteria	Permanent Draft	Genomic Encyclopedia of Type Strains, Phase I: the one thousand microbial genomes (KMG-I) project	DOE Joint Genome Institute (JGI)	Bacteroidetes	Flavobacteriia	Flavobacteriales	Flavobacteriaceae	Mesonia	Mesonia mobilis	Environmental	Aquatic	Unclassified	Marine		Aquatic, Marine, Sea water	1
Microbacterium indicum DSM 19969	16	15		0.591935		0.9375	2813713	2703	2523533558	Bacteria	Permanent Draft	Genomic Encyclopedia of Type Strains, Phase I: the one thousand microbial genomes (KMG-I) project	DOE Joint Genome Institute (JGI)	Actinobacteria	Actinobacteria	Micrococcales	Microbacteriaceae	Microbacterium	Microbacterium indicum	Environmental	Aquatic	Oceanic	Marine		Aquatic, Deep sea, Marine, Sediment	2
Microbulbifer variabilis ATCC 700307	24	29	4	0.540662	16.6667	1.20833	4835674	4439	2519899636	Bacteria	Permanent Draft	Genomic Encyclopedia of Type Strains, Phase I: the one thousand microbial genomes (KMG-I) project	DOE Joint Genome Institute (JGI)	Proteobacteria	Gammaproteobacteria	Cellvibrionales	Microbulbiferaceae	Microbulbifer	Microbulbifer variabilis	Host-associated	Algae	Unclassified	Unclassified		Marine	1
Moritella marina ATCC 15381	43	44	14	1.01272	32.5581	1.02326	4648950	4246	2519899695	Bacteria	Permanent Draft	Genomic Encyclopedia of Type Strains, Phase I: the one thousand microbial genomes (KMG-I) project	DOE Joint Genome Institute (JGI)	Proteobacteria	Gammaproteobacteria	Alteromonadales	Moritellaceae	Moritella	Moritella marina	Environmental	Aquatic	Unclassified	Marine		Aquatic, Marine, Sea water	1
Moritella sp. PE36	41	45	12	0.844664	29.2683	1.09756	5286066	4854	2501651208	Bacteria	Permanent Draft	Moritella sp. PE36	J. Craig Venter Institute (JCVI)	Proteobacteria	Gammaproteobacteria	Alteromonadales	Moritellaceae	Moritella	Moritella sp. PE36	Environmental	Aquatic	Coastal	Marine			3
Muricauda ruestringensis B1, DSM 13258	31	36	4	0.879433	12.9032	1.16129	3842422	3525	2505679007	Bacteria	Finished	A Genomic Encyclopedia of Bacteria and Archaea (GEBA)	DOE Joint Genome Institute (JGI)	Bacteroidetes	Flavobacteriia	Flavobacteriales	Flavobacteriaceae	Muricauda	Muricauda ruestringensis	Environmental	Aquatic	Oceanic	Marine		Aquatic, Marine, Sediment	1
Neptunomonas japonica DSM 18939	45	54	12	1.05362	26.6667	1.2	4393591	4271	2523533624	Bacteria	Permanent Draft	Genomic Encyclopedia of Type Strains, Phase I: the one thousand microbial genomes (KMG-I) project	DOE Joint Genome Institute (JGI)	Proteobacteria	Gammaproteobacteria	Oceanospirillales	Oceanospirillaceae	Neptunomonas	Neptunomonas japonica	Environmental	Aquatic	Intertidal zone	Marine		Aquatic, Marine, Sediment	1
Nisaea denitrificans DSM 18348	55	35	13	1.26553	23.6364	0.636364	4626718	4346	2524614677	Bacteria	Permanent Draft	Genomic Encyclopedia of Type Strains, Phase I: the one thousand microbial genomes (KMG-I) project	DOE Joint Genome Institute (JGI)	Proteobacteria	Alphaproteobacteria	Rhodospirillales	Rhodospirillaceae	Nisaea	Nisaea denitrificans	Environmental	Aquatic	Unclassified	Freshwater		Aquatic, Marine, Surface water	1
Nitratifractor salsuginis E9I37-1, DSM 16511	18	19	4	0.828348	22.2222	1.05556	2101285	2173	649633076	Bacteria	Finished	A Genomic Encyclopedia of Bacteria and Archaea (GEBA)	DOE Joint Genome Institute (JGI)	Proteobacteria	Epsilonproteobacteria	Campylobacterales	unclassified	Nitratifractor	Nitratifractor salsuginis	Environmental	Aquatic	Hydrothermal vents	Marine		Aquatic, Deep sea, Marine	2
Nitratiruptor tergarcus DSM 16512	13	17	2	0.637567	15.3846	1.30769	1929433	2039	2516493030	Bacteria	Permanent Draft	Continuation of the Genomic Encyclopedia of Bacteria and Archaea pilot project (GEBA)	DOE Joint Genome Institute (JGI)	Proteobacteria	Epsilonproteobacteria	unclassified	unclassified	Nitratiruptor	Nitratiruptor tergarcus	Environmental	Aquatic	Hydrothermal vents	Marine		Aquatic, Deep sea, Marine	2
Nitrobacter sp. Nb-311A	36	30	10	0.834879	27.7778	0.833333	4104352	4312	638341134	Bacteria	Permanent Draft	Nitrobacter sp. Nb-311A	J. Craig Venter Institute (JCVI)	Proteobacteria	Alphaproteobacteria	Rhizobiales	Bradyrhizobiaceae	Nitrobacter	Nitrobacter sp. Nb-311A	Environmental	Aquatic	Unclassified	Marine			1
Nitrococcus mobilis Nb-231	22	30	6	0.619369	27.2727	1.36364	3617638	3552	638341135	Bacteria	Permanent Draft	Nitrococcus mobilis Nb-231	J. Craig Venter Institute (JCVI)	Proteobacteria	Gammaproteobacteria	Chromatiales	Ectothiorhodospiraceae	Nitrococcus	Nitrococcus mobilis	Environmental	Aquatic	Unclassified	Marine			1
Nitrosococcus oceani C-107	21	26	6	0.658307	28.5714	1.2381	3522111	3190	637000194	Bacteria	Finished	Five Bacteria involved in Nitrification	DOE Joint Genome Institute (JGI)	Proteobacteria	Gammaproteobacteria	Chromatiales	Chromatiaceae	Nitrosococcus	Nitrosococcus oceani	Environmental	Aquatic	Oceanic	Marine			1
Nitrosomonas cryotolerans ATCC 49181	17	23	3	0.627306	17.6471	1.35294	2928185	2710	2588253501	Bacteria	Permanent Draft	Genome Sequencing of Nitrosomonas cryotolerans and Nitrosospira briensis, missing pieces for comparative phylogenomics of ammonia-oxidizing bacteria	DOE Joint Genome Institute (JGI)	Proteobacteria	Betaproteobacteria	Nitrosomonadales	Nitrosomonadaceae	Nitrosomonas	Nitrosomonas cryotolerans	Environmental	Aquatic	Unclassified	Marine			2
Oceanicaulis alexandrii DSM 11625	31	38	8	1.07304	25.8065	1.22581	3018426	2889	2523533582	Bacteria	Permanent Draft	Genomic Encyclopedia of Type Strains, Phase I: the one thousand microbial genomes (KMG-I) project	DOE Joint Genome Institute (JGI)	Proteobacteria	Alphaproteobacteria	Rhodobacterales	Hyphomonadaceae	Oceanicaulis	Oceanicaulis alexandrii	Host-associated	Unclassified	Unclassified	Unclassified		Aquatic, Marine	1
Oceanicaulis alexandrii HTCC2633	35	38	8	1.13599	22.8571	1.08571	3168201	3081	638341138	Bacteria	Permanent Draft	Oceanicaulis alexandrii HTCC2633	J. Craig Venter Institute (JCVI)	Proteobacteria	Alphaproteobacteria	Rhodobacterales	Hyphomonadaceae	Oceanicaulis	Oceanicaulis sp. HTCC2633	Environmental	Aquatic	Unclassified	Marine			1
Oceanicola granulosus HTCC2516	37	25	6	0.959792	16.2162	0.675676	4039111	3855	638341140	Bacteria	Permanent Draft	Oceanicola granulosus HTCC2516	J. Craig Venter Institute (JCVI)	Proteobacteria	Alphaproteobacteria	Rhodobacterales	Rhodobacteraceae	Oceanicola	Oceanicola granulosus	Environmental	Aquatic	Unclassified	Marine			1
Oceanithermus profundus 506, DSM 14977	14	16		0.572597		1.14286	2439291	2445	649633077	Bacteria	Finished	A Genomic Encyclopedia of Bacteria and Archaea (GEBA)	DOE Joint Genome Institute (JGI)	Deinococcus-Thermus	Deinococci	Thermales	Thermaceae	Oceanithermus	Oceanithermus profundus	Environmental	Aquatic	Hydrothermal vents	Marine		Aquatic, Deep sea, Marine	2
Oceanobacter kriegii DSM 6294	54	61	19	1.33829	35.1852	1.12963	4507818	4035	2523231065	Bacteria	Permanent Draft	Genomic Encyclopedia of Type Strains, Phase I: the one thousand microbial genomes (KMG-I) project	DOE Joint Genome Institute (JGI)	Proteobacteria	Gammaproteobacteria	Oceanospirillales	Oceanospirillaceae	Oceanobacter	Oceanobacter kriegii	Environmental	Aquatic	Unclassified	Marine		Aquatic, Marine, Sea water	1
Oceanospirillum beijerinckii DSM 7166	91	79	36	1.96332	39.5604	0.868132	5327358	4635	2524023058	Bacteria	Permanent Draft	Genomic Encyclopedia of Type Strains, Phase I: the one thousand microbial genomes (KMG-I) project	DOE Joint Genome Institute (JGI)	Proteobacteria	Gammaproteobacteria	Oceanospirillales	Oceanospirillaceae	Oceanospirillum	Oceanospirillum beijerinckii	Environmental	Aquatic	Unclassified	Marine		Aquatic, Marine, Sea water	4
Oceanospirillum maris DSM 6286	38	43	12	1.11863	31.5789	1.13158	3712005	3397	2523231066	Bacteria	Permanent Draft	Genomic Encyclopedia of Type Strains, Phase I: the one thousand microbial genomes (KMG-I) project	DOE Joint Genome Institute (JGI)	Proteobacteria	Gammaproteobacteria	Oceanospirillales	Oceanospirillaceae	Oceanospirillum	Oceanospirillum maris	Environmental	Aquatic	Unclassified	Marine		Aquatic, Marine, Sea water	1
Owenweeksia hongkongensis DSM 17368	47	46	9	1.31911	19.1489	0.978723	4000057	3563	2508501098	Bacteria	Finished	Continuation of the Genomic Encyclopedia of Bacteria and Archaea pilot project (GEBA)	DOE Joint Genome Institute (JGI)	Bacteroidetes	Flavobacteriia	Flavobacteriales	Cryomorphaceae	Owenweeksia	Owenweeksia hongkongensis	Environmental	Aquatic	Unclassified	Marine		Aquatic, Marine, Sea water	1
Paenibacillus terrigena DSM 21567	109	111	3	1.83718	2.75229	1.01835	6363444	5933	2517572151	Bacteria	Permanent Draft	Genomic Encyclopedia of Type Strains, Phase I: the one thousand microbial genomes (KMG-I) project	DOE Joint Genome Institute (JGI)	Firmicutes	Bacilli	Bacillales	Paenibacillaceae	Paenibacillus	Paenibacillus terrigena	Environmental	Terrestrial	Unclassified	Soil		Marine, Soil	4
Paracoccus zeaxanthinifaciens ATCC 21588	24	23	6	0.798935	25	0.958333	3055520	3004	2524614865	Bacteria	Permanent Draft	Genomic Encyclopedia of Type Strains, Phase I: the one thousand microbial genomes (KMG-I) project	DOE Joint Genome Institute (JGI)	Proteobacteria	Alphaproteobacteria	Rhodobacterales	Rhodobacteraceae	Paracoccus	Paracoccus zeaxanthinifaciens	Environmental	Aquatic	Unclassified	Marine		Aquatic, Marine	1
Paraoerskovia marina DSM 21750	18	15		0.661765		0.833333	2948319	2720	2561511089	Bacteria	Permanent Draft	Genomic Encyclopedia of Type Strains, Phase I: the one thousand microbial genomes (KMG-I) project	DOE Joint Genome Institute (JGI)	Actinobacteria	Actinobacteria	Micrococcales	Cellulomonadaceae	Paraoerskovia	Paraoerskovia marina	Environmental	Aquatic	Oceanic	Marine		Aquatic, Marine, Sediment	2
Parvularcula bermudensis HTCC2503	39	34	11	1.427	28.2051	0.871795	2902643	2733	648028050	Bacteria	Finished	Parvularcula bermudensis HTCC2503	J. Craig Venter Institute (JCVI)	Proteobacteria	Alphaproteobacteria	Parvularculales	Parvularculaceae	Parvularcula	Parvularcula bermudensis	Environmental	Aquatic	Unclassified	Marine			1
Pedobacter sp. BAL39	97	79	26	1.87403	26.8041	0.814433	5788054	5176	640963036	Bacteria	Permanent Draft	Pedobacter sp. BAL39	J. Craig Venter Institute (JCVI)	Bacteroidetes	Sphingobacteriia	Sphingobacteriales	Sphingobacteriaceae	Pedobacter	Pedobacter sp. BAL39	Environmental	Aquatic	Unclassified	Marine			4
Phaeobacter gallaeciensis BS107	34	28	9	0.82205	26.4706	0.823529	4232367	4136	641380432	Bacteria	Permanent Draft	Phaeobacter type strains	LGC Genomics	Proteobacteria	Alphaproteobacteria	Rhodobacterales	Rhodobacteraceae	Phaeobacter	Phaeobacter gallaeciensis	Environmental	Aquatic	Unclassified	Marine			1
Phaeobacter inhibens 2.10	35	29	9	0.922996	25.7143	0.828571	4160918	3792	2510065028	Bacteria	Finished	Phaeobacter inhibens 2.10	J. Craig Venter Institute (JCVI)	Proteobacteria	Alphaproteobacteria	Rhodobacterales	Rhodobacteraceae	Phaeobacter	Phaeobacter inhibens	Host-associated	Algae	Unclassified	Unclassified			1
Photobacterium angustum S14	39	44	12	0.82088	30.7692	1.12821	5101447	4751	638341223	Bacteria	Permanent Draft	Photobacterium angustum S14	J. Craig Venter Institute (JCVI)	Proteobacteria	Gammaproteobacteria	Vibrionales	Vibrionaceae	Photobacterium	Photobacterium angustum	Environmental	Aquatic	Unclassified	Marine			3
Photobacterium profundum 3TCK	56	63	14	0.963855	25	1.125	6107610	5810	2501651210	Bacteria	Permanent Draft	Photobacterium profundum 3TCK	J. Craig Venter Institute (JCVI)	Proteobacteria	Gammaproteobacteria	Vibrionales	Vibrionaceae	Photobacterium	Photobacterium profundum	Environmental	Aquatic	Coastal	Marine			3
Photobacterium sp. SKA34	31	38	10	0.654837	32.2581	1.22581	4946988	4734	638341151	Bacteria	Permanent Draft	Photobacterium sp. SKA34	J. Craig Venter Institute (JCVI)	Proteobacteria	Gammaproteobacteria	Vibrionales	Vibrionaceae	Photobacterium	Photobacterium sp. SKA34	Environmental	Aquatic	Unclassified	Marine			3
Plesiocystis pacifica SIR-1	94	61	27	1.10044	28.7234	0.648936	10587646	8542	640963030	Bacteria	Permanent Draft	Plesiocystis pacifica SIR-1	J. Craig Venter Institute (JCVI)	Proteobacteria	Deltaproteobacteria	Myxococcales	Nannocystaceae	Plesiocystis	Plesiocystis pacifica	Environmental	Aquatic	Intertidal zone	Marine			3
Polaribacter irgensii 23-P	15	16	3	0.57648	20	1.06667	2745458	2602	638341152	Bacteria	Permanent Draft	Polaribacter irgensii 23-P	J. Craig Venter Institute (JCVI)	Bacteroidetes	Flavobacteriia	Flavobacteriales	Flavobacteriaceae	Polaribacter	Polaribacter irgensii	Environmental	Aquatic	Unclassified	Marine			2
Pontibacillus halophilus DSM 19796	29	30	1	0.75817	3.44828	1.03448	3672639	3825	2524023244	Bacteria	Permanent Draft	Genomic Encyclopedia of Type Strains, Phase I: the one thousand microbial genomes (KMG-I) project	DOE Joint Genome Institute (JGI)	Firmicutes	Bacilli	Bacillales	Bacillaceae	Pontibacillus	Pontibacillus halophilus	Host-associated	Unclassified	Unclassified	Unclassified		Aquatic, Host, Marine	1
Pontibacter actiniarum KMM 6156, DSM 19842	48	44	6	1.09414	12.5	0.916667	4952578	4387	2502545039	Bacteria	Permanent Draft	A Genomic Encyclopedia of Bacteria and Archaea (GEBA)	DOE Joint Genome Institute (JGI)	Bacteroidetes	Cytophagia	Cytophagales	Hymenobacteraceae	Pontibacter	Pontibacter actiniarum	Host-associated	Unclassified	Unclassified	Unclassified		Aquatic, Host, Marine	1
Ponticaulis koreensis DSM 19734	39	42	10	1.14537	25.641	1.07692	3400379	3405	2524614539	Bacteria	Permanent Draft	Genomic Encyclopedia of Type Strains, Phase I: the one thousand microbial genomes (KMG-I) project	DOE Joint Genome Institute (JGI)	Proteobacteria	Alphaproteobacteria	Rhodobacterales	Hyphomonadaceae	Ponticaulis	Ponticaulis koreensis	Environmental	Aquatic	Unclassified	Marine		Aquatic, Marine, Sea water	1
Prochlorococcus marinus AS9601	4	5		0.201207		1.25	1669886	1988	640069321	Bacteria	Finished	Prochlorococcus marinus sequencing - JCVI	J. Craig Venter Institute (JCVI)	Cyanobacteria	unclassified	Synechococcales	Prochloraceae	Prochlorococcus	Prochlorococcus marinus	Environmental	Aquatic	Pelagic	Marine	High light adapted (HL)		2
Prochlorococcus marinus EQPAC1	5	6		0.257202		1.2	1654739	1944	2606217689	Bacteria	Draft	Genomes of diverse isolates of the marine cyanobacterium Prochlorococcus	Massachusetts Institute of Technology	Cyanobacteria	unclassified	Synechococcales	Prochloraceae	Prochlorococcus	Prochlorococcus marinus	Environmental	Aquatic	Pelagic	Marine	High light adapted (HL)		2
Prochlorococcus marinus GP2	4	5		0.213675		1.25	1624310	1872	2606217606	Bacteria	Draft	Genomes of diverse isolates of the marine cyanobacterium Prochlorococcus	Massachusetts Institute of Technology	Cyanobacteria	unclassified	Synechococcales	Prochloraceae	Prochlorococcus	Prochlorococcus marinus	Environmental	Aquatic	Pelagic	Marine	High light adapted (HL)		2
Prochlorococcus marinus LG	5	6		0.256937		1.2	1754063	1946	2606217685	Bacteria	Permanent Draft	Genomes of diverse isolates of the marine cyanobacterium Prochlorococcus	Massachusetts Institute of Technology	Cyanobacteria	unclassified	Synechococcales	Prochloraceae	Prochlorococcus	Prochlorococcus marinus	Environmental	Aquatic	Pelagic	Marine	Low light adapted (LL)		2
Prochlorococcus marinus marinus CCMP1375	5	6		0.258665		1.2	1751080	1933	637000213	Bacteria	Finished	Prochlorococcus marinus marinus CCMP1375	CEA Genoscope	Cyanobacteria	unclassified	Synechococcales	Prochloraceae	Prochlorococcus	Prochlorococcus marinus	Environmental	Aquatic	Pelagic	Marine	Low light adapted (LL)		2
Prochlorococcus marinus MIT9116	4	5		0.203666		1.25	1685398	1964	2606217690	Bacteria	Draft	Genomes of diverse isolates of the marine cyanobacterium Prochlorococcus	Massachusetts Institute of Technology	Cyanobacteria	unclassified	Synechococcales	Prochloraceae	Prochlorococcus	Prochlorococcus marinus	Environmental	Aquatic	Pelagic	Marine	High light adapted (HL)		2
Prochlorococcus marinus MIT9123	4	5		0.20202		1.25	1697748	1980	2606217318	Bacteria	Permanent Draft	Genomes of diverse isolates of the marine cyanobacterium Prochlorococcus	Massachusetts Institute of Technology	Cyanobacteria	unclassified	Synechococcales	Prochloraceae	Prochlorococcus	Prochlorococcus marinus	Environmental	Aquatic	Pelagic	Marine	High light adapted (HL)		2
Prochlorococcus marinus MIT9201	4	5		0.201918		1.25	1672416	1981	2606217687	Bacteria	Draft	Genomes of diverse isolates of the marine cyanobacterium Prochlorococcus	Massachusetts Institute of Technology	Cyanobacteria	unclassified	Synechococcales	Prochloraceae	Prochlorococcus	Prochlorococcus marinus	Environmental	Aquatic	Pelagic	Marine	High light adapted (HL)		2
Prochlorococcus marinus MIT9211	5	6		0.263019		1.2	1688963	1901	641228501	Bacteria	Finished	Prochlorococcus marinus sequencing - JCVI	J. Craig Venter Institute (JCVI)	Cyanobacteria	unclassified	Synechococcales	Prochloraceae	Prochlorococcus	Prochlorococcus marinus	Environmental	Aquatic	Pelagic	Marine	Low light adapted (LL)		2
Prochlorococcus marinus MIT9215	4	5		0.2001		1.25	1738790	1999	2606217559	Bacteria	Finished	Prochlorococcus sp. MIT9215	DOE Joint Genome Institute (JGI)	Cyanobacteria	unclassified	Synechococcales	Prochloraceae	Prochlorococcus	Prochlorococcus marinus	Environmental	Aquatic	Pelagic	Marine	High light adapted (HL)		2
Prochlorococcus marinus MIT9215	4	5		0.2001		1.25	1738790	1999	2606217559	Bacteria	Finished	Prochlorococcus sp. MIT9215	DOE Joint Genome Institute (JGI)	Cyanobacteria	unclassified	Synechococcales	Prochloraceae	Prochlorococcus	Prochlorococcus marinus	Environmental	Aquatic	Pelagic	Marine	High light adapted (HL)		2
Prochlorococcus marinus MIT9215	4	5		0.2001		1.25	1738790	1999	2606217559	Bacteria	Finished	Prochlorococcus sp. MIT9215	DOE Joint Genome Institute (JGI)	Cyanobacteria	unclassified	Synechococcales	Prochloraceae	Prochlorococcus	Prochlorococcus marinus	Environmental	Aquatic	Pelagic	Marine	High light adapted (HL)		2
Prochlorococcus marinus MIT9215	4	5		0.2001		1.25	1738790	1999	2606217559	Bacteria	Finished	Prochlorococcus sp. MIT9215	DOE Joint Genome Institute (JGI)	Cyanobacteria	unclassified	Synechococcales	Prochloraceae	Prochlorococcus	Prochlorococcus marinus	Environmental	Aquatic	Pelagic	Marine	High light adapted (HL)		2
Prochlorococcus marinus MIT9302	5	6		0.248385		1.2	1745343	2013	2606217691	Bacteria	Draft	Genomes of diverse isolates of the marine cyanobacterium Prochlorococcus	Massachusetts Institute of Technology	Cyanobacteria	unclassified	Synechococcales	Prochloraceae	Prochlorococcus	Prochlorococcus marinus	Environmental	Aquatic	Pelagic	Marine	High light adapted (HL)		2
Prochlorococcus marinus MIT9303	8	9		0.255346		1.125	2682675	3133	640069323	Bacteria	Finished	Prochlorococcus marinus sequencing - JCVI	J. Craig Venter Institute (JCVI)	Cyanobacteria	unclassified	Synechococcales	Prochloraceae	Prochlorococcus	Prochlorococcus marinus	Environmental	Aquatic	Pelagic	Marine	Low light adapted (LL)		2
Prochlorococcus marinus MIT9311	5	6		0.254323		1.2	1711064	1966	2606217680	Bacteria	Permanent Draft	Genomes of diverse isolates of the marine cyanobacterium Prochlorococcus	Massachusetts Institute of Technology	Cyanobacteria	unclassified	Synechococcales	Prochloraceae	Prochlorococcus	Prochlorococcus marinus	Environmental	Aquatic	Pelagic	Marine	High light adapted (HL)		2
Prochlorococcus marinus MIT9314	5	6		0.252908		1.2	1690556	1977	2606217312	Bacteria	Permanent Draft	Genomes of diverse isolates of the marine cyanobacterium Prochlorococcus	Massachusetts Institute of Technology	Cyanobacteria	unclassified	Synechococcales	Prochloraceae	Prochlorococcus	Prochlorococcus marinus	Environmental	Aquatic	Pelagic	Marine	High light adapted (HL)		2
Prochlorococcus marinus MIT9321	5	5		0.258131		1	1658664	1937	2606217683	Bacteria	Permanent Draft	Genomes of diverse isolates of the marine cyanobacterium Prochlorococcus	Massachusetts Institute of Technology	Cyanobacteria	unclassified	Synechococcales	Prochloraceae	Prochlorococcus	Prochlorococcus marinus	Environmental	Aquatic	Pelagic	Marine	High light adapted (HL)		2
Prochlorococcus marinus MIT9322	5	5		0.258264		1	1657550	1936	2606217679	Bacteria	Permanent Draft	Genomes of diverse isolates of the marine cyanobacterium Prochlorococcus	Massachusetts Institute of Technology	Cyanobacteria	unclassified	Synechococcales	Prochloraceae	Prochlorococcus	Prochlorococcus marinus	Environmental	Aquatic	Pelagic	Marine	High light adapted (HL)		2
Prochlorococcus marinus MIT9401	5	5		0.256542		1	1666808	1949	2606217316	Bacteria	Permanent Draft	Genomes of diverse isolates of the marine cyanobacterium Prochlorococcus	Massachusetts Institute of Technology	Cyanobacteria	unclassified	Synechococcales	Prochloraceae	Prochlorococcus	Prochlorococcus marinus	Environmental	Aquatic	Pelagic	Marine	High light adapted (HL)		2
Prochlorococcus marinus NATL1A	5	6		0.222124		1.2	1864731	2251	640069325	Bacteria	Finished	Prochlorococcus marinus sequencing - JCVI	J. Craig Venter Institute (JCVI)	Cyanobacteria	unclassified	Synechococcales	Prochloraceae	Prochlorococcus	Prochlorococcus marinus	Environmental	Aquatic	Pelagic	Marine	Low light adapted (LL)		2
Prochlorococcus marinus PAC1	4	5		0.182066		1.25	1841163	2197	2606217419	Bacteria	Permanent Draft	Genomes of diverse isolates of the marine cyanobacterium Prochlorococcus	Massachusetts Institute of Technology	Cyanobacteria	unclassified	Synechococcales	Prochloraceae	Prochlorococcus	Prochlorococcus marinus	Environmental	Aquatic	Pelagic	Marine	Low light adapted (LL)		2
Prochlorococcus marinus SB	5	6		0.259875		1.2	1669823	1924	2606217677	Bacteria	Permanent Draft	Genomes of diverse isolates of the marine cyanobacterium Prochlorococcus	Massachusetts Institute of Technology	Cyanobacteria	unclassified	Synechococcales	Prochloraceae	Prochlorococcus	Prochlorococcus marinus	Environmental	Aquatic	Pelagic	Marine	High light adapted (HL)		2
Prochlorococcus marinus SS2	5	6		0.255754		1.2	1752772	1955	2606217313	Bacteria	Permanent Draft	Genomes of diverse isolates of the marine cyanobacterium Prochlorococcus	Massachusetts Institute of Technology	Cyanobacteria	unclassified	Synechococcales	Prochloraceae	Prochlorococcus	Prochlorococcus marinus	Environmental	Aquatic	Pelagic	Marine	Low light adapted (LL)		2
Prochlorococcus marinus SS35	5	6		0.257467		1.2	1751015	1942	2606217311	Bacteria	Permanent Draft	Genomes of diverse isolates of the marine cyanobacterium Prochlorococcus	Massachusetts Institute of Technology	Cyanobacteria	unclassified	Synechococcales	Prochloraceae	Prochlorococcus	Prochlorococcus marinus	Environmental	Aquatic	Pelagic	Marine	Low light adapted (LL)		2
Prochlorococcus marinus SS51	5	6		0.257599		1.2	1746977	1941	2606217315	Bacteria	Permanent Draft	Genomes of diverse isolates of the marine cyanobacterium Prochlorococcus	Massachusetts Institute of Technology	Cyanobacteria	unclassified	Synechococcales	Prochloraceae	Prochlorococcus	Prochlorococcus marinus	Environmental	Aquatic	Pelagic	Marine	Low light adapted (LL)		2
Prochlorococcus sp. MIT0601	5	6		0.262467		1.2	1707342	1905	2606217319	Bacteria	Permanent Draft	Genomes of diverse isolates of the marine cyanobacterium Prochlorococcus	Massachusetts Institute of Technology	Cyanobacteria	unclassified	Synechococcales	Prochloraceae	Prochlorococcus	Prochlorococcus sp. MIT 0601	Environmental	Aquatic	Pelagic	Marine	Low light adapted (LL)		2
Prochlorococcus sp. MIT0602	5	6		0.255624		1.2	1750918	1956	2606217317	Bacteria	Permanent Draft	Genomes of diverse isolates of the marine cyanobacterium Prochlorococcus	Massachusetts Institute of Technology	Cyanobacteria	unclassified	Synechococcales	Prochloraceae	Prochlorococcus	Prochlorococcus sp. MIT 0602	Environmental	Aquatic	Pelagic	Marine	Low light adapted (LL)		2
Prochlorococcus sp. MIT0603	5	6		0.255885		1.2	1752482	1954	2606217686	Bacteria	Permanent Draft	Genomes of diverse isolates of the marine cyanobacterium Prochlorococcus	Massachusetts Institute of Technology	Cyanobacteria	unclassified	Synechococcales	Prochloraceae	Prochlorococcus	Prochlorococcus sp. MIT 0603	Environmental	Aquatic	Pelagic	Marine	Low light adapted (LL)		2
Prochlorococcus sp. MIT0604	4	5		0.191479		1.25	1780061	2089	2606217688	Bacteria	Finished	Genomes of diverse isolates of the marine cyanobacterium Prochlorococcus	Massachusetts Institute of Technology	Cyanobacteria	unclassified	Synechococcales	Prochloraceae	Prochlorococcus	Prochlorococcus sp. MIT 0604	Environmental	Aquatic	Pelagic	Marine	High light adapted (HL)		2
Prochlorococcus sp. MIT0701	7	10		0.258876		1.42857	2592571	2704	2606217684	Bacteria	Permanent Draft	Genomes of diverse isolates of the marine cyanobacterium Prochlorococcus	Massachusetts Institute of Technology	Cyanobacteria	unclassified	Synechococcales	Prochloraceae	Prochlorococcus	Prochlorococcus sp. MIT 0701	Environmental	Aquatic	Pelagic	Marine	Low light adapted (LL)		2
Prochlorococcus sp. MIT0702	7	10		0.258684		1.42857	2583057	2706	2606217681	Bacteria	Permanent Draft	Genomes of diverse isolates of the marine cyanobacterium Prochlorococcus	Massachusetts Institute of Technology	Cyanobacteria	unclassified	Synechococcales	Prochloraceae	Prochlorococcus	Prochlorococcus sp. MIT 0702	Environmental	Aquatic	Pelagic	Marine	Low light adapted (LL)		2
Prochlorococcus sp. MIT0703	7	10		0.259837		1.42857	2575057	2694	2606217682	Bacteria	Permanent Draft	Genomes of diverse isolates of the marine cyanobacterium Prochlorococcus	Massachusetts Institute of Technology	Cyanobacteria	unclassified	Synechococcales	Prochloraceae	Prochlorococcus	Prochlorococcus sp. MIT 0703	Environmental	Aquatic	Pelagic	Marine	Low light adapted (LL)		2
Prochlorococcus sp. MIT0801	5	6		0.225428		1.2	1929203	2218	2606217560	Bacteria	Finished	Genomes of diverse isolates of the marine cyanobacterium Prochlorococcus	Massachusetts Institute of Technology	Cyanobacteria	unclassified	Synechococcales	Prochloraceae	Prochlorococcus	Prochlorococcus sp. MIT 0801	Environmental	Aquatic	Pelagic	Marine	Low light adapted (LL)		2
Prochlorococcus sp. MIT9107	4	5		0.202737		1.25	1699937	1973	2606217692	Bacteria	Permanent Draft	Genomes of diverse isolates of the marine cyanobacterium Prochlorococcus	Massachusetts Institute of Technology	Cyanobacteria	unclassified	Synechococcales	Prochloraceae	Prochlorococcus	Prochlorococcus marinus	Environmental	Aquatic	Pelagic	Marine	High light adapted (HL)		2
Prochlorococcus sp. SS52	5	6		0.255624		1.2	1754053	1956	2606217314	Bacteria	Permanent Draft	Genomes of diverse isolates of the marine cyanobacterium Prochlorococcus	Massachusetts Institute of Technology	Cyanobacteria	unclassified	Synechococcales	Prochloraceae	Prochlorococcus	Prochlorococcus sp. SS52	Environmental	Aquatic	Pelagic	Marine	Low light adapted (LL)		2
Prolixibacter bellariivorans ATCC BAA-1284	65	38	24	1.51692	36.9231	0.584615	5151245	4285	2556921657	Bacteria	Permanent Draft	Genomic Encyclopedia of Type Strains, Phase I: the one thousand microbial genomes (KMG-I) project	DOE Joint Genome Institute (JGI)	Bacteroidetes	Bacteroidia	Bacteroidales	Prolixibacteraceae	Prolixibacter	bellariivorans	Environmental	Aquatic	Oceanic	Marine		Aquatic, Marine, Sediment	4
Pseudoalteromonas atlantica TB41	49	59	22	1.12721	44.898	1.20408	4632606	4347	2579778892	Bacteria	Permanent Draft	Pseudoalteromonas project - Florence University	University of Florence	Proteobacteria	Gammaproteobacteria	Alteromonadales	Pseudoalteromonadaceae	Pseudoalteromonas	Pseudoalteromonas sp. TB41	Host-associated	Animal	Unclassified	Unclassified			1
Pseudoalteromonas denitrificans DSM 6059	100	107	34	1.83083	34	1.07	6094166	5462	2599185267	Bacteria	Draft	Genomic Encyclopedia of Type Strains, Phase I: the one thousand microbial genomes (KMG-I) project	DOE Joint Genome Institute (JGI)	Proteobacteria	Gammaproteobacteria	Alteromonadales	Pseudoalteromonadaceae	Pseudoalteromonas	Pseudoalteromonas denitrificans							4
Pseudoalteromonas haloplanktis TAC125	36	44	17	0.990644	47.2222	1.22222	3850272	3634	637000217	Bacteria	Finished	Pseudoalteromonas haloplanktis TAC125	CEA Genoscope, Institut Pasteur	Proteobacteria	Gammaproteobacteria	Alteromonadales	Pseudoalteromonadaceae	Pseudoalteromonas	Pseudoalteromonas haloplanktis	Environmental	Aquatic	Neritic zone	Marine			1
Pseudoalteromonas piscicida ATCC 15057	89	83	31	1.86348	34.8315	0.932584	5279016	4776	2519899641	Bacteria	Permanent Draft	Genomic Encyclopedia of Type Strains, Phase I: the one thousand microbial genomes (KMG-I) project	DOE Joint Genome Institute (JGI)	Proteobacteria	Gammaproteobacteria	Alteromonadales	Pseudoalteromonadaceae	Pseudoalteromonas	Pseudoalteromonas piscicida	Environmental	Aquatic	Unclassified	Marine		Aquatic, Marine, Sea water	4
Pseudoalteromonas rubra ATCC 29570	94	90	41	1.85149	43.617	0.957447	5954504	5077	2541047006	Bacteria	Permanent Draft	Pseudoalteromonas project - Shandong University	Shandong University	Proteobacteria	Gammaproteobacteria	Alteromonadales	Pseudoalteromonadaceae	Pseudoalteromonas	Pseudoalteromonas rubra	Environmental	Aquatic	Unclassified	Marine			4
Pseudoalteromonas rubra S2471	85	83	38	1.72624	44.7059	0.976471	5733623	4924	2671180867	Bacteria	Draft	Genome sequencce of marine bacteria isolated during Galathea 3 global expedition	Technical University of Denmark	Proteobacteria	Gammaproteobacteria	Alteromonadales	Pseudoalteromonadaceae	Pseudoalteromonas	Pseudoalteromonas rubra							4
Pseudoalteromonas sp. DSM 26666	52	59	25	1.41612	48.0769	1.13462	4024100	3672	2619619023	Bacteria	Draft	Creating a successional model for carbon remediation in the Gulf of Mexico	DOE Joint Genome Institute (JGI)	Proteobacteria	Gammaproteobacteria	Alteromonadales	Pseudoalteromonadaceae	Pseudoalteromonas	Pseudoalteromonas sp. DSM 26666							1
Pseudoalteromonas sp. NJ631	86	83	29	1.82474	33.7209	0.965116	5349905	4713	2551306111	Bacteria	Permanent Draft	Pseudoalteromonas sp. NJ631	Ningbo University	Proteobacteria	Gammaproteobacteria	Alteromonadales	Pseudoalteromonadaceae	Pseudoalteromonas	Pseudoalteromonas sp. NJ631	Environmental	Aquatic	Unclassified	Marine			4
Pseudoalteromonas sp. PAMC 22718	53	59	23	1.35135	43.3962	1.11321	4184624	3922	2548877051	Bacteria	Permanent Draft	Pseudoalteromonas sp. PAMC 22718	Korea Polar Research Institute (KOPRI)	Proteobacteria	Gammaproteobacteria	Alteromonadales	Pseudoalteromonadaceae	Pseudoalteromonas	Pseudoalteromonas sp. PAMC 22718	Environmental	Aquatic	Unclassified	Marine			1
Pseudoalteromonas sp. SM9913	49	56	23	1.28981	46.9388	1.14286	4037671	3799	649633085	Bacteria	Finished	Pseudoalteromonas project - Shandong University	Nankai University	Proteobacteria	Gammaproteobacteria	Alteromonadales	Pseudoalteromonadaceae	Pseudoalteromonas	Pseudoalteromonas sp. SM9913	Environmental	Aquatic	Oceanic	Marine			1
Pseudoalteromonas sp. TW-7	50	55	23	1.28966	46	1.1	4104952	3877	639857033	Bacteria	Permanent Draft	Pseudoalteromonas sp. TW-7	J. Craig Venter Institute (JCVI)	Proteobacteria	Gammaproteobacteria	Alteromonadales	unclassified	unclassified	Alteromonadales bacterium TW-7	Host-associated	Unclassified	Unclassified	Unclassified			1
Pseudoalteromonas spiralis DSM 16099	48	62	21	1.18285	43.75	1.29167	4158027	4058	2675903427	Bacteria	Draft	Pseudoalteromonas spiralis strain:DSM 16099 Genome sequencing	Chinese Academy of Sciences, Institute of Oceanology	Proteobacteria	Gammaproteobacteria	Alteromonadales	Pseudoalteromonadaceae	Pseudoalteromonas	Pseudoalteromonas spiralis							1
Pseudoalteromonas tunicata D2	67	79	26	1.4449	38.806	1.1791	4982425	4637	638341157	Bacteria	Permanent Draft	Pseudoalteromonas tunicata D2	J. Craig Venter Institute (JCVI)	Proteobacteria	Gammaproteobacteria	Alteromonadales	Pseudoalteromonadaceae	Pseudoalteromonas	Pseudoalteromonas tunicata	Host-associated	Animal	Unclassified	Unclassified			4
Pseudoalteromonas undina NCIMB 2128	54	62	25	1.46699	46.2963	1.14815	3998432	3681	2541047161	Bacteria	Permanent Draft	Pseudoalteromonas project - Shandong University	Shandong University	Proteobacteria	Gammaproteobacteria	Alteromonadales	Pseudoalteromonadaceae	Pseudoalteromonas	Pseudoalteromonas undina	Environmental	Aquatic	Unclassified	Marine			4
Pseudodonghicola xiamenensis DSM 18339	32	27	8	0.698385	25	0.84375	4734081	4582	2524023213	Bacteria	Permanent Draft	Genomic Encyclopedia of Type Strains, Phase I: the one thousand microbial genomes (KMG-I) project	DOE Joint Genome Institute (JGI)	Proteobacteria	Alphaproteobacteria	Rhodobacterales	Rhodobacteraceae	Pseudodonghicola	Pseudodonghicola xiamenensis	Environmental	Aquatic	Oceanic	Marine		Aquatic, Marine	1
Pseudooceanicola batsensis HTCC2597	26	26	7	0.610185	26.9231	1	4437668	4261	638341139	Bacteria	Permanent Draft	Oceanicola batsensis HTCC2597	J. Craig Venter Institute (JCVI)	Proteobacteria	Alphaproteobacteria	Rhodobacterales	Rhodobacteraceae	Pseudooceanicola	Pseudooceanicola batsensis	Environmental	Aquatic	Unclassified	Marine			1
Pseudooceanicola nanhaiensis DSM 18065	41	39	6	0.901495	14.6341	0.95122	4659730	4548	2558309102	Bacteria	Permanent Draft	Genomic Encyclopedia of Type Strains, Phase I: the one thousand microbial genomes (KMG-I) project	DOE Joint Genome Institute (JGI)	Proteobacteria	Alphaproteobacteria	Rhodobacterales	Rhodobacteraceae	Pseudooceanicola	Pseudooceanicola nanhaiensis	Environmental	Aquatic	Oceanic	Marine		Aquatic, Marine, Sediment	1
Pseudorhodobacter ferrugineus DSM 5888	21	20	5	0.603448	23.8095	0.952381	3430274	3480	2524023154	Bacteria	Permanent Draft	Genomic Encyclopedia of Type Strains, Phase I: the one thousand microbial genomes (KMG-I) project	DOE Joint Genome Institute (JGI)	Proteobacteria	Alphaproteobacteria	Rhodobacterales	Rhodobacteraceae	Pseudorhodobacter	Pseudorhodobacter ferrugineus	Environmental	Aquatic	Unclassified	Marine		Aquatic, Marine, Sea water	1
Pseudovibrio sp. JE062	35	41	9	0.657524	25.7143	1.17143	5726521	5323	647533200	Bacteria	Permanent Draft	Pseudovibrio sp. JE062	J. Craig Venter Institute (JCVI), University of Maryland School of Medicine	Proteobacteria	Alphaproteobacteria	Rhodobacterales	Rhodobacteraceae	Pseudovibrio	Pseudovibrio sp. JE062	Host-associated	Porifera	Unclassified	Unclassified			3
Psychrilyobacter atlanticus DSM 19335	23	20	3	0.673697	13.0435	0.869565	3539325	3414	2524614854	Bacteria	Permanent Draft	Continuation of the Genomic Encyclopedia of Bacteria and Archaea pilot project (GEBA)	DOE Joint Genome Institute (JGI)	Fusobacteria	Fusobacteriia	Fusobacteriales	Fusobacteriaceae	Psychrilyobacter	Psychrilyobacter atlanticus	Environmental	Aquatic	Oceanic	Marine		Aquatic, Marine, Marine sediment, Sediment	1
Psychromonas aquimarina ATCC BAA-1526	61	68	23	1.25385	37.7049	1.11475	5536496	4865	2524614866	Bacteria	Permanent Draft	Genomic Encyclopedia of Type Strains, Phase I: the one thousand microbial genomes (KMG-I) project	DOE Joint Genome Institute (JGI)	Proteobacteria	Gammaproteobacteria	Alteromonadales	Psychromonadaceae	Psychromonas	Psychromonas aquimarina	Environmental	Aquatic	Oceanic	Marine			3
Psychromonas arctica DSM 14288	39	46	10	0.92439	25.641	1.17949	4745897	4219	2528311092	Bacteria	Permanent Draft	Genomic Encyclopedia of Type Strains, Phase I: the one thousand microbial genomes (KMG-I) project	DOE Joint Genome Institute (JGI)	Proteobacteria	Gammaproteobacteria	Alteromonadales	Psychromonadaceae	Psychromonas	Psychromonas arctica	Environmental	Aquatic	Unclassified	Marine		Aquatic, Marine, Sea water	1
Psychromonas ossibalaenae ATCC BAA-1528	51	61	16	1.11329	31.3725	1.19608	5206115	4581	2519899699	Bacteria	Permanent Draft	Genomic Encyclopedia of Type Strains, Phase I: the one thousand microbial genomes (KMG-I) project	DOE Joint Genome Institute (JGI)	Proteobacteria	Gammaproteobacteria	Alteromonadales	Psychromonadaceae	Psychromonas	Psychromonas ossibalaenae	Environmental	Aquatic	Intertidal zone	Marine		Aquatic, Marine, Sediment	1
Psychromonas sp. CNPT3	18	26	2	0.630694	11.1111	1.44444	3053233	2854	2501651206	Bacteria	Finished	Psychromonas sp. CNPT3	J. Craig Venter Institute (JCVI)	Proteobacteria	Gammaproteobacteria	Alteromonadales	Psychromonadaceae	Psychromonas	Psychromonas sp. CNPT3	Environmental	Aquatic	Oceanic	Marine			2
Rheinheimera baltica DSM 14885	50	61	11	1.19417	22	1.22	4351767	4187	2523533585	Bacteria	Permanent Draft	Genomic Encyclopedia of Type Strains, Phase I: the one thousand microbial genomes (KMG-I) project	DOE Joint Genome Institute (JGI)	Proteobacteria	Gammaproteobacteria	Chromatiales	Chromatiaceae	Rheinheimera	Rheinheimera baltica	Environmental	Aquatic	Marginal Sea	Marine		Aquatic, Marine, Sea water	1
Rhodobacteraceae bacterium KLH11	24	25	5	0.55325	20.8333	1.04167	4487498	4338	647533201	Bacteria	Permanent Draft	Rhodobacteraceae sp. KLH11	J. Craig Venter Institute (JCVI)	Proteobacteria	Alphaproteobacteria	Rhodobacterales	Rhodobacteraceae	unclassified	Rhodobacteraceae bacterium KLH11	Host-associated	Porifera	Unclassified	Unclassified			1
Richelia intracellularis RC01	22	22	9	0.54415	40.9091	1	2997884	4043	2622736407	Bacteria	Draft	The genome sequence of the heterocyst-forming cyanobacterial symbiont of the diatom Rhizosolenia	University of California, Santa Cruz	Cyanobacteria	unclassified	Nostocales	Nostocaceae	Richelia	Richelia intracellularis							1
Robiginitalea biformata HTCC2501	23	27	7	0.706605	30.4348	1.17391	3530383	3255	646311950	Bacteria	Finished	Robiginitalea biformata HTCC2501	J. Craig Venter Institute (JCVI)	Bacteroidetes	Flavobacteriia	Flavobacteriales	Flavobacteriaceae	Robiginitalea	Robiginitalea biformata	Environmental	Aquatic	Unclassified	Marine			1
Robiginitomaculum antarcticum DSM 21748	29	23	4	1.07927	13.7931	0.793103	2769471	2687	2522125083	Bacteria	Permanent Draft	Genomic Encyclopedia of Type Strains, Phase I: the one thousand microbial genomes (KMG-I) project	DOE Joint Genome Institute (JGI)	Proteobacteria	Alphaproteobacteria	Rhodobacterales	Hyphomonadaceae	Robiginitomaculum	Robiginitomaculum antarcticum	Environmental	Aquatic	Pelagic	Marine		Aquatic, Marine, Sea water	1
Roseobacter litoralis Och 149	28	34	7	0.611754	25	1.21429	4745450	4577	2510065042	Bacteria	Finished	Roseobacter litoralis Och 149	J. Craig Venter Institute (JCVI)	Proteobacteria	Alphaproteobacteria	Rhodobacterales	Rhodobacteraceae	Roseobacter	Roseobacter litoralis	Host-associated	Plants	Unclassified	Unclassified			1
Roseobacter sp. AzwK-3b	33	34	10	0.786276	30.303	1.0303	4178704	4197	640963029	Bacteria	Permanent Draft	Roseobacter sp. AzwK-3b	J. Craig Venter Institute (JCVI)	Proteobacteria	Alphaproteobacteria	Rhodobacterales	Rhodobacteraceae	Roseobacter	Roseobacter sp. AzwK-3b	Environmental	Aquatic	Intertidal zone	Marine			1
Roseobacter sp. CCS2	20	21	2	0.540103	10	1.05	3497325	3703	640612221	Bacteria	Permanent Draft	Loktanella sp. CCS2	J. Craig Venter Institute (JCVI)	Proteobacteria	Alphaproteobacteria	Rhodobacterales	Rhodobacteraceae	Roseobacter	Roseobacter sp. CCS2							1
Roseobacter sp. GAI101	45	43	12	1.05683	26.6667	0.955556	4527951	4258	647533205	Bacteria	Permanent Draft	Sulfitobacter sp. GAI101	J. Craig Venter Institute (JCVI)	Proteobacteria	Alphaproteobacteria	Rhodobacterales	Rhodobacteraceae	Roseobacter	Roseobacter sp. GAI101	Environmental	Aquatic	Neritic zone	Marine			1
Roseobacter sp. MED193	38	31	16	0.82519	42.1053	0.815789	4652716	4605	638341182	Bacteria	Permanent Draft	Roseobacter sp. MED193	J. Craig Venter Institute (JCVI)	Proteobacteria	Alphaproteobacteria	Rhodobacterales	Rhodobacteraceae	Roseobacter	Roseobacter sp. MED193	Environmental	Aquatic	Unclassified	Marine			1
Roseobacter sp. SK209-2-6	33	29	11	0.715835	33.3333	0.878788	4555826	4610	640612220	Bacteria	Permanent Draft	Roseobacter sp. SK209-2-6	J. Craig Venter Institute (JCVI)	Proteobacteria	Alphaproteobacteria	Rhodobacterales	Rhodobacteraceae	Roseobacter	Roseobacter sp. SK209-2-6	Environmental	Aquatic	Unclassified	Marine			1
Roseovarius nubinhibens ISM	26	26	3	0.721221	11.5385	1	3668667	3605	638341183	Bacteria	Permanent Draft	Roseovarius nubinhibens ISM	J. Craig Venter Institute (JCVI)	Proteobacteria	Alphaproteobacteria	Rhodobacterales	Rhodobacteraceae	Roseovarius	Roseovarius nubinhibens	Environmental	Aquatic	Unclassified	Marine			1
Roseovarius sp. 217	39	40	8	0.808625	20.5128	1.02564	4762632	4823	638341184	Bacteria	Permanent Draft	Roseovarius sp. 217	J. Craig Venter Institute (JCVI)	Proteobacteria	Alphaproteobacteria	Rhodobacterales	Rhodobacteraceae	Roseovarius	Roseovarius sp. 217	Environmental	Aquatic	Neritic zone	Marine			3
Roseovarius sp. TM1035	29	34	6	0.697451	20.6897	1.17241	4209812	4158	640963035	Bacteria	Permanent Draft	Roseovarius sp. TM1035	J. Craig Venter Institute (JCVI)	Proteobacteria	Alphaproteobacteria	Rhodobacterales	Rhodobacteraceae	Roseovarius	Roseovarius sp. TM1035	Host-associated	Algae	Unclassified	Unclassified			1
Rubidibacter lacunae KORDI 51-2	17	21	6	0.484745	35.2941	1.23529	4153658	3507	2524023186	Bacteria	Permanent Draft	Rubidibacter lacunae KORDI-51	Korea Institute of Ocean Science and Technology (KIOST)	Cyanobacteria	unclassified	Chroococcales	Aphanothecaceae	Rubidibacter	Rubidibacter lacunae	Environmental	Aquatic	Intertidal zone	Marine		Aquatic, Marine, Sea water	1
Rubritalea marina DSM 17716	13	14	3	0.475668	23.0769	1.07692	3015101	2733	2518645606	Bacteria	Permanent Draft	Genomic Encyclopedia of Type Strains, Phase I: the one thousand microbial genomes (KMG-I) project	DOE Joint Genome Institute (JGI)	Verrucomicrobia	Verrucomicrobiae	Verrucomicrobiales	Rubritaleaceae	Rubritalea	Rubritalea marina	Host-associated	Unclassified	Unclassified	Unclassified		Aquatic, Host, Marine	2
Saccharicrinis fermentans DSM 9555	81	39	36	1.68434	44.4444	0.481481	5982061	4809	2509601038	Bacteria	Permanent Draft	A Genomic Encyclopedia of Bacteria and Archaea (GEBA)	DOE Joint Genome Institute (JGI)	Bacteroidetes	Cytophagia	Cytophagales	Cytophagaceae	Saccharicrinis	Saccharicrinis fermentans	Environmental	Terrestrial	Unclassified	Soil		Aquatic, Marine, Mud	4
Sagittula stellata E-37	51	50	11	0.995899	21.5686	0.980392	5262893	5121	640612219	Bacteria	Permanent Draft	Sagittula stellata E-37	J. Craig Venter Institute (JCVI)	Proteobacteria	Alphaproteobacteria	Rhodobacterales	Rhodobacteraceae	Sagittula	Sagittula stellata	Engineered	Lab enrichment	Unclassified	Unclassified			3
Salisaeta longa DSM 21114	39	20	11	1.37663	28.2051	0.512821	3399024	2833	2517093009	Bacteria	Permanent Draft	Continuation of the Genomic Encyclopedia of Bacteria and Archaea pilot project (GEBA)	DOE Joint Genome Institute (JGI)	Bacteroidetes	Cytophagia	Rhodothermales	Rhodothermaceae	Salisaeta	longa	Environmental	Aquatic	Unclassified	Unclassified		Aquatic, Marine	1
Saprospira grandis HR1, DSM 2844	20	15	1	0.555864	5	0.75	4495250	3598	2509276035	Bacteria	Permanent Draft	A Genomic Encyclopedia of Bacteria and Archaea (GEBA)	DOE Joint Genome Institute (JGI)	Bacteroidetes	Saprospiria	Saprospirales	Saprospiraceae	Saprospira	Saprospira grandis	Host-associated	Arthropoda	Unclassified	Unclassified		Marine	1
Saprospiraceae bacterium KD52	64	50	16	1.0361	25	0.78125	7868778	6177	2617271238	Bacteria	Draft	Saprospiraceae bacterium KD52 Genome sequencing	Xiamen university	Bacteroidetes	Saprospiria	Saprospirales	Haliscomenobacteraceae	Phaeodactylibacter	Phaeodactylibacter xiamenensis							3
SAR116 cluster alpha proteobacterium sp. HIMB100	9	8		0.378788		0.888889	2459485	2376	2503113005	Bacteria	Permanent Draft	SAR116 cluster alpha proteobacterium sp. HIMB100	Pennsylvania State University	Proteobacteria	Alphaproteobacteria	unclassified	unclassified	unclassified	SAR116 cluster alpha proteobacterium HIMB100	Environmental	Aquatic	Unclassified	Marine			2
Sciscionella marina DSM 45152	50	54		0.608865		1.08	8536451	8212	2515154143	Bacteria	Permanent Draft	Genomic Encyclopedia of Type Strains, Phase I: the one thousand microbial genomes (KMG-I) project	DOE Joint Genome Institute (JGI)	Actinobacteria	Actinobacteria	Pseudonocardiales	Pseudonocardiaceae	Sciscionella	Sciscionella marina	Environmental	Aquatic	Oceanic	Marine		Aquatic, Marine, Sediment	3
Serinicoccus marinus DSM 15273	17	18		0.515933		1.05882	3396505	3295	2524614805	Bacteria	Permanent Draft	Genomic Encyclopedia of Type Strains, Phase I: the one thousand microbial genomes (KMG-I) project	DOE Joint Genome Institute (JGI)	Actinobacteria	Actinobacteria	Micrococcales	Intrasporangiaceae	Serinicoccus	Serinicoccus marinus	Environmental	Aquatic	Marginal Sea	Marine		Aquatic, Marine, Sea water	2
Shewanella benthica KT99	32	40	6	0.715084	18.75	1.25	4351589	4475	2501651207	Bacteria	Permanent Draft	Shewanella benthica KT99	J. Craig Venter Institute (JCVI)	Proteobacteria	Gammaproteobacteria	Alteromonadales	Shewanellaceae	Shewanella	Shewanella benthica	Environmental	Aquatic	Unclassified	Marine			1
Shewanella waksmanii ATCC BAA-643	51	56	13	1.12857	25.4902	1.09804	4973311	4519	2546825523	Bacteria	Permanent Draft	Genomic Encyclopedia of Type Strains, Phase I: the one thousand microbial genomes (KMG-I) project	DOE Joint Genome Institute (JGI)	Proteobacteria	Gammaproteobacteria	Alteromonadales	Shewanellaceae	Shewanella	Shewanella waksmanii	Host-associated	Unclassified	Unclassified	Unclassified		Aquatic, Host, Marine	1
Silicibacter sp. TrichCH4B	38	33	16	0.789364	42.1053	0.868421	4689084	4814	647533209	Bacteria	Permanent Draft	Ruegeria sp. TrichCH4B	J. Craig Venter Institute (JCVI)	Proteobacteria	Alphaproteobacteria	Rhodobacterales	Rhodobacteraceae	Ruegeria	Silicibacter sp. TrichCH4B	Host-associated	Unclassified	Unclassified	Unclassified			3
Simiduia agarivorans DSM 21679	52	52	24	1.34855	46.1538	1	4274427	3856	2522572190	Bacteria	Permanent Draft	Genomic Encyclopedia of Type Strains, Phase I: the one thousand microbial genomes (KMG-I) project	DOE Joint Genome Institute (JGI)	Proteobacteria	Gammaproteobacteria	Cellvibrionales	Cellvibrionaceae	Simiduia	Simiduia agarivorans	Environmental	Aquatic	Coastal	Marine		Aquatic, Marine, Sea water	1
Sphingomonas sp. SKA58	32	36	10	0.803011	31.25	1.125	3948000	3985	638341199	Bacteria	Permanent Draft	Sphingomonas sp. SKA58	J. Craig Venter Institute (JCVI)	Proteobacteria	Alphaproteobacteria	Sphingomonadales	Sphingomonadaceae	Sphingomonas	Sphingomonas sp. SKA58	Environmental	Aquatic	Unclassified	Marine			1
Sphingopyxis alaskensis RB2256	19	24	2	0.58193	10.5263	1.26316	3373713	3265	637000271	Bacteria	Finished	Sphingopyxis alaskensis	DOE Joint Genome Institute (JGI)	Proteobacteria	Alphaproteobacteria	Sphingomonadales	Sphingomonadaceae	Sphingopyxis	Sphingopyxis alaskensis	Environmental	Aquatic	Unclassified	Marine			1
Sphingopyxis baekryungensis DSM 16222	28	27	5	0.944669	17.8571	0.964286	3068208	2964	2524614570	Bacteria	Permanent Draft	Genomic Encyclopedia of Type Strains, Phase I: the one thousand microbial genomes (KMG-I) project	DOE Joint Genome Institute (JGI)	Proteobacteria	Alphaproteobacteria	Sphingomonadales	Sphingomonadaceae	Sphingopyxis	Sphingopyxis baekryungensis	Environmental	Aquatic	Marginal Sea	Marine		Aquatic, Marine, Sea water	1
Spirochaeta thermophila Z-1203, DSM 6578	29	27	10	1.23404	34.4828	0.931034	2560222	2350	2506381022	Bacteria	Finished	A Genomic Encyclopedia of Bacteria and Archaea (GEBA)	DOE Joint Genome Institute (JGI)	Spirochaetes	Spirochaetia	Spirochaetales	Spirochaetaceae	Spirochaeta	Spirochaeta thermophila	Environmental	Aquatic	Unclassified	Thermal springs		Aquatic, Hot spring, Marine	1
Spongiibacter marinus DSM 19753	38	32	15	1.16208	39.4737	0.842105	3435542	3270	2523533546	Bacteria	Permanent Draft	Genomic Encyclopedia of Type Strains, Phase I: the one thousand microbial genomes (KMG-I) project	DOE Joint Genome Institute (JGI)	Proteobacteria	Gammaproteobacteria	Cellvibrionales	Spongiibacteraceae	Spongiibacter	Spongiibacter marinus	Environmental	Aquatic	Unclassified	Marine		Aquatic, Marine, Sea water	1
Spongiibacter tropicus DSM 19543	34	31	14	0.904737	41.1765	0.911765	3947342	3758	2524614733	Bacteria	Permanent Draft	Genomic Encyclopedia of Type Strains, Phase I: the one thousand microbial genomes (KMG-I) project	DOE Joint Genome Institute (JGI)	Proteobacteria	Gammaproteobacteria	Cellvibrionales	Spongiibacteraceae	Spongiibacter	Spongiibacter tropicus	Environmental	Aquatic	Unclassified	Freshwater		Aquatic, Marine, Surface water	1
Sporosarcina ureae DSM 2281	27	28	2	0.799763	7.40741	1.03704	3320651	3376	2523533529	Bacteria	Permanent Draft	Genomic Encyclopedia of Type Strains, Phase I: the one thousand microbial genomes (KMG-I) project	DOE Joint Genome Institute (JGI)	Firmicutes	Bacilli	Bacillales	Planococcaceae	Sporosarcina	Sporosarcina ureae	Environmental	Aquatic		Marine			1
Stappia stellulata DSM 5886	35	44	7	0.811312	20	1.25714	4623171	4314	2524614815	Bacteria	Permanent Draft	Genomic Encyclopedia of Type Strains, Phase I: the one thousand microbial genomes (KMG-I) project	DOE Joint Genome Institute (JGI)	Proteobacteria	Alphaproteobacteria	Rhodobacterales	Rhodobacteraceae	Stappia	Stappia stellulata	Environmental	Terrestrial	Unclassified	Soil		Aquatic, Marine, Mud	1
Stenotrophomonas sp. SKA14	57	68	17	1.25468	29.8246	1.19298	5020454	4543	647533230	Bacteria	Permanent Draft	Stenotrophomonas sp. SKA14	J. Craig Venter Institute (JCVI)	Proteobacteria	Gammaproteobacteria	Xanthomonadales	Xanthomonadaceae	Stenotrophomonas	Stenotrophomonas sp. SKA14	Environmental	Aquatic	Unclassified	Marine			1
Streptomyces sulphureus DSM 40104	80	58	1	1.27939	1.25	0.725	7106935	6253	2518645610	Bacteria	Permanent Draft	Genomic Encyclopedia of Type Strains, Phase I: the one thousand microbial genomes (KMG-I) project	DOE Joint Genome Institute (JGI)	Actinobacteria	Actinobacteria	Streptomycetales	Streptomycetaceae	Streptomyces	Streptomyces sulphureus	Environmental	Aquatic				Marine, Soil	3
Sulfitobacter indolifex HEL-45	52	40	7	1.23574	13.4615	0.769231	4105524	4208	641380424	Bacteria	Permanent Draft	Sulfitobacter indolifex HEL-45	J. Craig Venter Institute (JCVI)	Proteobacteria	Alphaproteobacteria	Rhodobacterales	Rhodobacteraceae	Sulfitobacter	Sulfitobacter indolifex	Environmental	Aquatic	Unclassified	Marine			1
Sulfitobacter sp. EE-36	34	30	5	0.95991	14.7059	0.882353	3547243	3542	638341211	Bacteria	Permanent Draft	Sulfitobacter sp. EE-36	J. Craig Venter Institute (JCVI)	Proteobacteria	Alphaproteobacteria	Rhodobacterales	Rhodobacteraceae	Sulfitobacter	Sulfitobacter sp. EE-36	Environmental	Aquatic	Unclassified	Marine			1
Sulfitobacter sp. NAS-14.1	36	33	5	0.894188	13.8889	0.916667	4002069	4026	638341212	Bacteria	Permanent Draft	Sulfitobacter sp. NAS-14.1	J. Craig Venter Institute (JCVI)	Proteobacteria	Alphaproteobacteria	Rhodobacterales	Rhodobacteraceae	Sulfitobacter	Sulfitobacter sp. NAS-14.1	Environmental	Aquatic	Unclassified	Marine			1
Sulfurimonas autotrophica OK10, DSM 16294	25	34	6	1.12613	24	1.36	2153198	2220	648028058	Bacteria	Finished	A Genomic Encyclopedia of Bacteria and Archaea (GEBA)	DOE Joint Genome Institute (JGI)	Proteobacteria	Epsilonproteobacteria	Campylobacterales	Helicobacteraceae	Sulfurimonas	Sulfurimonas autotrophica	Environmental	Aquatic	Oceanic	Marine		Aquatic, Deep sea, Marine, Sediment	1
Sulfurospirillum arcachonense DSM 9755	54	54	6	1.98895	11.1111	1	2656384	2715	2524614541	Bacteria	Permanent Draft	Genomic Encyclopedia of Type Strains, Phase I: the one thousand microbial genomes (KMG-I) project	DOE Joint Genome Institute (JGI)	Proteobacteria	Epsilonproteobacteria	Campylobacterales	Campylobacteraceae	Sulfurospirillum	Sulfurospirillum arcachonense	Environmental	Aquatic	Oceanic	Marine		Aquatic, Deep sea, Marine, Sediment	4
Sulfurospirillum sp. Am-N	43	50	2	1.6628	4.65116	1.16279	2264828	2586	2502171155	Bacteria	Permanent Draft	Sulfurospirillum sp. Am-N	J. Craig Venter Institute (JCVI)	Proteobacteria	Epsilonproteobacteria	Campylobacterales	Campylobacteraceae	Sulfurospirillum	Sulfurospirillum sp. Am-N	Environmental	Aquatic	Hydrothermal vents	Marine			4
Synechococcus sp. CC9616	9	12		0.30426		1.33333	2645910	2958	2517093019	Bacteria	Permanent Draft	Synechococcus genomes and the evolution of genome size	DOE Joint Genome Institute (JGI)	Cyanobacteria	unclassified	Synechococcales	Synechococcaceae	Synechococcus	Synechococcus sp. CC9616	Environmental	Aquatic	Pelagic	Marine			2
Synechococcus sp. KORDI-100	9	12		0.29431		1.33333	2789000	3058	2507262013	Bacteria	Finished	Genome sequencing of marine Synechococcus sp.	Korea Institute of Ocean Science and Technology (KIOST)	Cyanobacteria	unclassified	Synechococcales	Synechococcaceae	Synechococcus	Synechococcus sp. KORDI-100	Environmental	Aquatic	Oceanic	Marine		Marine, Sea water	2
Synechococcus sp. KORDI-49	8	12		0.294442		1.5	2585813	2717	2507262011	Bacteria	Finished	Genome sequencing of marine Synechococcus sp.	Korea Institute of Ocean Science and Technology (KIOST)	Cyanobacteria	unclassified	Synechococcales	Synechococcaceae	Synechococcus	Synechococcus sp. KORDI-49	Environmental	Aquatic	Marginal Sea	Marine		Aquatic, Marine	2
Synechococcus sp. KORDI-52	9	11		0.31881		1.22222	2572069	2823	2507262012	Bacteria	Finished	Genome sequencing of marine Synechococcus sp.	Korea Institute of Ocean Science and Technology (KIOST)	Cyanobacteria	unclassified	Synechococcales	Synechococcaceae	Synechococcus	Synechococcus sp. KORDI-52	Environmental	Aquatic	Marginal Sea	Marine		Aquatic, Marine	2
Synechococcus sp. PCC 7002	39	36	15	1.20482	38.4615	0.923077	3409935	3237	641522654	Bacteria	Finished	Synechococcus sp. PCC 7002	Pennsylvania State University	Cyanobacteria	unclassified	Synechococcales	Synechococcaceae	Synechococcus	Synechococcus sp. PCC 7002	Environmental	Aquatic	Unclassified	Sediment		Host, Marine, Mud	1
Synechococcus sp. PCC 7335	88	70	24	1.56417	27.2727	0.795455	5973558	5626	647533236	Bacteria	Permanent Draft	Synechococcus sp. PCC 7335	Institut Pasteur, J. Craig Venter Institute (JCVI)	Cyanobacteria	unclassified	Synechococcales	Synechococcaceae	Synechococcus	Synechococcus sp. PCC 7335	Host-associated	Mollusca	Unclassified	Unclassified		Marine	4
Synechococcus sp. RCC307	9	11		0.347759		1.22222	2224914	2588	640427148	Bacteria	Finished	Synechococcus sp. RCC 307	CEA Genoscope, Institut Pasteur, Roscoff Center for Oceanography	Cyanobacteria	unclassified	Synechococcales	Synechococcaceae	Synechococcus	Synechococcus sp. RCC307	Environmental	Aquatic	Pelagic	Marine		Aquatic, Marine	2
Synechococcus sp. RS9917	11	15		0.389794		1.36364	2579542	2822	638341213	Bacteria	Permanent Draft	Synechococcus sp. RS9917	J. Craig Venter Institute (JCVI)	Cyanobacteria	unclassified	Synechococcales	Synechococcaceae	Synechococcus	Synechococcus sp. RS9917	Environmental	Aquatic	Marginal Sea	Marine		Aquatic, Fresh water, Marine	2
Synechococcus sp. WH 8109	5	7		0.18546		1.4	2111515	2696	2563366603	Bacteria	Finished	Synechococcus sp. WH 8109	J. Craig Venter Institute (JCVI)	Cyanobacteria	unclassified	Synechococcales	Synechococcaceae	Synechococcus	Synechococcus sp. WH 8109	Environmental	Aquatic	Pelagic	Marine			2
Synechococcus sp. WH7803	11	13	1	0.424547	9.09091	1.18182	2366980	2591	640427149	Bacteria	Finished	Prochlorococcus sp. WH 7803	CEA Genoscope, Institut Pasteur, Roscoff Center for Oceanography	Cyanobacteria	unclassified	Synechococcales	Synechococcaceae	Synechococcus	Synechococcus sp. WH 7803	Environmental	Aquatic	Pelagic	Marine		Aquatic, Marine	2
Tenacibaculum ovolyticum DSM 18103	30	46	1	0.795967	3.33333	1.53333	4124462	3769	2523533531	Bacteria	Permanent Draft	Genomic Encyclopedia of Type Strains, Phase I: the one thousand microbial genomes (KMG-I) project	DOE Joint Genome Institute (JGI)	Bacteroidetes	Flavobacteriia	Flavobacteriales	Flavobacteriaceae	Tenacibaculum	Tenacibaculum ovolyticum	Host-associated	Fish	Unclassified	Unclassified		Fish, Host, Marine	1
Terasakiella pusilla DSM 6293	57	67	23	1.42038	40.3509	1.17544	4053560	4013	2556921622	Bacteria	Permanent Draft	Genomic Encyclopedia of Type Strains, Phase I: the one thousand microbial genomes (KMG-I) project	DOE Joint Genome Institute (JGI)	Proteobacteria	Alphaproteobacteria	Rhizobiales	Methylocystaceae	Terasakiella	Terasakiella pusilla	Host-associated	Unclassified	Unclassified	Unclassified		Aquatic, Host, Marine	4
Thalassobaculum salexigens DSM 19539	61	42	18	1.27722	29.5082	0.688525	5084548	4776	2523231049	Bacteria	Permanent Draft	Genomic Encyclopedia of Type Strains, Phase I: the one thousand microbial genomes (KMG-I) project	DOE Joint Genome Institute (JGI)	Proteobacteria	Alphaproteobacteria	Rhodospirillales	Rhodospirillaceae	Thalassobaculum	Thalassobaculum salexigens	Environmental	Aquatic	Unclassified	Marine		Aquatic, Marine, Sea water	3
Thalassospira lucentensis DSM 14000	40	46	9	0.901307	22.5	1.15	4748691	4438	2526164517	Bacteria	Permanent Draft	Genomic Encyclopedia of Type Strains, Phase I: the one thousand microbial genomes (KMG-I) project	DOE Joint Genome Institute (JGI)	Proteobacteria	Alphaproteobacteria	Rhodospirillales	Rhodospirillaceae	Thalassospira	Thalassospira lucentensis	Environmental	Aquatic	Unclassified	Marine		Aquatic, Marine, Sea water	1
Thermaerobacter marianensis 7p75a, DSM 12885	19	21		0.780287		1.10526	2844696	2435	649633101	Bacteria	Finished	A Genomic Encyclopedia of Bacteria and Archaea (GEBA)	DOE Joint Genome Institute (JGI)	Firmicutes	Clostridia	Clostridiales	Clostridiales Family XVII. Incertae Sedis	Thermaerobacter	Thermaerobacter marianensis	Environmental	Aquatic	Oceanic	Marine		Deep sea, Marine, Mud	2
Thermodesulfatator atlanticus DSM 21156	29	26	9	1.26252	31.0345	0.896552	2302285	2297	2523533580	Bacteria	Permanent Draft	Genomic Encyclopedia of Type Strains, Phase I: the one thousand microbial genomes (KMG-I) project	DOE Joint Genome Institute (JGI)	Thermodesulfobacteria	Thermodesulfobacteria	Thermodesulfobacteriales	Thermodesulfobacteriaceae	Thermodesulfatator	Thermodesulfatator atlanticus	Environmental	Aquatic	Hydrothermal vents	Marine		Aquatic, Deep sea, Marine	1
Thermodesulfatator indicus CIR29812, DSM 15286	30	26	10	1.30947	33.3333	0.866667	2322224	2291	2505119042	Bacteria	Finished	A Genomic Encyclopedia of Bacteria and Archaea (GEBA)	DOE Joint Genome Institute (JGI)	Thermodesulfobacteria	Thermodesulfobacteria	Thermodesulfobacteriales	Thermodesulfobacteriaceae	Thermodesulfatator	Thermodesulfatator indicus	Environmental	Aquatic	Hydrothermal vents	Marine		Aquatic, Deep sea, Marine	1
Thermosediminibacter oceani JW/IW-1228P, DSM 16646	16	16		0.681431		1	2280035	2348	648028061	Bacteria	Finished	A Genomic Encyclopedia of Bacteria and Archaea (GEBA)	DOE Joint Genome Institute (JGI)	Firmicutes	Clostridia	Thermoanaerobacterales	Thermoanaerobacterales Family III. Incertae Sedis	Thermosediminibacter	Thermosediminibacter oceani	Environmental	Aquatic	Oceanic	Marine		Aquatic, Deep sea, Marine, Sediment	2
Thiobacillus denitrificans DSM 12475	33	45	5	0.903862	15.1515	1.36364	3609948	3651	2515154078	Bacteria	Permanent Draft	Genomic Encyclopedia of Type Strains, Phase I: the one thousand microbial genomes (KMG-I) project	DOE Joint Genome Institute (JGI)	Proteobacteria	Betaproteobacteria	Nitrosomonadales	Thiobacillaceae	Thiobacillus	Thiobacillus denitrificans	Engineered	Wastewater	Unclassified	Unclassified		Aquatic, Fresh water, Marine, Mud, Sediment, Sewage, Wastewater	1
Trichodesmium erythraeum IMS101	41	29	15	0.79519	36.5854	0.707317	7750108	5156	637000329	Bacteria	Finished	Trichodesmium erythraeum IMS101	DOE Joint Genome Institute (JGI)	Cyanobacteria	unclassified	Oscillatoriales	Microcoleaceae	Trichodesmium	Trichodesmium erythraeum	Environmental	Aquatic	Neritic zone	Marine			3
Trichodesmium thiebautii H9-4	20	16	3	0.593472	15	0.8	3286556	3370	2627854162	Bacteria	Draft	Trichodesmium thiebautii H9-4 isolate:H9-4 Genome sequencing	University of Southern California	Cyanobacteria	unclassified	Oscillatoriales	Microcoleaceae	Trichodesmium	Trichodesmium thiebautii							1
Vibrio alginolyticus 12G01	47	51	17	0.974295	36.1702	1.08511	5160431	4824	638341222	Bacteria	Permanent Draft	Vibrio alginolyticus 12G01	J. Craig Venter Institute (JCVI)	Proteobacteria	Gammaproteobacteria	Vibrionales	Vibrionaceae	Vibrio	Vibrio alginolyticus	Environmental	Aquatic	Unclassified	Marine			3
Vibrio campbellii AND4	30	38	16	0.743679	53.3333	1.26667	4255798	4034	641380451	Bacteria	Permanent Draft	Vibrio campbellii AND4	J. Craig Venter Institute (JCVI)	Proteobacteria	Gammaproteobacteria	Vibrionales	Vibrionaceae	Vibrio	Vibrio sp. AND4	Environmental	Aquatic	Unclassified	Marine			1
Vibrio litoralis DSM 17657	19	20	4	0.529248	21.0526	1.05263	3825715	3590	2524614821	Bacteria	Permanent Draft	Genomic Encyclopedia of Type Strains, Phase I: the one thousand microbial genomes (KMG-I) project	DOE Joint Genome Institute (JGI)	Proteobacteria	Gammaproteobacteria	Vibrionales	Vibrionaceae	Vibrio	Vibrio litoralis	Environmental	Aquatic	Unclassified	Marine		Aquatic, Marine, Sea water	1
Vibrio pacinii DSM 19139	44	43	19	1.10971	43.1818	0.977273	4306556	3965	2565956518	Bacteria	Permanent Draft	Genomic Encyclopedia of Type Strains, Phase I: the one thousand microbial genomes (KMG-I) project	DOE Joint Genome Institute (JGI)	Proteobacteria	Gammaproteobacteria	Vibrionales	Vibrionaceae	Vibrio	Vibrio pacinii	Host-associated	Unclassified	Unclassified	Unclassified		Aquatic, Host, Marine	1
Vibrio parahaemolyticus 16	47	49	17	1.13636	36.1702	1.04255	4535833	4136	647533245	Bacteria	Permanent Draft	Vibrio parahaemolyticus 16	J. Craig Venter Institute (JCVI)	Proteobacteria	Gammaproteobacteria	Vibrionales	Vibrionaceae	Vibrio	Vibrio sp. 16	Environmental	Aquatic	Unclassified	Marine			1
Vibrio sp. MED222	48	52	18	1.01416	37.5	1.08333	4891901	4733	638341230	Bacteria	Permanent Draft	Vibrio sp. MED222	J. Craig Venter Institute (JCVI)	Proteobacteria	Gammaproteobacteria	Vibrionales	Vibrionaceae	Vibrio	Vibrio sp. MED222	Environmental	Aquatic	Unclassified	Marine			3
Vibrio splendidus 12B01	55	54	18	1.02881	32.7273	0.981818	5596386	5346	638341231	Bacteria	Permanent Draft	Vibrio splendidus 12B01	J. Craig Venter Institute (JCVI)	Proteobacteria	Gammaproteobacteria	Vibrionales	Vibrionaceae	Vibrio	Vibrio splendidus	Environmental	Aquatic	Unclassified	Marine			3
Wenxinia marina DSM 24838	33	28	2	0.804094	6.06061	0.848485	4175892	4104	2515154190	Bacteria	Permanent Draft	Genomic Encyclopedia of Type Strains, Phase I: the one thousand microbial genomes (KMG-I) project	DOE Joint Genome Institute (JGI)	Proteobacteria	Alphaproteobacteria	Rhodobacterales	Rhodobacteraceae	Wenxinia	Wenxinia marina	Environmental	Aquatic	Oceanic	Marine		Aquatic, Marine, Oil fields, Sediment	1
Woodsholea maritima DSM 17123	34	40	7	1.14943	20.5882	1.17647	3105947	2958	2522125070	Bacteria	Permanent Draft	Genomic Encyclopedia of Type Strains, Phase I: the one thousand microbial genomes (KMG-I) project	DOE Joint Genome Institute (JGI)	Proteobacteria	Alphaproteobacteria	Caulobacterales	Hyphomonadaceae	Woodsholea	Woodsholea maritima	Environmental	Aquatic	Intertidal zone	Marine			1
Yoonia vestfoldensis SKA53	17	20	3	0.545396	17.6471	1.17647	3063691	3117	638341119	Bacteria	Permanent Draft	Loktanella vestfoldensis SKA53	J. Craig Venter Institute (JCVI)	Proteobacteria	Alphaproteobacteria	Rhodobacterales	Rhodobacteraceae	Yoonia	Yoonia vestfoldensis	Environmental	Aquatic	Unclassified	Marine			2
Zooshikella ganghwensis DSM 15267	48	51	17	0.891034	35.4167	1.0625	5798664	5387	2524614643	Bacteria	Permanent Draft	Genomic Encyclopedia of Type Strains, Phase I: the one thousand microbial genomes (KMG-I) project	DOE Joint Genome Institute (JGI)	Proteobacteria	Gammaproteobacteria	Oceanospirillales	Hahellaceae	Zooshikella	Zooshikella ganghwensis	Environmental	Aquatic	Intertidal zone	Marine		Aquatic, Marine, Sediment	3
