# Supplementary material for: Unique Patterns and Biogeochemical Relevance of Two-Component Sensing in Marine Bacteria
Source: mSystems. 2019 Feb 5;4(1):e00317-18. doi: 10.1128/mSystems.00317-18 (PMC6365647; doi:10.1128/mSystems.00317-18)
Supplement: TABLE S2 [file mSystems.00317-18-st002.xlsx]

## Sheet: referencedataset.csv
Supplementary Table 2
Two component system genes in reference bacteria dataset
*Ecosystem and Habitat designations were determined at time of submission by the individual JGI IMG Projects, which may result in some descrepancies
Genome Name / Sample Name	HPK	RR	Hybrid	% Hybrid	RR:HPK Ratio	Genome Size * assembled	Gene Count * assembled	taxon_oid	Domain	Status	Study Name	Sequencing Center	Phylum	Class	Order	Family	Genus	Species	Ecosystem*	Ecosystem Category*	Ecosystem Subtype*	Ecosystem Type*	Ecotype*	Habitat*
Acaricomes phytoseiuli DSM 14247	13	14			1.07692	2419519	2387	2517572146	Bacteria	Permanent Draft	Genomic Encyclopedia of Type Strains, Phase I: the one thousand microbial genomes (KMG-I) project	DOE Joint Genome Institute (JGI)	Actinobacteria	Actinobacteria	Micrococcales	Micrococcaceae	Acaricomes	Acaricomes phytoseiuli	Host-associated	Unclassified	Unclassified	Unclassified		Host
Acaryochloris marina MBIC11017	98	100	48	48.9796	1.02041	8361599	8488	641228474	Bacteria	Finished	Acaryochloris marina MBIC11017	Washington University in St. Louis	Cyanobacteria	unclassified	Synechococcales	Acaryochloridaceae	Acaryochloris	Acaryochloris marina	Host-associated	Animal	Unclassified	Unclassified		Marine
Acaryochloris sp CCMEE 5410	105	98	48	45.7143	0.933333	7875477	7587	2513237397	Bacteria	Permanent Draft	Acaryochloris sp CCMEE 5410	J. Craig Venter Institute (JCVI)	Cyanobacteria	unclassified	Synechococcales	Acaryochloridaceae	Acaryochloris	Acaryochloris sp. CCMEE 5410	Environmental	Aquatic	Saline	Non-marine Saline and Alkaline		Aquatic, Marine
Acetobacter nitrogenifigens DSM 23921	24	25	4	16.6667	1.04167	4270516	3901	2522572157	Bacteria	Permanent Draft	Genomic Encyclopedia of Type Strains, Phase I: the one thousand microbial genomes (KMG-I) project	DOE Joint Genome Institute (JGI)	Proteobacteria	Alphaproteobacteria	Rhodospirillales	Acetobacteraceae	Acetobacter	Acetobacter nitrogenifigens	Host-associated	Plants	Unclassified	Unclassified		Aquatic, Plants
Acetohalobium arabaticum Z-7288, DSM 5501	19	13			0.684211	2469596	2438	648028002	Bacteria	Finished	A Genomic Encyclopedia of Bacteria and Archaea (GEBA)	DOE Joint Genome Institute (JGI)	Firmicutes	Clostridia	Halanaerobiales	Halobacteroidaceae	Acetohalobium	Acetohalobium arabaticum	Environmental	Aquatic	Unclassified	Unclassified		Aquatic
Acetomicrobium mobile DSM 13181	7	9			1.28571	2160700	2109	2509601011	Bacteria	Finished	A Genomic Encyclopedia of Bacteria and Archaea (GEBA)	DOE Joint Genome Institute (JGI)	Synergistetes	Synergistia	Synergistales	Synergistaceae	Acetomicrobium	Acetomicrobium mobile	Engineered	Wastewater	Unclassified	Unclassified		Aquatic, Wastewater
Acholeplasma axanthum ATCC 25176	8	7			0.875	1807123	1720	2523533587	Bacteria	Permanent Draft	Genomic Encyclopedia of Type Strains, Phase I: the one thousand microbial genomes (KMG-I) project	DOE Joint Genome Institute (JGI)	Tenericutes	Mollicutes	Acholeplasmatales	Acholeplasmataceae	Acholeplasma	Acholeplasma axanthum	Host-associated	Unclassified	Unclassified	Unclassified		Host
Acholeplasma equifetale ATCC 29724	3	1			0.333333	1282372	1214	2556921630	Bacteria	Permanent Draft	Genomic Encyclopedia of Type Strains, Phase I: the one thousand microbial genomes (KMG-I) project	DOE Joint Genome Institute (JGI)	Tenericutes	Mollicutes	Acholeplasmatales	Acholeplasmataceae	Acholeplasma	Acholeplasma equifetale	Host-associated	Animal	Unclassified	Respiratory system		Host
Acholeplasma granularum ATCC 19168	4	3			0.75	1453539	1398	2545824542	Bacteria	Permanent Draft	Genomic Encyclopedia of Type Strains, Phase I: the one thousand microbial genomes (KMG-I) project	DOE Joint Genome Institute (JGI)	Tenericutes	Mollicutes	Acholeplasmatales	Acholeplasmataceae	Acholeplasma	Acholeplasma granularum	Host-associated	Animal	Unclassified	Respiratory system		Host, Pig
Acholeplasma hippikon ATCC 29725	4	5			1.25	1430451	1402	2561511033	Bacteria	Permanent Draft	Genomic Encyclopedia of Type Strains, Phase I: the one thousand microbial genomes (KMG-I) project	DOE Joint Genome Institute (JGI)	Tenericutes	Mollicutes	Acholeplasmatales	Acholeplasmataceae	Acholeplasma	Acholeplasma hippikon	Host-associated	Animal	Unclassified	Respiratory system		Host
Acholeplasma modicum ATCC 29102	4	3			0.75	1221086	1174	2558860159	Bacteria	Permanent Draft	Genomic Encyclopedia of Type Strains, Phase I: the one thousand microbial genomes (KMG-I) project	DOE Joint Genome Institute (JGI)	Tenericutes	Mollicutes	Acholeplasmatales	Acholeplasmataceae	Acholeplasma	Acholeplasma modicum	Host-associated	Unclassified	Unclassified	Unclassified		Host
Acidaminococcus fermentans VR4, DSM 20731	10	9			0.9	2329769	2174	646311901	Bacteria	Finished	A Genomic Encyclopedia of Bacteria and Archaea (GEBA)	DOE Joint Genome Institute (JGI)	Firmicutes	Negativicutes	Acidaminococcales	Acidaminococcaceae	Acidaminococcus	Acidaminococcus fermentans	Host-associated	Animal	Unclassified	Digestive system		Host, Pig
Acidaminococcus intestini DSM 21505	9	6	1	11.1111	0.666667	2282467	2265	2524614855	Bacteria	Permanent Draft	Genomic Encyclopedia of Type Strains, Phase I: the one thousand microbial genomes (KMG-I) project	DOE Joint Genome Institute (JGI)	Firmicutes	Negativicutes	Acidaminococcales	Acidaminococcaceae	Acidaminococcus	Acidaminococcus intestini	Host-associated	Human	Unclassified	Unclassified		Host, Human
Acidimicrobium ferrooxidans ICP, DSM 10331	11	15			1.36364	2158157	2092	644736322	Bacteria	Finished	A Genomic Encyclopedia of Bacteria and Archaea (GEBA)	DOE Joint Genome Institute (JGI)	Actinobacteria	Acidimicrobiia	Acidimicrobiales	Acidimicrobiaceae	Acidimicrobium	Acidimicrobium ferrooxidans	Environmental	Aquatic	Unclassified	Thermal springs		Aquatic, Fresh water, Hot spring
Acidiphilium angustum ATCC 35903	25	25	6	24	1	4175408	4012	2561511102	Bacteria	Permanent Draft	Genomic Encyclopedia of Type Strains, Phase I: the one thousand microbial genomes (KMG-I) project	DOE Joint Genome Institute (JGI)	Proteobacteria	Alphaproteobacteria	Rhodospirillales	Acetobacteraceae	Acidiphilium	Acidiphilium angustum	Environmental	Terrestrial	Mine	Geologic		Acid mine
Acidipropionibacterium acidipropionici DSM 4900	24	22			0.916667	3591078	3372	2513237117	Bacteria	Permanent Draft	Genomic Encyclopedia of Type Strains, Phase I: the one thousand microbial genomes (KMG-I) project	DOE Joint Genome Institute (JGI)	Actinobacteria	Actinobacteria	Propionibacteriales	Propionibacteriaceae	Acidipropionibacterium	Acidipropionibacterium acidipropionici	Engineered	Food production	Unclassified	Dairy products		Dairy isolates
Acidipropionibacterium jensenii DSM 20535	20	21			1.05	3028354	2781	2523533551	Bacteria	Permanent Draft	Genomic Encyclopedia of Type Strains, Phase I: the one thousand microbial genomes (KMG-I) project	DOE Joint Genome Institute (JGI)	Actinobacteria	Actinobacteria	Propionibacteriales	Propionibacteriaceae	Acidipropionibacterium	Acidipropionibacterium jensenii	Engineered	Food production	Unclassified	Dairy products		Dairy isolates
Acidipropionibacterium thoenii DSM 20276	24	25			1.04167	2938072	2702	2523231069	Bacteria	Permanent Draft	Genomic Encyclopedia of Type Strains, Phase I: the one thousand microbial genomes (KMG-I) project	DOE Joint Genome Institute (JGI)	Actinobacteria	Actinobacteria	Propionibacteriales	Propionibacteriaceae	Acidipropionibacterium	Acidipropionibacterium thoenii	Engineered	Food production	Unclassified	Dairy products		Cheese
Acidocella facilis ATCC 35904	28	27	10	35.7143	0.964286	3403931	3263	2556921625	Bacteria	Permanent Draft	Genomic Encyclopedia of Type Strains, Phase I: the one thousand microbial genomes (KMG-I) project	DOE Joint Genome Institute (JGI)	Proteobacteria	Alphaproteobacteria	Rhodospirillales	Acetobacteraceae	Acidocella	Acidocella facilis	Environmental	Terrestrial	Mine	Geologic		Mine
Acidovorax oryzae ATCC 19882	68	62	19	27.9412	0.911765	5528784	4932	2563366540	Bacteria	Permanent Draft	Genomic Encyclopedia of Type Strains, Phase I: the one thousand microbial genomes (KMG-I) project	DOE Joint Genome Institute (JGI)	Proteobacteria	Betaproteobacteria	Burkholderiales	Comamonadaceae	Acidovorax	Acidovorax oryzae	Environmental	Terrestrial	Unclassified	Agricultural field		Plants, Rice paddies
Acinetobacter baylyi DSM 14961	18	18	4	22.2222	1	3606029	3383	2556921654	Bacteria	Permanent Draft	Genomic Encyclopedia of Type Strains, Phase I: the one thousand microbial genomes (KMG-I) project	DOE Joint Genome Institute (JGI)	Proteobacteria	Gammaproteobacteria	Pseudomonadales	Moraxellaceae	Acinetobacter	Acinetobacter baylyi	Engineered	Wastewater	Unclassified	Unclassified		Sludge
Acinetobacter bouvetii DSM 14964	18	19	3	16.6667	1.05556	3356470	3207	2517093005	Bacteria	Permanent Draft	Genomic Encyclopedia of Type Strains, Phase I: the one thousand microbial genomes (KMG-I) project	DOE Joint Genome Institute (JGI)	Proteobacteria	Gammaproteobacteria	Pseudomonadales	Moraxellaceae	Acinetobacter	Acinetobacter bouvetii	Engineered	Wastewater	Unclassified	Unclassified		Wastewater treatment plant
Acinetobacter tandoii DSM 14970	17	19	3	17.6471	1.11765	4053859	4046	2556921011	Bacteria	Permanent Draft	Genomic Encyclopedia of Type Strains, Phase I: the one thousand microbial genomes (KMG-I) project	DOE Joint Genome Institute (JGI)	Proteobacteria	Gammaproteobacteria	Pseudomonadales	Moraxellaceae	Acinetobacter	Acinetobacter tandoii	Engineered	Wastewater	Unclassified	Unclassified		Sludge, Wastewater
Acinetobacter tjernbergiae DSM 14971	22	23	3	13.6364	1.04545	3692377	3571	2517572243	Bacteria	Permanent Draft	Genomic Encyclopedia of Type Strains, Phase I: the one thousand microbial genomes (KMG-I) project	DOE Joint Genome Institute (JGI)	Proteobacteria	Gammaproteobacteria	Pseudomonadales	Moraxellaceae	Acinetobacter	Acinetobacter tjernbergiae	Engineered	Wastewater	Unclassified	Unclassified		Sludge
Acinetobacter towneri DSM 14962	18	17	3	16.6667	0.944444	2854510	2826	2556921621	Bacteria	Permanent Draft	Genomic Encyclopedia of Type Strains, Phase I: the one thousand microbial genomes (KMG-I) project	DOE Joint Genome Institute (JGI)	Proteobacteria	Gammaproteobacteria	Pseudomonadales	Moraxellaceae	Acinetobacter	Acinetobacter towneri	Engineered	Wastewater	Unclassified	Unclassified		Sludge, Wastewater
Actinoalloteichus cyanogriseus DSM 43889	38	37			0.973684	5968963	4992	2524614639	Bacteria	Permanent Draft	Genomic Encyclopedia of Type Strains, Phase I: the one thousand microbial genomes (KMG-I) project	DOE Joint Genome Institute (JGI)	Actinobacteria	Actinobacteria	Pseudonocardiales	Pseudonocardiaceae	Actinoalloteichus	Actinoalloteichus cyanogriseus	Environmental	Terrestrial	Unclassified	Soil		Soil
Actinobacillus capsulatus DSM 19761	6	5	1	16.6667	0.833333	2621135	2604	2519899771	Bacteria	Permanent Draft	Genomic Encyclopedia of Type Strains, Phase I: the one thousand microbial genomes (KMG-I) project	DOE Joint Genome Institute (JGI)	Proteobacteria	Gammaproteobacteria	Pasteurellales	Pasteurellaceae	Actinobacillus	Actinobacillus capsulatus	Host-associated	Mammals				Host
Actinokineospora enzanensis DSM 44649	103	90	5	4.85437	0.873786	8119858	7409	2518285603	Bacteria	Permanent Draft	Genomic Encyclopedia of Type Strains, Phase I: the one thousand microbial genomes (KMG-I) project	DOE Joint Genome Institute (JGI)	Actinobacteria	Actinobacteria	Pseudonocardiales	Pseudonocardiaceae	Actinokineospora	Actinokineospora enzanensis	Environmental	Terrestrial	Unclassified	Soil		Soil
Actinokineospora inagensis DSM 44258	83	69	5	6.0241	0.831325	7278759	6453	2528768220	Bacteria	Permanent Draft	Genomic Encyclopedia of Type Strains, Phase I: the one thousand microbial genomes (KMG-I) project	DOE Joint Genome Institute (JGI)	Actinobacteria	Actinobacteria	Pseudonocardiales	Pseudonocardiaceae	Actinokineospora	Actinokineospora inagensis	Host-associated	Plants	Unclassified	Unclassified		Plants
Actinomadura atramentaria DSM 43919	99	68	2	2.0202	0.686869	6712350	6346	2519899649	Bacteria	Permanent Draft	Genomic Encyclopedia of Type Strains, Phase I: the one thousand microbial genomes (KMG-I) project	DOE Joint Genome Institute (JGI)	Actinobacteria	Actinobacteria	Streptosporangiales	Thermomonosporaceae	Actinomadura	Actinomadura atramentaria	Environmental	Terrestrial	Unclassified	Soil		Soil
Actinomadura flavalba DSM 45200	97	59	2	2.06186	0.608247	6169406	5741	2518645623	Bacteria	Permanent Draft	Genomic Encyclopedia of Type Strains, Phase I: the one thousand microbial genomes (KMG-I) project	DOE Joint Genome Institute (JGI)	Actinobacteria	Actinobacteria	Streptosporangiales	Thermomonosporaceae	Actinomadura	Actinomadura flavalba	Host-associated	Plants	Unclassified	Unclassified		Plants
Actinomadura oligospora ATCC 43269	154	104	1	0.649351	0.675325	9355686	8366	2540341222	Bacteria	Permanent Draft	Genomic Encyclopedia of Type Strains, Phase I: the one thousand microbial genomes (KMG-I) project	DOE Joint Genome Institute (JGI)	Actinobacteria	Actinobacteria	Streptosporangiales	Thermomonosporaceae	Actinomadura	Actinomadura oligospora	Environmental	Terrestrial	Unclassified	Soil		Soil
Actinomadura rifamycini DSM 43936	140	93	1	0.714286	0.664286	8387248	7706	2523533532	Bacteria	Permanent Draft	Genomic Encyclopedia of Type Strains, Phase I: the one thousand microbial genomes (KMG-I) project	DOE Joint Genome Institute (JGI)	Actinobacteria	Actinobacteria	Streptosporangiales	Thermomonosporaceae	Actinomadura	Actinomadura rifamycini	Environmental	Terrestrial	Unclassified	Soil		Soil
Actinomyces dentalis DSM 19115	36	37			1.02778	3533300	2975	2523533597	Bacteria	Permanent Draft	Genomic Encyclopedia of Type Strains, Phase I: the one thousand microbial genomes (KMG-I) project	DOE Joint Genome Institute (JGI)	Actinobacteria	Actinobacteria	Actinomycetales	Actinomycetaceae	Actinomyces	Actinomyces dentalis	Host-associated	Human	Unclassified	Skin		Host, Human
Actinomyces georgiae DSM 6843	15	15			1	2500649	2167	2523231019	Bacteria	Permanent Draft	Genomic Encyclopedia of Type Strains, Phase I: the one thousand microbial genomes (KMG-I) project	DOE Joint Genome Institute (JGI)	Actinobacteria	Actinobacteria	Actinomycetales	Actinomycetaceae	Actinomyces	Actinomyces georgiae	Host-associated	Human	Oral	Digestive system		Host, Human
Actinomyces gerencseriae DSM 6844	33	35			1.06061	3420019	2893	2524023137	Bacteria	Permanent Draft	Genomic Encyclopedia of Type Strains, Phase I: the one thousand microbial genomes (KMG-I) project	DOE Joint Genome Institute (JGI)	Actinobacteria	Actinobacteria	Actinomycetales	Actinomycetaceae	Actinomyces	Actinomyces gerencseriae	Host-associated	Human	Unclassified	Skin		Host, Human
Actinomyces israelii DSM 43320	30	38			1.26667	4027570	3411	2565956542	Bacteria	Permanent Draft	Genomic Encyclopedia of Type Strains, Phase I: the one thousand microbial genomes (KMG-I) project	DOE Joint Genome Institute (JGI)	Actinobacteria	Actinobacteria	Actinomycetales	Actinomycetaceae	Actinomyces	Actinomyces israelii	Host-associated	Human	Unclassified	Skin		Host, Human
Actinomyces neuii neuii DSM 8576	12	13			1.08333	2270293	2068	2524023166	Bacteria	Permanent Draft	Genomic Encyclopedia of Type Strains, Phase I: the one thousand microbial genomes (KMG-I) project	DOE Joint Genome Institute (JGI)	Actinobacteria	Actinobacteria	Actinomycetales	Actinomycetaceae	Actinomyces	Actinomyces neuii	Host-associated	Human	Unclassified	Unclassified		Host, Human
Actinomyces slackii ATCC 49928	26	26			1	3172712	2673	2524614860	Bacteria	Permanent Draft	Genomic Encyclopedia of Type Strains, Phase I: the one thousand microbial genomes (KMG-I) project	DOE Joint Genome Institute (JGI)	Actinobacteria	Actinobacteria	Actinomycetales	Actinomycetaceae	Actinomyces	Actinomyces slackii	Host-associated	Animal	Unclassified	Digestive system		Host
Actinomyces suimastitidis DSM 15538	11	13			1.18182	2294128	2011	2523231055	Bacteria	Permanent Draft	Genomic Encyclopedia of Type Strains, Phase I: the one thousand microbial genomes (KMG-I) project	DOE Joint Genome Institute (JGI)	Actinobacteria	Actinobacteria	Actinomycetales	Actinomycetaceae	Actinomyces	Actinomyces suimastitidis	Host-associated	Animal	Unclassified	Skin		Host, Pig
Actinomyces vaccimaxillae DSM 15804	12	14			1.16667	2338426	2102	2523533527	Bacteria	Permanent Draft	Genomic Encyclopedia of Type Strains, Phase I: the one thousand microbial genomes (KMG-I) project	DOE Joint Genome Institute (JGI)	Actinobacteria	Actinobacteria	Actinomycetales	Actinomycetaceae	Actinomyces	Actinomyces vaccimaxillae	Host-associated	Mammals	Unclassified	Unclassified		Bovine, Host
Actinomycetospora chiangmaiensis DSM 45062	45	43	1	2.22222	0.955556	5861079	5756	2515154015	Bacteria	Permanent Draft	Genomic Encyclopedia of Type Strains, Phase I: the one thousand microbial genomes (KMG-I) project	DOE Joint Genome Institute (JGI)	Actinobacteria	Actinobacteria	Pseudonocardiales	Pseudonocardiaceae	Actinomycetospora	Actinomycetospora chiangmaiensis	Environmental	Terrestrial	Unclassified	Soil		Soil
Actinoplanes globisporus DSM 43857	164	132	19	11.5854	0.804878	10988507	10116	2515154017	Bacteria	Permanent Draft	Genomic Encyclopedia of Type Strains, Phase I: the one thousand microbial genomes (KMG-I) project	DOE Joint Genome Institute (JGI)	Actinobacteria	Actinobacteria	Micromonosporales	Micromonosporaceae	Actinoplanes	Actinoplanes globisporus	Environmental	Terrestrial	Unclassified	Soil		Soil
Actinopolymorpha alba DSM 45243	72	73	2	2.77778	1.01389	7985436	7546	2515154155	Bacteria	Permanent Draft	Genomic Encyclopedia of Type Strains, Phase I: the one thousand microbial genomes (KMG-I) project	DOE Joint Genome Institute (JGI)	Actinobacteria	Actinobacteria	Propionibacteriales	Nocardioidaceae	Actinopolymorpha	Actinopolymorpha alba	Host-associated	Plants	Unclassified	Rhizoplane		Rhizosphere, Soil
Actinopolyspora halophila DSM 43834	32	35			1.09375	5353291	4973	2517287026	Bacteria	Permanent Draft	Genomic Encyclopedia of Type Strains, Phase I: the one thousand microbial genomes (KMG-I) project	DOE Joint Genome Institute (JGI)	Actinobacteria	Actinobacteria	Actinopolysporales	Actinopolysporaceae	Actinopolyspora	Actinopolyspora halophila	Engineered	Food production	Unclassified	Dairy products
Actinopolyspora mortivallis HS-1, DSM 44261	21	21			1	4233350	3981	2516493031	Bacteria	Permanent Draft	Continuation of the Genomic Encyclopedia of Bacteria and Archaea pilot project (GEBA)	DOE Joint Genome Institute (JGI)	Actinobacteria	Actinobacteria	Actinopolysporales	Actinopolysporaceae	Actinopolyspora	Actinopolyspora mortivallis	Environmental	Terrestrial	Unclassified	Soil		Soil
Actinospica robiniae DSM 44927	95	66	6	6.31579	0.694737	9918887	8726	2510065062	Bacteria	Permanent Draft	A Genomic Encyclopedia of Bacteria and Archaea (GEBA)	DOE Joint Genome Institute (JGI)	Actinobacteria	Actinobacteria	Catenulisporales	Actinospicaceae	Actinospica	Actinospica robiniae	Environmental	Terrestrial	Unclassified	Soil		Soil
Actinosynnema mirum 101, DSM 43827	100	82	5	5	0.82	8248144	7176	644736323	Bacteria	Permanent Draft	A Genomic Encyclopedia of Bacteria and Archaea (GEBA)	DOE Joint Genome Institute (JGI)	Actinobacteria	Actinobacteria	Pseudonocardiales	Pseudonocardiaceae	Actinosynnema	Actinosynnema mirum	Host-associated	Plants	Unclassified	Unclassified		Plants
Actinotignum schaalii DSM 15541	10	11			1.1	2130987	1835	2524614731	Bacteria	Permanent Draft	Genomic Encyclopedia of Type Strains, Phase I: the one thousand microbial genomes (KMG-I) project	DOE Joint Genome Institute (JGI)	Actinobacteria	Actinobacteria	Actinomycetales	Actinomycetaceae	Actinotignum	Actinotignum schaalii	Host-associated	Human	Blood	Circulatory system		Host, Human
Actinotignum urinale DSM 15805	7	7			1	1920341	1725	2524614758	Bacteria	Permanent Draft	Genomic Encyclopedia of Type Strains, Phase I: the one thousand microbial genomes (KMG-I) project	DOE Joint Genome Institute (JGI)	Actinobacteria	Actinobacteria	Actinomycetales	Actinomycetaceae	Actinotignum	Actinotignum urinale	Host-associated	Human	Urethra	Excretory system		Host, Human
Adhaeribacter aquaticus DSM 16391	78	52	10	12.8205	0.666667	5168091	4607	2511231049	Bacteria	Permanent Draft	Continuation of the Genomic Encyclopedia of Bacteria and Archaea pilot project (GEBA)	DOE Joint Genome Institute (JGI)	Bacteroidetes	Cytophagia	Cytophagales	Hymenobacteraceae	Adhaeribacter	Adhaeribacter aquaticus	Environmental	Unclassified	Unclassified	Unclassified		Aquatic, Fresh water
Aequorivita capsosiphonis DSM 23843	23	28	3	13.0435	1.21739	4042904	3679	2524023070	Bacteria	Permanent Draft	Genomic Encyclopedia of Type Strains, Phase I: the one thousand microbial genomes (KMG-I) project	DOE Joint Genome Institute (JGI)	Bacteroidetes	Flavobacteriia	Flavobacteriales	Flavobacteriaceae	Aequorivita	Aequorivita capsosiphonis	Environmental	Aquatic	Coastal	Marine		Aquatic, Marine, Sea water
Aequorivita sublithincola QSSC9-3, DSM 14238	29	31	5	17.2414	1.06897	3520671	3242	2509276063	Bacteria	Finished	A Genomic Encyclopedia of Bacteria and Archaea (GEBA)	DOE Joint Genome Institute (JGI)	Bacteroidetes	Flavobacteriia	Flavobacteriales	Flavobacteriaceae	Aequorivita	Aequorivita sublithincola	Environmental	Aquatic	Unclassified	Marine		Aquatic, Marine, Sea water
Aerococcus urinaeequi DSM 20341	9	10			1.11111	1994147	1874	2524614650	Bacteria	Permanent Draft	Genomic Encyclopedia of Type Strains, Phase I: the one thousand microbial genomes (KMG-I) project	DOE Joint Genome Institute (JGI)	Firmicutes	Bacilli	Lactobacillales	Aerococcaceae	Aerococcus	Aerococcus urinaeequi	Host-associated	Animal	Unclassified	Digestive system		Host
Aestuariibacter salexigens DSM 15300	56	57	24	42.8571	1.01786	3785834	3490	2524614540	Bacteria	Permanent Draft	Genomic Encyclopedia of Type Strains, Phase I: the one thousand microbial genomes (KMG-I) project	DOE Joint Genome Institute (JGI)	Proteobacteria	Gammaproteobacteria	Alteromonadales	Alteromonadaceae	Aestuariibacter	Aestuariibacter salexigens	Environmental	Aquatic	Unclassified	Sediment		Sediment
Aestuariimicrobium kwangyangense DSM 21549	14	14			1	2990149	2692	2523533600	Bacteria	Permanent Draft	Genomic Encyclopedia of Type Strains, Phase I: the one thousand microbial genomes (KMG-I) project	DOE Joint Genome Institute (JGI)	Actinobacteria	Actinobacteria	Propionibacteriales	Propionibacteriaceae	Aestuariimicrobium	Aestuariimicrobium kwangyangense	Environmental	Aquatic	Oceanic	Marine		Aquatic, Marine, Sediment
Afifella pfennigii DSM 17143	32	31	8	25	0.96875	3872586	3787	2556921008	Bacteria	Permanent Draft	Genomic Encyclopedia of Type Strains, Phase I: the one thousand microbial genomes (KMG-I) project	DOE Joint Genome Institute (JGI)	Proteobacteria	Alphaproteobacteria	Rhizobiales	Rhodobiaceae	Afifella	Afifella pfennigii	Environmental	Aquatic	Unclassified	Non-marine Saline and Alkaline		Aquatic, Brackish water, Mat
Agathobaculum desmolans ATCC 43058	23	24	1	4.34783	1.04348	2652605	2763	2561511082	Bacteria	Permanent Draft	Genomic Encyclopedia of Type Strains, Phase I: the one thousand microbial genomes (KMG-I) project	DOE Joint Genome Institute (JGI)	Firmicutes	Clostridia	Clostridiales	Ruminococcaceae	Agathobaculum	Agathobaculum desmolans	Host-associated	Animal	Fecal	Digestive system		Host
Aggregatibacter actinomycetemcomitans sv. C DSM 8324	6	5	1	16.6667	0.833333	2085887	2112	2515154019	Bacteria	Permanent Draft	Genomic Encyclopedia of Type Strains, Phase I: the one thousand microbial genomes (KMG-I) project	DOE Joint Genome Institute (JGI)	Proteobacteria	Gammaproteobacteria	Pasteurellales	Pasteurellaceae	Aggregatibacter	Aggregatibacter actinomycetemcomitans	Host-associated	Human	Unclassified	Skin		Host, Human
Agrobacterium larrymoorei ATCC 51759	58	57	15	25.8621	0.982759	5163333	4978	2540341200	Bacteria	Permanent Draft	Genomic Encyclopedia of Type Strains, Phase I: the one thousand microbial genomes (KMG-I) project	DOE Joint Genome Institute (JGI)	Proteobacteria	Alphaproteobacteria	Rhizobiales	Rhizobiaceae	Agrobacterium	Agrobacterium larrymoorei	Host-associated	Plants	Unclassified	Unclassified
Agrococcus lahaulensis DSM 17612	18	16			0.888889	2677837	2687	2524023149	Bacteria	Permanent Draft	Genomic Encyclopedia of Type Strains, Phase I: the one thousand microbial genomes (KMG-I) project	DOE Joint Genome Institute (JGI)	Actinobacteria	Actinobacteria	Micrococcales	Microbacteriaceae	Agrococcus	Agrococcus lahaulensis	Environmental	Terrestrial	Unclassified	Soil		Soil
Agromyces italicus DSM 16388	27	28			1.03704	3730505	3451	2524023150	Bacteria	Permanent Draft	Genomic Encyclopedia of Type Strains, Phase I: the one thousand microbial genomes (KMG-I) project	DOE Joint Genome Institute (JGI)	Actinobacteria	Actinobacteria	Micrococcales	Microbacteriaceae	Agromyces	Agromyces italicus	Environmental	Terrestrial	Unclassified	Geologic		Cave
Agromyces subbeticus DSM 16689	30	32			1.06667	4303916	4026	2524023187	Bacteria	Permanent Draft	Genomic Encyclopedia of Type Strains, Phase I: the one thousand microbial genomes (KMG-I) project	DOE Joint Genome Institute (JGI)	Actinobacteria	Actinobacteria	Micrococcales	Microbacteriaceae	Agromyces	Agromyces subbeticus	Environmental	Unclassified	Unclassified	Unclassified		Cave
Ahrensia kielensis DSM 5890	32	35	5	15.625	1.09375	3364770	3285	2517572121	Bacteria	Permanent Draft	Genomic Encyclopedia of Type Strains, Phase I: the one thousand microbial genomes (KMG-I) project	DOE Joint Genome Institute (JGI)	Proteobacteria	Alphaproteobacteria	Rhodobacterales	Rhodobacteraceae	Ahrensia	Ahrensia kielensis	Environmental	Aquatic	Unclassified	Non-marine Saline and Alkaline		Aquatic, Brackish water
Alcaligenes faecalis phenolicus DSM 16503	29	31	4	13.7931	1.06897	4248310	3993	2524023144	Bacteria	Permanent Draft	Genomic Encyclopedia of Type Strains, Phase I: the one thousand microbial genomes (KMG-I) project	DOE Joint Genome Institute (JGI)	Proteobacteria	Betaproteobacteria	Burkholderiales	Alcaligenaceae	Alcaligenes	Alcaligenes faecalis	Engineered	Wastewater	Unclassified	Unclassified		Aquatic, Wastewater
Algicola sagamiensis DSM 14643	50	47	15	30	0.94	4343354	4099	2519899678	Bacteria	Permanent Draft	Genomic Encyclopedia of Type Strains, Phase I: the one thousand microbial genomes (KMG-I) project	DOE Joint Genome Institute (JGI)	Proteobacteria	Gammaproteobacteria	Alteromonadales	Pseudoalteromonadaceae	Algicola	Algicola sagamiensis	Environmental	Aquatic	Coastal	Marine		Aquatic, Marine, Sea water
Algoriphagus mannitolivorans DSM 15301	47	44	11	23.4043	0.93617	4152949	3700	2523533553	Bacteria	Permanent Draft	Genomic Encyclopedia of Type Strains, Phase I: the one thousand microbial genomes (KMG-I) project	DOE Joint Genome Institute (JGI)	Bacteroidetes	Cytophagia	Cytophagales	Cyclobacteriaceae	Algoriphagus	Algoriphagus mannitolivorans	Environmental	Aquatic	Intertidal zone	Marine		Aquatic, Marine, Sediment
Algoriphagus marincola DSM 16067	48	47	8	16.6667	0.979167	4431678	3951	2523533625	Bacteria	Permanent Draft	Genomic Encyclopedia of Type Strains, Phase I: the one thousand microbial genomes (KMG-I) project	DOE Joint Genome Institute (JGI)	Bacteroidetes	Cytophagia	Cytophagales	Cyclobacteriaceae	Algoriphagus	Algoriphagus marincola	Environmental	Aquatic	Coastal	Marine		Aquatic, Marine, Sea water
Algoriphagus terrigena DSM 22685	59	65	10	16.9492	1.10169	5783376	5016	2523231064	Bacteria	Permanent Draft	Genomic Encyclopedia of Type Strains, Phase I: the one thousand microbial genomes (KMG-I) project	DOE Joint Genome Institute (JGI)	Bacteroidetes	Cytophagia	Cytophagales	Cyclobacteriaceae	Algoriphagus	Algoriphagus terrigena	Environmental	Terrestrial	Unclassified	Soil		Soil
Algoriphagus vanfongensis DSM 17529	48	60	11	22.9167	1.25	4712065	4085	2523231017	Bacteria	Permanent Draft	Genomic Encyclopedia of Type Strains, Phase I: the one thousand microbial genomes (KMG-I) project	DOE Joint Genome Institute (JGI)	Bacteroidetes	Cytophagia	Cytophagales	Cyclobacteriaceae	Algoriphagus	Algoriphagus vanfongensis	Host-associated	Unclassified	Unclassified	Unclassified		Aquatic, Host, Marine
Aliagarivorans marinus DSM 23064	39	42	17	43.5897	1.07692	4880341	4520	2523533543	Bacteria	Permanent Draft	Genomic Encyclopedia of Type Strains, Phase I: the one thousand microbial genomes (KMG-I) project	DOE Joint Genome Institute (JGI)	Proteobacteria	Gammaproteobacteria	Alteromonadales	Alteromonadaceae	Aliagarivorans	Aliagarivorans marinus	Environmental	Aquatic	Coastal	Marine		Aquatic, Marine, Sea water
Aliagarivorans taiwanensis DSM 22990	31	36	9	29.0323	1.16129	4415338	4225	2524614757	Bacteria	Permanent Draft	Genomic Encyclopedia of Type Strains, Phase I: the one thousand microbial genomes (KMG-I) project	DOE Joint Genome Institute (JGI)	Proteobacteria	Gammaproteobacteria	Alteromonadales	Alteromonadaceae	Aliagarivorans	Aliagarivorans taiwanensis	Environmental	Aquatic	Unclassified	Marine		Aquatic, Marine, Sea water
Alicyclobacillus acidocaldarius acidocaldarius 104-IA, DSM 446	24	19			0.791667	3205686	3235	644736325	Bacteria	Finished	A Genomic Encyclopedia of Bacteria and Archaea (GEBA)	DOE Joint Genome Institute (JGI)	Firmicutes	Bacilli	Bacillales	Alicyclobacillaceae	Alicyclobacillus	Alicyclobacillus acidocaldarius	Environmental	Aquatic	Unclassified	Thermal springs		Aquatic, Hot spring
Alicyclobacillus contaminans DSM 17975	30	26			0.866667	3274264	3539	2524023143	Bacteria	Permanent Draft	Genomic Encyclopedia of Type Strains, Phase I: the one thousand microbial genomes (KMG-I) project	DOE Joint Genome Institute (JGI)	Firmicutes	Bacilli	Bacillales	Alicyclobacillaceae	Alicyclobacillus	Alicyclobacillus contaminans	Environmental	Terrestrial	Unclassified	Soil		Soil
Alicyclobacillus herbarius DSM 13609	21	20			0.952381	3312319	3324	2523533552	Bacteria	Permanent Draft	Genomic Encyclopedia of Type Strains, Phase I: the one thousand microbial genomes (KMG-I) project	DOE Joint Genome Institute (JGI)	Firmicutes	Bacilli	Bacillales	Alicyclobacillaceae	Alicyclobacillus	Alicyclobacillus herbarius	Host-associated	Plants	Unclassified	Unclassified		Aquatic, Plants
Alicyclobacillus pomorum DSM 14955	26	22			0.846154	3400263	3533	2513237116	Bacteria	Permanent Draft	Genomic Encyclopedia of Type Strains, Phase I: the one thousand microbial genomes (KMG-I) project	DOE Joint Genome Institute (JGI)	Firmicutes	Bacilli	Bacillales	Alicyclobacillaceae	Alicyclobacillus	Alicyclobacillus pomorum	Host-associated	Plants	Unclassified	Unclassified		Fruits, Plants
Alistipes finegoldii AHN 2437, DSM 17242	23	14	10	43.4783	0.608696	3734239	3302	2509601035	Bacteria	Finished	A Genomic Encyclopedia of Bacteria and Archaea (GEBA)	DOE Joint Genome Institute (JGI)	Bacteroidetes	Bacteroidia	Bacteroidales	Rikenellaceae	Alistipes	Alistipes finegoldii	Host-associated	Human	Unclassified	Digestive system		Host, Human
Alistipes onderdonkii WAL 8169, DSM 19147	31	18	13	41.9355	0.580645	3865648	3225	2517572213	Bacteria	Permanent Draft	Genomic Encyclopedia of Type Strains, Phase I: the one thousand microbial genomes (KMG-I) project	DOE Joint Genome Institute (JGI)	Bacteroidetes	Bacteroidia	Bacteroidales	Rikenellaceae	Alistipes	Alistipes onderdonkii	Host-associated	Human	Unclassified	Skin		Host, Human, Human abdomin
Alkaliflexus imshenetskii Z-7010, DSM 15055	59	36	24	40.678	0.610169	4122270	3393	2509276023	Bacteria	Permanent Draft	Continuation of the Genomic Encyclopedia of Bacteria and Archaea pilot project (GEBA)	DOE Joint Genome Institute (JGI)	Bacteroidetes	Bacteroidia	Marinilabiliales	Marinilabiliaceae	Alkaliflexus	Alkaliflexus imshenetskii	Environmental	Aquatic	Unclassified	Non-marine Saline and Alkaline		Aquatic, Soda lakes
Alkaliphilus transvaalensis ATCC 700919	50	41	2	4	0.82	4024838	3800	2558309003	Bacteria	Permanent Draft	Genomic Encyclopedia of Type Strains, Phase I: the one thousand microbial genomes (KMG-I) project	DOE Joint Genome Institute (JGI)	Firmicutes	Clostridia	Clostridiales	Clostridiaceae	Alkaliphilus	Alkaliphilus transvaalensis	Engineered	Wastewater	Mine water	Industrial wastewater		Aquatic
Alkalispirochaeta alkalica DSM 8900	58	46	11	18.9655	0.793103	3360050	2939	2515154091	Bacteria	Permanent Draft	A Genomic Encyclopedia of Bacteria and Archaea (GEBA)	DOE Joint Genome Institute (JGI)	Spirochaetes	Spirochaetia	Spirochaetales	Spirochaetaceae	Alkalispirochaeta	Alkalispirochaeta alkalica	Environmental	Aquatic	Unclassified	Non-marine Saline and Alkaline		Aquatic, Soda lakes
Alkanindiges illinoisensis DSM 15370	20	18	4	20	0.9	3305253	3119	2558860994	Bacteria	Permanent Draft	Genomic Encyclopedia of Type Strains, Phase I: the one thousand microbial genomes (KMG-I) project	DOE Joint Genome Institute (JGI)	Proteobacteria	Gammaproteobacteria	Pseudomonadales	Moraxellaceae	Alkanindiges	Alkanindiges illinoisensis	Environmental	Terrestrial	Unclassified	Soil		Soil
Allobaculum stercoricanis DSM 13633	12	11			0.916667	2052877	1853	2516493028	Bacteria	Permanent Draft	Continuation of the Genomic Encyclopedia of Bacteria and Archaea pilot project (GEBA)	DOE Joint Genome Institute (JGI)	Firmicutes	Erysipelotrichia	Erysipelotrichales	Erysipelotrichaceae	Allobaculum	Allobaculum stercoricanis	Host-associated	Mammals	Fecal	Digestive system		Host
Allofustis seminis DSM 15817	9	9			1	1441290	1478	2518285549	Bacteria	Permanent Draft	Genomic Encyclopedia of Type Strains, Phase I: the one thousand microbial genomes (KMG-I) project	DOE Joint Genome Institute (JGI)	Firmicutes	Bacilli	Lactobacillales	Carnobacteriaceae	Allofustis	Allofustis seminis	Host-associated	Mammals	Unclassified	Unclassified		Host, Pig
Alloscardovia criceti DSM 17774	9	10			1.11111	1884654	1593	2519103191	Bacteria	Permanent Draft	Genomic Encyclopedia of Type Strains, Phase I: the one thousand microbial genomes (KMG-I) project	DOE Joint Genome Institute (JGI)	Actinobacteria	Actinobacteria	Bifidobacteriales	Bifidobacteriaceae	Alloscardovia	Alloscardovia criceti	Host-associated	Animal	Unclassified	Digestive system		Host
Alloscardovia omnicolens DSM 21503	12	13			1.08333	1847146	1627	2523533599	Bacteria	Permanent Draft	Genomic Encyclopedia of Type Strains, Phase I: the one thousand microbial genomes (KMG-I) project	DOE Joint Genome Institute (JGI)	Actinobacteria	Actinobacteria	Bifidobacteriales	Bifidobacteriaceae	Alloscardovia	Alloscardovia omnicolens	Host-associated	Human	Oral	Digestive system		Host, Human
Aminiphilus circumscriptus DSM 16581	36	34	6	16.6667	0.944444	3223212	2865	2541046957	Bacteria	Permanent Draft	Continuation of the Genomic Encyclopedia of Bacteria and Archaea pilot project (GEBA)	DOE Joint Genome Institute (JGI)	Synergistetes	Synergistia	Synergistales	Synergistaceae	Aminiphilus	Aminiphilus circumscriptus	Engineered	Wastewater	Unclassified	Unclassified		Bioreactor, Wastewater
Aminobacterium colombiense ALA-1, DSM 12261	9	12			1.33333	1980592	1971	646564503	Bacteria	Finished	A Genomic Encyclopedia of Bacteria and Archaea (GEBA)	DOE Joint Genome Institute (JGI)	Synergistetes	Synergistia	Synergistales	Synergistaceae	Aminobacterium	Aminobacterium colombiense	Engineered	Wastewater	Unclassified	Unclassified		Aquatic, Wastewater treatment plant
Aminobacterium mobile DSM 12262	12	15	1	8.33333	1.25	2105968	2031	2541046969	Bacteria	Permanent Draft	Continuation of the Genomic Encyclopedia of Bacteria and Archaea pilot project (GEBA)	DOE Joint Genome Institute (JGI)	Synergistetes	Synergistia	Synergistales	Synergistaceae	Aminobacterium	Aminobacterium mobile	Engineered	Wastewater	Unclassified	Unclassified		Sludge, Wastewater treatment plant
Aminomonas paucivorans GLU-3, DSM 12260	32	27	10	31.25	0.84375	2630120	2494	2502790015	Bacteria	Permanent Draft	A Genomic Encyclopedia of Bacteria and Archaea (GEBA)	DOE Joint Genome Institute (JGI)	Synergistetes	Synergistia	Synergistales	Synergistaceae	Aminomonas	Aminomonas paucivorans	Engineered	Wastewater	Unclassified	Unclassified		Aquatic, Wastewater treatment plant
Amorphus coralli DSM 19760	28	31	5	17.8571	1.10714	4317545	3952	2517572147	Bacteria	Permanent Draft	Genomic Encyclopedia of Type Strains, Phase I: the one thousand microbial genomes (KMG-I) project	DOE Joint Genome Institute (JGI)	Proteobacteria	Alphaproteobacteria	Rhizobiales	Rhodobiaceae	Amorphus	Amorphus coralli	Host-associated	Unclassified	Unclassified	Unclassified		Aquatic, Host, Marine
Amphritea japonica ATCC BAA-1530	36	40	11	30.5556	1.11111	3801615	3559	2519899692	Bacteria	Permanent Draft	Genomic Encyclopedia of Type Strains, Phase I: the one thousand microbial genomes (KMG-I) project	DOE Joint Genome Institute (JGI)	Proteobacteria	Gammaproteobacteria	Oceanospirillales	Oceanospirillaceae	Amphritea	Amphritea japonica	Environmental	Aquatic	Oceanic	Marine		Aquatic, Marine, Sediment
Amycolatopsis taiwanensis DSM 45107	88	88			1	8777509	8504	2515154032	Bacteria	Permanent Draft	Genomic Encyclopedia of Type Strains, Phase I: the one thousand microbial genomes (KMG-I) project	DOE Joint Genome Institute (JGI)	Actinobacteria	Actinobacteria	Pseudonocardiales	Pseudonocardiaceae	Amycolatopsis	Amycolatopsis taiwanensis	Environmental	Terrestrial	Unclassified	Soil		Soil
Anabaena sp. 4-3	89	57	40	44.9438	0.640449	5593177	4775	2675903261	Bacteria	Draft	Anabaena sp. 4-3 Genome sequencing	University of Texas, Austin	Cyanobacteria	unclassified	Nostocales	Nostocaceae	Anabaena	Anabaena sp. 4-3
Anabaena sp. 90	32	29	11	34.375	0.90625	5305675	4570	2561511140	Bacteria	Finished	Anabaena sp. 90	University of Helsinki	Cyanobacteria	unclassified	Nostocales	Nostocaceae	Anabaena	Anabaena sp. 90	Environmental	Aquatic	Lentic	Freshwater		Aquatic, Fresh water
Anabaena sp. ATCC 33047	89	57	39	43.8202	0.640449	5545687	4717	2724679208	Bacteria	Draft	Genome sequencing of Anabaena sp. ATCC 33047	University of Texas, Austin	Cyanobacteria	unclassified	Nostocales	Nostocaceae	Anabaena	Anabaena sp. CA = ATCC 33047	Environmental	Aquatic		Freshwater
Anabaena sp. WA102	32	36	10	31.25	1.125	5705437	5262	2651869734	Bacteria	Draft	Anabaena sp. WA102 genome sequencing	Oregon State University	Cyanobacteria	unclassified	Nostocales	Nostocaceae	Anabaena	Anabaena sp. WA102
Anaeroarcus burkinensis DSM 6283	44	48	7	15.9091	1.09091	3340167	3222	2524614635	Bacteria	Permanent Draft	Genomic Encyclopedia of Type Strains, Phase I: the one thousand microbial genomes (KMG-I) project	DOE Joint Genome Institute (JGI)	Firmicutes	Negativicutes	Selenomonadales	Sporomusaceae	Anaeroarcus	Anaeroarcus burkinensis	Environmental	Terrestrial	Unclassified	Agricultural field		Rice paddies, Soil
Anaerobiospirillum succiniciproducens DSM 6400	9	10	2	22.2222	1.11111	3806682	2345	2528768184	Bacteria	Permanent Draft	Genomic Encyclopedia of Type Strains, Phase I: the one thousand microbial genomes (KMG-I) project	DOE Joint Genome Institute (JGI)	Proteobacteria	Gammaproteobacteria	Aeromonadales	Succinivibrionaceae	Anaerobiospirillum	Anaerobiospirillum succiniciproducens	Host-associated	Animal	Unclassified	Respiratory system		Host
Anaerococcus prevotii PC 1, DSM 20548	10	11			1.1	1998633	1913	644736326	Bacteria	Finished	A Genomic Encyclopedia of Bacteria and Archaea (GEBA)	DOE Joint Genome Institute (JGI)	Firmicutes	Tissierellia	Tissierellales	Peptoniphilaceae	Anaerococcus	Anaerococcus prevotii	Host-associated	Human	Unclassified	Unclassified		Host, Human
Anaeromusa acidaminophila DSM 3853	40	47	6	15	1.175	3477494	3393	2518285615	Bacteria	Permanent Draft	Genomic Encyclopedia of Type Strains, Phase I: the one thousand microbial genomes (KMG-I) project	DOE Joint Genome Institute (JGI)	Firmicutes	Negativicutes	Selenomonadales	Sporomusaceae	Anaeromusa	Anaeromusa acidaminophila	Engineered	Biotransformation	Unclassified	Unclassified		Bioreactor
Anaerovorax odorimutans DSM 5092	45	49	3	6.66667	1.08889	3265560	3015	2524614531	Bacteria	Permanent Draft	Genomic Encyclopedia of Type Strains, Phase I: the one thousand microbial genomes (KMG-I) project	DOE Joint Genome Institute (JGI)	Firmicutes	Clostridia	Clostridiales	Clostridiales Family XIII. Incertae Sedis	Anaerovorax	Anaerovorax odorimutans	Environmental	Aquatic	Saline	Non-marine Saline and Alkaline		Aquatic, Brackish water, Sediment
Andreprevotia chitinilytica DSM 18519	71	73	22	30.9859	1.02817	5154741	4557	2565956517	Bacteria	Permanent Draft	Genomic Encyclopedia of Type Strains, Phase I: the one thousand microbial genomes (KMG-I) project	DOE Joint Genome Institute (JGI)	Proteobacteria	Betaproteobacteria	Neisseriales	Chromobacteriaceae	Andreprevotia	Andreprevotia chitinilytica	Environmental	Terrestrial	Unclassified	Soil		Soil
Andreprevotia lacus DSM 23236	46	54	13	28.2609	1.17391	4626202	4378	2568526002	Bacteria	Permanent Draft	Genomic Encyclopedia of Type Strains, Phase I: the one thousand microbial genomes (KMG-I) project	DOE Joint Genome Institute (JGI)	Proteobacteria	Betaproteobacteria	Neisseriales	Chromobacteriaceae	Andreprevotia	Andreprevotia lacus	Environmental	Aquatic	Ponds	Freshwater		Aquatic
Aneurinibacillus terranovensis DSM 18919	45	35			0.777778	4249376	4358	2524614808	Bacteria	Permanent Draft	Genomic Encyclopedia of Type Strains, Phase I: the one thousand microbial genomes (KMG-I) project	DOE Joint Genome Institute (JGI)	Firmicutes	Bacilli	Bacillales	Paenibacillaceae	Aneurinibacillus	Aneurinibacillus terranovensis	Environmental	Terrestrial	Unclassified	Soil		Soil
Aphanizomenon flos-aquae 2012/KM1/D3	32	34	9	28.125	1.0625	5741771	6102	2630968589	Bacteria	Draft	Aphanizomenon flos-aquae 2012/KM1/D3 Genome sequencing	Vilnius University	Cyanobacteria	unclassified	Nostocales	Aphanizomenonaceae	Aphanizomenon	Aphanizomenon flos-aquae	Environmental	Aquatic		Freshwater
Aphanizomenon flos-aquae NIES-81	36	34	12	33.3333	0.944444	5682502	5348	2585427799	Bacteria	Permanent Draft	Aphanizomenon flos-aquae NIES-81	Northern Illinois University	Cyanobacteria	unclassified	Nostocales	Aphanizomenonaceae	Aphanizomenon	Aphanizomenon flos-aquae	Environmental	Aquatic	Lake	Freshwater
Aphanocapsa montana BDHKU210001	109	90	34	31.1927	0.825688	11500044	9221	2627853929	Bacteria	Draft	Aphanocapsa montana BDHKU210001 Genome sequencing	Indian Institute of Chemical Biology	Cyanobacteria	unclassified	Synechococcales	Merismopediaceae	Aphanocapsa	Aphanocapsa montana
Aquaspirillum serpens DSM 68	41	55	11	26.8293	1.34146	2617987	2556	2524614869	Bacteria	Permanent Draft	Genomic Encyclopedia of Type Strains, Phase I: the one thousand microbial genomes (KMG-I) project	DOE Joint Genome Institute (JGI)	Proteobacteria	Betaproteobacteria	Neisseriales	Chromobacteriaceae	Aquaspirillum	Aquaspirillum serpens	Environmental	Aquatic	Unclassified	Freshwater		Aquatic, Fresh water
Aquiflexum balticum BA160, DSM 16537	66	46	12	18.1818	0.69697	5987095	5121	2506520046	Bacteria	Finished	A Genomic Encyclopedia of Bacteria and Archaea (GEBA)	DOE Joint Genome Institute (JGI)	Bacteroidetes	Cytophagia	Cytophagales	Cyclobacteriaceae	Aquiflexum	Aquiflexum balticum	Environmental	Aquatic	Unclassified	Marine		Aquatic, Marine, Sea water
Aquimarina latercula DSM 2041	59	69	17	28.8136	1.16949	6245252	5610	2523533620	Bacteria	Permanent Draft	Genomic Encyclopedia of Type Strains, Phase I: the one thousand microbial genomes (KMG-I) project	DOE Joint Genome Institute (JGI)	Bacteroidetes	Flavobacteriia	Flavobacteriales	Flavobacteriaceae	Aquimarina	Aquimarina latercula	Environmental	Aquatic	Unclassified	Aquaculture		Aquatic, Marine, Sea water
Aquimarina muelleri DSM 19832	44	43	11	25	0.977273	4903219	4179	2524023059	Bacteria	Permanent Draft	Genomic Encyclopedia of Type Strains, Phase I: the one thousand microbial genomes (KMG-I) project	DOE Joint Genome Institute (JGI)	Bacteroidetes	Flavobacteriia	Flavobacteriales	Flavobacteriaceae	Aquimarina	Aquimarina muelleri	Environmental	Aquatic	Marginal Sea	Marine		Aquatic, Marine, Sea water
Arcanobacterium haemolyticum CCM, DSM 20595	11	13			1.18182	1986154	1885	646564505	Bacteria	Finished	A Genomic Encyclopedia of Bacteria and Archaea (GEBA)	DOE Joint Genome Institute (JGI)	Actinobacteria	Actinobacteria	Actinomycetales	Actinomycetaceae	Arcanobacterium	Arcanobacterium haemolyticum	Host-associated	Human	Unclassified	Unclassified		Host, Human
Arcobacter nitrofigilis DSM 7299	70	68	4	5.71429	0.971429	3192235	3220	646564506	Bacteria	Finished	A Genomic Encyclopedia of Bacteria and Archaea (GEBA)	DOE Joint Genome Institute (JGI)	Proteobacteria	Epsilonproteobacteria	Campylobacterales	Campylobacteraceae	Arcobacter	Arcobacter nitrofigilis	Host-associated	Plants	Unclassified	Rhizoplane		Plants
Arenibacter certesii DSM 19833	36	41	9	25	1.13889	4991805	4236	2523231023	Bacteria	Permanent Draft	Genomic Encyclopedia of Type Strains, Phase I: the one thousand microbial genomes (KMG-I) project	DOE Joint Genome Institute (JGI)	Bacteroidetes	Flavobacteriia	Flavobacteriales	Flavobacteriaceae	Arenibacter	Arenibacter certesii	Host-associated	Algae	Unclassified	Unclassified		Marine
Arenibacter latericius DSM 15913	33	43	10	30.303	1.30303	4485474	3853	2524614597	Bacteria	Permanent Draft	Genomic Encyclopedia of Type Strains, Phase I: the one thousand microbial genomes (KMG-I) project	DOE Joint Genome Institute (JGI)	Bacteroidetes	Flavobacteriia	Flavobacteriales	Flavobacteriaceae	Arenibacter	Arenibacter latericius	Environmental	Aquatic	Unclassified	Sediment		Aquatic, Sediment
Arenimonas composti TR7-09, DSM 18010	40	40	16	40	1	3159341	2885	2524614513	Bacteria	Permanent Draft	Genomic Encyclopedia of Type Strains, Phase I: the one thousand microbial genomes (KMG-I) project	DOE Joint Genome Institute (JGI)	Proteobacteria	Gammaproteobacteria	Lysobacterales	Lysobacteraceae	Arenimonas	Arenimonas composti	Engineered	Solid waste	Unclassified	Composting		Compost
Arenimonas oryziterrae YC6267, DSM 21050	29	35	8	27.5862	1.2069	3091755	2937	2524614729	Bacteria	Permanent Draft	Genomic Encyclopedia of Type Strains, Phase I: the one thousand microbial genomes (KMG-I) project	DOE Joint Genome Institute (JGI)	Proteobacteria	Gammaproteobacteria	Lysobacterales	Lysobacteraceae	Arenimonas	Arenimonas oryziterrae	Environmental	Terrestrial	Unclassified	Agricultural field		Rice paddies
Arhodomonas aquaeolei DSM 8974	24	32	3	12.5	1.33333	3962581	3610	2519899679	Bacteria	Permanent Draft	Genomic Encyclopedia of Type Strains, Phase I: the one thousand microbial genomes (KMG-I) project	DOE Joint Genome Institute (JGI)	Proteobacteria	Gammaproteobacteria	Chromatiales	Ectothiorhodospiraceae	Arhodomonas	Arhodomonas aquaeolei	Environmental	Terrestrial	Unclassified	Oil reservoir		Aquatic, Oil fields
Arsenicicoccus bolidensis DSM 15745	27	28			1.03704	4000330	3838	2524614535	Bacteria	Permanent Draft	Genomic Encyclopedia of Type Strains, Phase I: the one thousand microbial genomes (KMG-I) project	DOE Joint Genome Institute (JGI)	Actinobacteria	Actinobacteria	Micrococcales	Intrasporangiaceae	Arsenicicoccus	Arsenicicoccus bolidensis	Environmental	Aquatic	Unclassified	Sediment		Aquatic, Sediment
Arsenophonus nasoniae DSM 15247	17	17	5	29.4118	1	3672623	3868	2524614872	Bacteria	Permanent Draft	Genomic Encyclopedia of Type Strains, Phase I: the one thousand microbial genomes (KMG-I) project	DOE Joint Genome Institute (JGI)	Proteobacteria	Gammaproteobacteria	Enterobacterales	Morganellaceae	Arsenophonus	Arsenophonus nasoniae	Host-associated	Insecta	Unclassified	Unclassified		Host, Insect
Arthrobacter castelli DSM 16402	24	25			1.04167	4585800	4516	2524023227	Bacteria	Permanent Draft	Genomic Encyclopedia of Type Strains, Phase I: the one thousand microbial genomes (KMG-I) project	DOE Joint Genome Institute (JGI)	Actinobacteria	Actinobacteria	Micrococcales	Micrococcaceae	Arthrobacter	Arthrobacter castelli	Environmental	Unclassified	Unclassified	Unclassified		Built environment
Arthrospira maxima CS-328	88	59	35	39.7727	0.670455	6003314	5730	642979357	Bacteria	Permanent Draft	DOEM_782004	DOE Joint Genome Institute (JGI)	Cyanobacteria	unclassified	Oscillatoriales	Microcoleaceae	Arthrospira	Arthrospira maxima	Environmental	Aquatic	Lentic	Freshwater		Aquatic, Fresh water
Arthrospira platensis C1	91	59	36	39.5604	0.648352	6089210	6153	2507262036	Bacteria	Permanent Draft	Arthrospira platensis C1	Chiangmai University, Kazusa DNA Research Institute, King Mongkut's University of Technology Thonburi, Thailand, National Center for Genetic Engineering and Biotechnology (BIOTEC)	Cyanobacteria	unclassified	Oscillatoriales	Microcoleaceae	Arthrospira	Arthrospira platensis						Fresh water
Arthrospira platensis NIES-39	90	63	36	40	0.7	6788435	6676	650377906	Bacteria	Finished	Arthrospira platensis NIES-39	National Institute of Technology and Evaluation	Cyanobacteria	unclassified	Oscillatoriales	Microcoleaceae	Arthrospira	Arthrospira platensis	Environmental	Aquatic	Saline	Non-marine Saline and Alkaline		Aquatic, Fresh water
Arthrospira platensis YZ	89	61	37	41.573	0.685393	6520772	6587	2687453185	Bacteria	Draft	Arthrospira platensis YZ genome sequencing and assembly	Wenzhou Medical College	Cyanobacteria	unclassified	Oscillatoriales	Microcoleaceae	Arthrospira	Arthrospira platensis
Arthrospira sp. TJSD091	89	60	38	42.6966	0.674157	5935880	5561	2645728008	Bacteria	Draft	Arthrospira sp. TJSD091 genome sequencing	Tianjin University of Commerce	Cyanobacteria	unclassified	Oscillatoriales	Microcoleaceae	Arthrospira	Arthrospira sp. TJSD091
Asticcacaulis benevestitus DSM 16100, ATCC BAA-896	55	66	13	23.6364	1.2	4987073	4633	2515154077	Bacteria	Permanent Draft	Genomic Encyclopedia of Type Strains, Phase I: the one thousand microbial genomes (KMG-I) project	DOE Joint Genome Institute (JGI)	Proteobacteria	Alphaproteobacteria	Caulobacterales	Caulobacteraceae	Asticcacaulis	Asticcacaulis benevestitus	Environmental	Terrestrial	Unclassified	Soil		Soil, Wetland
Atopobacter phocae ATCC BAA-285	13	13			1	1668359	1658	2546825536	Bacteria	Permanent Draft	Genomic Encyclopedia of Type Strains, Phase I: the one thousand microbial genomes (KMG-I) project	DOE Joint Genome Institute (JGI)	Firmicutes	Bacilli	Lactobacillales	Carnobacteriaceae	Atopobacter	Atopobacter phocae	Host-associated	Unclassified	Unclassified	Unclassified		Host
Atopobium fossor DSM 15642	13	10			0.769231	1657369	1542	2523231056	Bacteria	Permanent Draft	Genomic Encyclopedia of Type Strains, Phase I: the one thousand microbial genomes (KMG-I) project	DOE Joint Genome Institute (JGI)	Actinobacteria	Coriobacteriia	Coriobacteriales	Coriobacteriaceae	Atopobium	Atopobium fossor	Host-associated	Animal	Unclassified	Respiratory system		Host
Atopobium parvulum IPP 1246, DSM 20469	10	6			0.6	1543805	1422	644736327	Bacteria	Finished	A Genomic Encyclopedia of Bacteria and Archaea (GEBA)	DOE Joint Genome Institute (JGI)	Actinobacteria	Coriobacteriia	Coriobacteriales	Coriobacteriaceae	Atopobium	Atopobium parvulum	Host-associated	Human	Oral	Digestive system		Host, Human
Atopococcus tabaci DSM 17538	11	9			0.818182	2269053	2432	2524023159	Bacteria	Permanent Draft	Genomic Encyclopedia of Type Strains, Phase I: the one thousand microbial genomes (KMG-I) project	DOE Joint Genome Institute (JGI)	Firmicutes	Bacilli	Lactobacillales	Carnobacteriaceae	Atopococcus	Atopococcus tabaci	Host-associated	Plants	Unclassified	Unclassified		Plants
Aurantimonas coralicida DSM 14790	49	43	10	20.4082	0.877551	4615647	4398	2523533557	Bacteria	Permanent Draft	Genomic Encyclopedia of Type Strains, Phase I: the one thousand microbial genomes (KMG-I) project	DOE Joint Genome Institute (JGI)	Proteobacteria	Alphaproteobacteria	Rhizobiales	Aurantimonadaceae	Aurantimonas	Aurantimonas coralicida	Host-associated	Unclassified	Unclassified	Unclassified		Aquatic, Host, Marine
Aureimonas ureilytica DSM 18598	55	46	10	18.1818	0.836364	5088861	4838	2515154138	Bacteria	Permanent Draft	Genomic Encyclopedia of Type Strains, Phase I: the one thousand microbial genomes (KMG-I) project	DOE Joint Genome Institute (JGI)	Proteobacteria	Alphaproteobacteria	Rhizobiales	Aurantimonadaceae	Aureimonas	Aureimonas ureilytica	Environmental	Air	Unclassified	Unclassified		Air
Azoarcus toluclasticus ATCC 700605	82	103	18	21.9512	1.2561	5931594	5508	2518645585	Bacteria	Permanent Draft	Genomic Encyclopedia of Type Strains, Phase I: the one thousand microbial genomes (KMG-I) project	DOE Joint Genome Institute (JGI)	Proteobacteria	Betaproteobacteria	Rhodocyclales	Zoogloeaceae	Azoarcus	Azoarcus toluclasticus	Environmental	Aquatic	Unclassified	Sediment		Aquatic, Sediment
Azohydromonas australica DSM 1124	197	103	90	45.6853	0.522843	8788684	8047	2526164741	Bacteria	Permanent Draft	Genomic Encyclopedia of Type Strains, Phase I: the one thousand microbial genomes (KMG-I) project	DOE Joint Genome Institute (JGI)	Proteobacteria	Betaproteobacteria	Burkholderiales	Alcaligenaceae	Azohydromonas	Azohydromonas australica	Environmental	Terrestrial	Unclassified	Soil		Soil
Azonexus hydrophilus DSM 23864	75	73	31	41.3333	0.973333	3341181	3249	2524023152	Bacteria	Permanent Draft	Genomic Encyclopedia of Type Strains, Phase I: the one thousand microbial genomes (KMG-I) project	DOE Joint Genome Institute (JGI)	Proteobacteria	Betaproteobacteria	Rhodocyclales	Azonexaceae	Azonexus	Azonexus hydrophilus	Environmental	Aquatic	Unclassified	Freshwater		Aquatic, Fresh water
Azospirillum halopraeferens DSM 3675	138	114	51	36.9565	0.826087	6514390	6076	2522572158	Bacteria	Permanent Draft	Genomic Encyclopedia of Type Strains, Phase I: the one thousand microbial genomes (KMG-I) project	DOE Joint Genome Institute (JGI)	Proteobacteria	Alphaproteobacteria	Rhodospirillales	Rhodospirillaceae	Azospirillum	Azospirillum halopraeferens	Host-associated	Plants	Unclassified	Rhizoplane		Plants
Azovibrio restrictus DSM 23866	67	81	14	20.8955	1.20896	4025691	3703	2526164512	Bacteria	Permanent Draft	Genomic Encyclopedia of Type Strains, Phase I: the one thousand microbial genomes (KMG-I) project	DOE Joint Genome Institute (JGI)	Proteobacteria	Betaproteobacteria	Rhodocyclales	Rhodocyclaceae	Azovibrio	Azovibrio restrictus	Host-associated	Plants	Unclassified	Rhizoplane		Plants
Bacillus acidiproducens DSM 23148	21	20	1	4.7619	0.952381	3320018	3425	2519899659	Bacteria	Permanent Draft	Genomic Encyclopedia of Type Strains, Phase I: the one thousand microbial genomes (KMG-I) project	DOE Joint Genome Institute (JGI)	Firmicutes	Bacilli	Bacillales	Bacillaceae	Bacillus	Bacillus acidiproducens	Environmental	Terrestrial	Unclassified	Soil		Soil
Bacillus aidingensis DSM 18341	35	41	1	2.85714	1.17143	4420097	4531	2522572065	Bacteria	Permanent Draft	Genomic Encyclopedia of Type Strains, Phase I: the one thousand microbial genomes (KMG-I) project	DOE Joint Genome Institute (JGI)	Firmicutes	Bacilli	Bacillales	Bacillaceae	Bacillus	Bacillus aidingensis	Environmental	Aquatic	Unclassified	Sediment		Aquatic, Sediment
Bacillus aurantiacus DSM 18675	23	21			0.913043	4024973	4094	2524614609	Bacteria	Permanent Draft	Genomic Encyclopedia of Type Strains, Phase I: the one thousand microbial genomes (KMG-I) project	DOE Joint Genome Institute (JGI)	Firmicutes	Bacilli	Bacillales	Bacillaceae	Bacillus	Bacillus aurantiacus	Environmental	Aquatic	Unclassified	Sediment		Sediment
Bacillus bogoriensis ATCC BAA-922	67	50	3	4.47761	0.746269	5002403	4950	2556921655	Bacteria	Permanent Draft	Genomic Encyclopedia of Type Strains, Phase I: the one thousand microbial genomes (KMG-I) project	DOE Joint Genome Institute (JGI)	Firmicutes	Bacilli	Bacillales	Bacillaceae	Bacillus	Bacillus bogoriensis	Environmental	Aquatic	Unclassified	Non-marine Saline and Alkaline		Aquatic, Soda lakes
Bacillus chagannorensis DSM 18086	19	21	1	5.26316	1.10526	3521643	3444	2524614595	Bacteria	Permanent Draft	Genomic Encyclopedia of Type Strains, Phase I: the one thousand microbial genomes (KMG-I) project	DOE Joint Genome Institute (JGI)	Firmicutes	Bacilli	Bacillales	Bacillaceae	Bacillus	Bacillus chagannorensis	Environmental	Aquatic	Unclassified	Non-marine Saline and Alkaline		Aquatic, Soda lakes
Bacillus coagulans ATCC 7050	19	18	1	5.26316	0.947368	2949918	3087	2524614861	Bacteria	Permanent Draft	Genomic Encyclopedia of Type Strains, Phase I: the one thousand microbial genomes (KMG-I) project	DOE Joint Genome Institute (JGI)	Firmicutes	Bacilli	Bacillales	Bacillaceae	Bacillus	Bacillus coagulans	Engineered	Food production	Unclassified	Dairy products		Dairy isolates, Milk
Bacillus fordii DSM 16014	50	45	4	8	0.9	4511199	4460	2517572148	Bacteria	Permanent Draft	Genomic Encyclopedia of Type Strains, Phase I: the one thousand microbial genomes (KMG-I) project	DOE Joint Genome Institute (JGI)	Firmicutes	Bacilli	Bacillales	Bacillaceae	Bacillus	Bacillus fordii	Engineered	Food production	Unclassified	Dairy products		Host, Milk
Bacillus kribbensis DSM 17871	47	38	3	6.38298	0.808511	5054143	5043	2524023229	Bacteria	Permanent Draft	Genomic Encyclopedia of Type Strains, Phase I: the one thousand microbial genomes (KMG-I) project	DOE Joint Genome Institute (JGI)	Firmicutes	Bacilli	Bacillales	Bacillaceae	Bacillus	Bacillus kribbensis	Environmental	Terrestrial	Unclassified	Soil		Soil
Bacillus panaciterrae DSM 19096	45	38			0.844444	5413627	5536	2524614636	Bacteria	Permanent Draft	Genomic Encyclopedia of Type Strains, Phase I: the one thousand microbial genomes (KMG-I) project	DOE Joint Genome Institute (JGI)	Firmicutes	Bacilli	Bacillales	Bacillaceae	Bacillus	Bacillus panaciterrae	Environmental	Terrestrial	Unclassified	Soil		Soil
Bacteroides barnesiae DSM 18169	23	18	10	43.4783	0.782609	3621509	3156	2517572120	Bacteria	Permanent Draft	Genomic Encyclopedia of Type Strains, Phase I: the one thousand microbial genomes (KMG-I) project	DOE Joint Genome Institute (JGI)	Bacteroidetes	Bacteroidia	Bacteroidales	Bacteroidaceae	Bacteroides	Bacteroides barnesiae	Host-associated	Birds	Unclassified	Digestive system		Bird, Host
Bacteroides coprosuis PC 139, DSM 18011	18	10	5	27.7778	0.555556	2991798	2539	2503982039	Bacteria	Permanent Draft	A Genomic Encyclopedia of Bacteria and Archaea (GEBA)	DOE Joint Genome Institute (JGI)	Bacteroidetes	Bacteroidia	Bacteroidales	Bacteroidaceae	Bacteroides	Bacteroides coprosuis	Engineered	Solid waste	Unclassified	Solid animal waste		Host, Pig
Bacteroides gallinarum DSM 18171	43	24	19	44.186	0.55814	4917576	4424	2519899680	Bacteria	Permanent Draft	Genomic Encyclopedia of Type Strains, Phase I: the one thousand microbial genomes (KMG-I) project	DOE Joint Genome Institute (JGI)	Bacteroidetes	Bacteroidia	Bacteroidales	Bacteroidaceae	Bacteroides	Bacteroides gallinarum	Host-associated	Birds	Unclassified	Digestive system		Bird, Host
Bacteroides graminisolvens DSM 19988	34	19	20	58.8235	0.558824	3638672	3158	2524614553	Bacteria	Permanent Draft	Genomic Encyclopedia of Type Strains, Phase I: the one thousand microbial genomes (KMG-I) project	DOE Joint Genome Institute (JGI)	Bacteroidetes	Bacteroidia	Bacteroidales	Bacteroidaceae	Bacteroides	Bacteroides graminisolvens	Host-associated	Plants	Unclassified	Unclassified		Cellulosic substrates
Bacteroides helcogenes P 36-108, DSM 20613	53	22	12	22.6415	0.415094	3998906	3436	649633012	Bacteria	Finished	A Genomic Encyclopedia of Bacteria and Archaea (GEBA)	DOE Joint Genome Institute (JGI)	Bacteroidetes	Bacteroidia	Bacteroidales	Bacteroidaceae	Bacteroides	Bacteroides helcogenes	Host-associated	Animal	Fecal	Digestive system		Host, Pig
Bacteroides massiliensis Timone 84634, DSM 17679	46	24	17	36.9565	0.521739	4515879	4011	2515154074	Bacteria	Permanent Draft	Genomic Encyclopedia of Type Strains, Phase I: the one thousand microbial genomes (KMG-I) project	DOE Joint Genome Institute (JGI)	Bacteroidetes	Bacteroidia	Bacteroidales	Bacteroidaceae	Bacteroides	Bacteroides massiliensis	Host-associated	Human	Blood	Circulatory system		Host, Human
Bacteroides propionicifaciens DSM 19291	12	10	4	33.3333	0.833333	2636668	2351	2517093002	Bacteria	Permanent Draft	Genomic Encyclopedia of Type Strains, Phase I: the one thousand microbial genomes (KMG-I) project	DOE Joint Genome Institute (JGI)	Bacteroidetes	Bacteroidia	Bacteroidales	Bacteroidaceae	Bacteroides	Bacteroides propionicifaciens	Host-associated	Plants	Unclassified	Unclassified		Cellulosic substrates
Bacteroides pyogenes DSM 20611	26	16	11	42.3077	0.615385	3427038	2958	2524614554	Bacteria	Permanent Draft	Genomic Encyclopedia of Type Strains, Phase I: the one thousand microbial genomes (KMG-I) project	DOE Joint Genome Institute (JGI)	Bacteroidetes	Bacteroidia	Bacteroidales	Bacteroidaceae	Bacteroides	Bacteroides pyogenes	Host-associated	Animal	Unclassified	Skin		Host, Pig
Bacteroides salanitronis BL78, DSM 18170	32	17	19	59.375	0.53125	4308663	3838	649633013	Bacteria	Finished	A Genomic Encyclopedia of Bacteria and Archaea (GEBA)	DOE Joint Genome Institute (JGI)	Bacteroidetes	Bacteroidia	Bacteroidales	Bacteroidaceae	Bacteroides	Bacteroides salanitronis	Host-associated	Birds	Unclassified	Digestive system		Bird, Host
Balneatrix alpica DSM 16621	52	64	17	32.6923	1.23077	3656100	3462	2558860993	Bacteria	Permanent Draft	Genomic Encyclopedia of Type Strains, Phase I: the one thousand microbial genomes (KMG-I) project	DOE Joint Genome Institute (JGI)	Proteobacteria	Gammaproteobacteria	Oceanospirillales	Balneatrichaceae	Balneatrix	Balneatrix alpica	Host-associated	Human	Cerebrospinal fluid	Nervous system		Host, Human
Balneola vulgaris DSM 17893	35	28	9	25.7143	0.8	2857749	2521	2515154152	Bacteria	Permanent Draft	Genomic Encyclopedia of Type Strains, Phase I: the one thousand microbial genomes (KMG-I) project	DOE Joint Genome Institute (JGI)	Bacteroidetes	Sphingobacteriia	Sphingobacteriales	Chitinophagaceae	Balneola	Balneola vulgaris	Environmental	Aquatic	Unclassified	Freshwater		Aquatic, Surface water
Barnesiella viscericola C46, DSM 18177	14	12	7	50	0.857143	3076856	2585	2509276067	Bacteria	Finished	A Genomic Encyclopedia of Bacteria and Archaea (GEBA)	DOE Joint Genome Institute (JGI)	Bacteroidetes	Bacteroidia	Bacteroidales	Barnesiellaceae	Barnesiella	Barnesiella viscericola	Host-associated	Birds	Unclassified	Digestive system		Bird, Host
Bartonella clarridgeiae ATCC 51734	10	12	1	10	1.2	1492589	1318	2547132469	Bacteria	Permanent Draft	Genomic Encyclopedia of Type Strains, Phase I: the one thousand microbial genomes (KMG-I) project	DOE Joint Genome Institute (JGI)	Proteobacteria	Alphaproteobacteria	Rhizobiales	Bartonellaceae	Bartonella	Bartonella clarridgeiae	Host-associated	Animal	Unclassified	Circulatory system		Host
Bartonella doshiae ATCC 700133	12	11	1	8.33333	0.916667	1765051	1617	2545555861	Bacteria	Permanent Draft	Genomic Encyclopedia of Type Strains, Phase I: the one thousand microbial genomes (KMG-I) project	DOE Joint Genome Institute (JGI)	Proteobacteria	Alphaproteobacteria	Rhizobiales	Bartonellaceae	Bartonella	Bartonella doshiae	Host-associated	Animal	Unclassified	Circulatory system		Host
Bartonella elizabethae F9251, ATCC 49927	13	11	1	7.69231	0.846154	1963970	1710	2545555865	Bacteria	Permanent Draft	Genomic Encyclopedia of Type Strains, Phase I: the one thousand microbial genomes (KMG-I) project	DOE Joint Genome Institute (JGI)	Proteobacteria	Alphaproteobacteria	Rhizobiales	Bartonellaceae	Bartonella	Bartonella elizabethae	Host-associated	Human	Blood	Circulatory system
Bartonella grahamii ATCC 700132	12	11	1	8.33333	0.916667	2198488	1941	2545824615	Bacteria	Permanent Draft	Genomic Encyclopedia of Type Strains, Phase I: the one thousand microbial genomes (KMG-I) project	DOE Joint Genome Institute (JGI)	Proteobacteria	Alphaproteobacteria	Rhizobiales	Bartonellaceae	Bartonella	Bartonella grahamii	Host-associated	Animal	Unclassified	Circulatory system		Host
Bartonella vinsonii berkhoffii ATCC 51672	12	11	1	8.33333	0.916667	1787929	1724	2545555862	Bacteria	Permanent Draft	Genomic Encyclopedia of Type Strains, Phase I: the one thousand microbial genomes (KMG-I) project	DOE Joint Genome Institute (JGI)	Proteobacteria	Alphaproteobacteria	Rhizobiales	Bartonellaceae	Bartonella	Bartonella vinsonii	Host-associated	Unclassified	Unclassified	Unclassified		Host
Bavariicoccus seileri WCC 4188, DSM 19936	13	12			0.923077	2244485	2196	2523533538	Bacteria	Permanent Draft	Genomic Encyclopedia of Type Strains, Phase I: the one thousand microbial genomes (KMG-I) project	DOE Joint Genome Institute (JGI)	Firmicutes	Bacilli	Lactobacillales	Enterococcaceae	Bavariicoccus	Bavariicoccus seileri	Engineered	Food production	Unclassified	Dairy products		Aquatic, Cheese
Belliella baltica DSM 15883	44	38	11	25	0.863636	4196595	3879	2509276058	Bacteria	Finished	A Genomic Encyclopedia of Bacteria and Archaea (GEBA)	DOE Joint Genome Institute (JGI)	Bacteroidetes	Cytophagia	Cytophagales	Cyclobacteriaceae	Belliella	Belliella baltica	Environmental	Aquatic	Unclassified	Marine		Aquatic, Marine, Sea water
Bernardetia litoralis DSM 6794	36	21	6	16.6667	0.583333	4919337	4090	2509276059	Bacteria	Finished	A Genomic Encyclopedia of Bacteria and Archaea (GEBA)	DOE Joint Genome Institute (JGI)	Bacteroidetes	Cytophagia	Cytophagales	Bernardetiaceae	Bernardetia	Bernardetia litoralis	Environmental	Aquatic	Unclassified	Aquaculture		Aquatic, Marine, Sea water
Beutenbergia cavernae HKI 0122, DSM 12333	40	41			1.025	4669183	4278	643692008	Bacteria	Finished	A Genomic Encyclopedia of Bacteria and Archaea (GEBA)	DOE Joint Genome Institute (JGI)	Actinobacteria	Actinobacteria	Micrococcales	Beutenbergiaceae	Beutenbergia	Beutenbergia cavernae	Environmental	Terrestrial	Unclassified	Geologic		Cave, Soil
Bifidobacterium choerinum DSM 20434	9	11			1.22222	2037324	1671	2529292584	Bacteria	Permanent Draft	Genomic Encyclopedia of Type Strains, Phase I: the one thousand microbial genomes (KMG-I) project	DOE Joint Genome Institute (JGI)	Actinobacteria	Actinobacteria	Bifidobacteriales	Bifidobacteriaceae	Bifidobacterium	Bifidobacterium choerinum	Host-associated	Animal	Fecal	Digestive system		Host, Pig
Bifidobacterium magnum DSM 20222	5	5			1	1825255	1591	2524023203	Bacteria	Permanent Draft	Genomic Encyclopedia of Type Strains, Phase I: the one thousand microbial genomes (KMG-I) project	DOE Joint Genome Institute (JGI)	Actinobacteria	Actinobacteria	Bifidobacteriales	Bifidobacteriaceae	Bifidobacterium	Bifidobacterium magnum	Host-associated	Mammals	Fecal	Digestive system		Host
Bifidobacterium minimum DSM 20102	10	10			1	1867315	1588	2524023146	Bacteria	Permanent Draft	Genomic Encyclopedia of Type Strains, Phase I: the one thousand microbial genomes (KMG-I) project	DOE Joint Genome Institute (JGI)	Actinobacteria	Actinobacteria	Bifidobacteriales	Bifidobacteriaceae	Bifidobacterium	Bifidobacterium minimum	Engineered	Wastewater	Unclassified	Unclassified		Aquatic, Wastewater
Bifidobacterium subtile DSM 20096	10	12			1.2	2765266	2333	2524614804	Bacteria	Permanent Draft	Genomic Encyclopedia of Type Strains, Phase I: the one thousand microbial genomes (KMG-I) project	DOE Joint Genome Institute (JGI)	Actinobacteria	Actinobacteria	Bifidobacteriales	Bifidobacteriaceae	Bifidobacterium	Bifidobacterium subtile	Engineered	Wastewater	Unclassified	Unclassified		Aquatic, Wastewater
Bifidobacterium thermacidophilum thermacidophilum DSM 15837	7	9			1.28571	2223595	1795	2524614678	Bacteria	Permanent Draft	Genomic Encyclopedia of Type Strains, Phase I: the one thousand microbial genomes (KMG-I) project	DOE Joint Genome Institute (JGI)	Actinobacteria	Actinobacteria	Bifidobacteriales	Bifidobacteriaceae	Bifidobacterium	Bifidobacterium thermacidophilum	Engineered	Wastewater	Unclassified	Unclassified		Aquatic, Wastewater
Bifidobacterium tsurumiense DSM 17777	10	11			1.1	2166541	1786	2524023141	Bacteria	Permanent Draft	Genomic Encyclopedia of Type Strains, Phase I: the one thousand microbial genomes (KMG-I) project	DOE Joint Genome Institute (JGI)	Actinobacteria	Actinobacteria	Bifidobacteriales	Bifidobacteriaceae	Bifidobacterium	Bifidobacterium tsurumiense	Host-associated	Animal	Unclassified	Digestive system		Host
Bilophila wadsworthia ATCC 49260	35	24	18	51.4286	0.685714	4630442	4265	2561511128	Bacteria	Permanent Draft	Genomic Encyclopedia of Type Strains, Phase I: the one thousand microbial genomes (KMG-I) project	DOE Joint Genome Institute (JGI)	Proteobacteria	Deltaproteobacteria	Desulfovibrionales	Desulfovibrionaceae	Bilophila	Bilophila wadsworthia	Host-associated	Human	Unclassified	Skin		Host, Human
Blautia producta DSM 2950	118	111	17	14.4068	0.940678	6090652	5726	2524023161	Bacteria	Permanent Draft	Genomic Encyclopedia of Type Strains, Phase I: the one thousand microbial genomes (KMG-I) project	DOE Joint Genome Institute (JGI)	Firmicutes	Clostridia	Clostridiales	Lachnospiraceae	Blautia	Blautia producta	Host-associated	Human	Large intestine	Digestive system		Host, Human
Blautia wexlerae DSM 19850	86	81	8	9.30233	0.94186	4510428	4297	2528768167	Bacteria	Permanent Draft	Genomic Encyclopedia of Type Strains, Phase I: the one thousand microbial genomes (KMG-I) project	DOE Joint Genome Institute (JGI)	Firmicutes	Clostridia	Clostridiales	Lachnospiraceae	Blautia	Blautia wexlerae	Host-associated	Human	Large intestine	Digestive system		Host, Human
Borrelia coriaceae ATCC 43381	5	6	1	20	1.2	1575698	1548	2545555866	Bacteria	Permanent Draft	Genomic Encyclopedia of Type Strains, Phase I: the one thousand microbial genomes (KMG-I) project	DOE Joint Genome Institute (JGI)	Spirochaetes	Spirochaetia	Spirochaetales	Borreliaceae	Borrelia	Borrelia coriaceae	Host-associated	Insecta	Unclassified	Unclassified
Brachybacterium faecium 6-10, DSM 4810	19	19			1	3614992	3189	644736331	Bacteria	Finished	A Genomic Encyclopedia of Bacteria and Archaea (GEBA)	DOE Joint Genome Institute (JGI)	Actinobacteria	Actinobacteria	Micrococcales	Dermabacteraceae	Brachybacterium	Brachybacterium faecium	Environmental	Terrestrial	Unclassified	Soil		Soil
Brachymonas chironomi DSM 19884	18	17			0.944444	2509395	2450	2518285616	Bacteria	Permanent Draft	Genomic Encyclopedia of Type Strains, Phase I: the one thousand microbial genomes (KMG-I) project	DOE Joint Genome Institute (JGI)	Proteobacteria	Betaproteobacteria	Burkholderiales	Comamonadaceae	Brachymonas	Brachymonas chironomi	Host-associated	Insecta	Unclassified	Unclassified		Aquatic, Host, Insect
Brachyspira alvinipulli ATCC 51933	11	14			1.27273	3420763	3279	2545555860	Bacteria	Permanent Draft	Genomic Encyclopedia of Type Strains, Phase I: the one thousand microbial genomes (KMG-I) project	DOE Joint Genome Institute (JGI)	Spirochaetes	Spirochaetia	Brachyspirales	Brachyspiraceae	Brachyspira	Brachyspira alvinipulli	Host-associated	Birds	Unclassified	Digestive system		Host
Brachyspira hyodysenteriae ATCC 27164	10	15			1.5	3050489	2722	2519899693	Bacteria	Permanent Draft	Genomic Encyclopedia of Type Strains, Phase I: the one thousand microbial genomes (KMG-I) project	DOE Joint Genome Institute (JGI)	Spirochaetes	Spirochaetia	Brachyspirales	Brachyspiraceae	Brachyspira	Brachyspira hyodysenteriae	Host-associated	Mammals	Unclassified	Unclassified		Host, Pig
Brachyspira innocens ATCC 29796	10	14			1.4	3281611	3029	2519899694	Bacteria	Permanent Draft	Genomic Encyclopedia of Type Strains, Phase I: the one thousand microbial genomes (KMG-I) project	DOE Joint Genome Institute (JGI)	Spirochaetes	Spirochaetia	Brachyspirales	Brachyspiraceae	Brachyspira	Brachyspira innocens	Host-associated	Mammals	Unclassified	Unclassified		Host, Pig
Brachyspira murdochii 56-150, DSM 12563	13	15			1.15385	3241804	2893	646564514	Bacteria	Finished	A Genomic Encyclopedia of Bacteria and Archaea (GEBA)	DOE Joint Genome Institute (JGI)	Spirochaetes	Spirochaetia	Brachyspirales	Brachyspiraceae	Brachyspira	Brachyspira murdochii	Host-associated	Animal	Unclassified	Digestive system		Host, Pig
Brackiella oedipodis DSM 13743	7	6			0.857143	1922095	1730	2556921113	Bacteria	Permanent Draft	Genomic Encyclopedia of Type Strains, Phase I: the one thousand microbial genomes (KMG-I) project	DOE Joint Genome Institute (JGI)	Proteobacteria	Betaproteobacteria	Burkholderiales	Alcaligenaceae	Brackiella	Brackiella oedipodis	Host-associated	Animal	Unclassified	Circulatory system		Host
Brevibacillus laterosporus DSM 25	45	37	1	2.22222	0.822222	5280116	4974	2518285548	Bacteria	Permanent Draft	Genomic Encyclopedia of Type Strains, Phase I: the one thousand microbial genomes (KMG-I) project	DOE Joint Genome Institute (JGI)	Firmicutes	Bacilli	Bacillales	Paenibacillaceae	Brevibacillus	Brevibacillus laterosporus	Environmental	Aquatic	Unclassified	Unclassified		Aquatic
Brevibacterium album DSM 18261	26	27			1.03846	4094970	3633	2524614662	Bacteria	Permanent Draft	Genomic Encyclopedia of Type Strains, Phase I: the one thousand microbial genomes (KMG-I) project	DOE Joint Genome Institute (JGI)	Actinobacteria	Actinobacteria	Micrococcales	Brevibacteriaceae	Brevibacterium	Brevibacterium album	Environmental	Terrestrial	Unclassified	Soil		Saline soil, Soil
Brevundimonas aveniformis DSM 17977	31	21	12	38.7097	0.677419	2579573	2645	2524614798	Bacteria	Permanent Draft	Genomic Encyclopedia of Type Strains, Phase I: the one thousand microbial genomes (KMG-I) project	DOE Joint Genome Institute (JGI)	Proteobacteria	Alphaproteobacteria	Caulobacterales	Caulobacteraceae	Brevundimonas	Brevundimonas aveniformis	Engineered	Wastewater	Unclassified	Unclassified		Sludge
Brevundimonas bacteroides DSM 4726	39	35	15	38.4615	0.897436	3220540	3249	2561511096	Bacteria	Permanent Draft	Genomic Encyclopedia of Type Strains, Phase I: the one thousand microbial genomes (KMG-I) project	DOE Joint Genome Institute (JGI)	Proteobacteria	Alphaproteobacteria	Caulobacterales	Caulobacteraceae	Brevundimonas	Brevundimonas bacteroides	Environmental	Aquatic	Unclassified	Freshwater		Aquatic, Fresh water, Lake
Brevundimonas naejangsanensis DSM 23858	38	34	15	39.4737	0.894737	3164519	3096	2524614659	Bacteria	Permanent Draft	Genomic Encyclopedia of Type Strains, Phase I: the one thousand microbial genomes (KMG-I) project	DOE Joint Genome Institute (JGI)	Proteobacteria	Alphaproteobacteria	Caulobacterales	Caulobacteraceae	Brevundimonas	Brevundimonas naejangsanensis	Environmental	Terrestrial	Unclassified	Soil		Soil
Brochothrix thermosphacta DSM 20171	20	23			1.15	2505204	2510	2556921092	Bacteria	Permanent Draft	Genomic Encyclopedia of Type Strains, Phase I: the one thousand microbial genomes (KMG-I) project	DOE Joint Genome Institute (JGI)	Firmicutes	Bacilli	Bacillales	Listeriaceae	Brochothrix	Brochothrix thermosphacta	Engineered	Food production	Unclassified	Unclassified		Meat food product
Budvicia aquatica DSM 5075, ATCC 35567	30	32	4	13.3333	1.06667	5670856	5130	2513237113	Bacteria	Permanent Draft	Genomic Encyclopedia of Type Strains, Phase I: the one thousand microbial genomes (KMG-I) project	DOE Joint Genome Institute (JGI)	Proteobacteria	Gammaproteobacteria	Enterobacterales	Budviciaceae	Budvicia	Budvicia aquatica	Environmental	Aquatic	Drinking water	Freshwater		Aquatic, Fresh water
Butyricimonas synergistica DSM 23225	30	21	7	23.3333	0.7	4772389	3937	2515154026	Bacteria	Permanent Draft	Genomic Encyclopedia of Type Strains, Phase I: the one thousand microbial genomes (KMG-I) project	DOE Joint Genome Institute (JGI)	Bacteroidetes	Bacteroidia	Bacteroidales	Odoribacteraceae	Butyricimonas	Butyricimonas synergistica	Host-associated	Animal	Fecal	Digestive system		Host
Butyricimonas virosa DSM 23226	32	20	8	25	0.625	4719753	3995	2540341191	Bacteria	Permanent Draft	Genomic Encyclopedia of Type Strains, Phase I: the one thousand microbial genomes (KMG-I) project	DOE Joint Genome Institute (JGI)	Bacteroidetes	Bacteroidia	Bacteroidales	Odoribacteraceae	Butyricimonas	Butyricimonas virosa	Host-associated	Animal	Fecal	Digestive system		Host
Caldanaerobius polysaccharolyticus KMTHCJ, DSM 13641	17	19			1.11765	2499862	2542	2510065085	Bacteria	Permanent Draft	A Genomic Encyclopedia of Bacteria and Archaea (GEBA)	DOE Joint Genome Institute (JGI)	Firmicutes	Clostridia	Thermoanaerobacterales	Thermoanaerobacteraceae	Caldanaerobius	Caldanaerobius polysaccharolyticus	Engineered	Wastewater	Unclassified	Unclassified		Aquatic, Wastewater
Caldibacillus debilis DSM 16016	17	16			0.941176	3061272	2896	2515154121	Bacteria	Permanent Draft	Genomic Encyclopedia of Type Strains, Phase I: the one thousand microbial genomes (KMG-I) project	DOE Joint Genome Institute (JGI)	Firmicutes	Bacilli	Bacillales	Bacillaceae	Caldibacillus	Caldibacillus debilis	Environmental	Terrestrial	Unclassified	Soil		Soil
Caldicellulosiruptor acetigenus DSM 7040	32	39	1	3.125	1.21875	2589957	2498	2524614853	Bacteria	Permanent Draft	Genomic Encyclopedia of Type Strains, Phase I: the one thousand microbial genomes (KMG-I) project	DOE Joint Genome Institute (JGI)	Firmicutes	Clostridia	Thermoanaerobacterales	Thermoanaerobacterales Family III. Incertae Sedis	Caldicellulosiruptor	Caldicellulosiruptor acetigenus	Environmental	Aquatic	Unclassified	Thermal springs		Aquatic, Hot spring
Caldicoprobacter oshimai DSM 21659	18	18			1	2726953	2616	2540341239	Bacteria	Permanent Draft	Continuation of the Genomic Encyclopedia of Bacteria and Archaea pilot project (GEBA)	DOE Joint Genome Institute (JGI)	Firmicutes	Clostridia	Clostridiales	Caldicoprobacteraceae	Caldicoprobacter	Caldicoprobacter oshimai	Host-associated	Animal	Fecal	Digestive system		Host
Caldilinea aerophila STL-6-O1, DSM 14535	47	32	18	38.2979	0.680851	5138538	4192	2513020048	Bacteria	Permanent Draft	Continuation of the Genomic Encyclopedia of Bacteria and Archaea pilot project (GEBA)	DOE Joint Genome Institute (JGI)	Chloroflexi	Caldilineae	Caldilineales	Caldilineaceae	Caldilinea	Caldilinea aerophila	Environmental	Aquatic	Unclassified	Thermal springs		Aquatic, Fresh water, Hot spring
Caldimonas manganoxidans ATCC BAA-369	48	42	17	35.4167	0.875	3537891	3474	2519103190	Bacteria	Permanent Draft	Genomic Encyclopedia of Type Strains, Phase I: the one thousand microbial genomes (KMG-I) project	DOE Joint Genome Institute (JGI)	Proteobacteria	Betaproteobacteria	Burkholderiales	Comamonadaceae	Caldimonas	Caldimonas manganoxidans	Environmental	Aquatic	Unclassified	Thermal springs		Aquatic, Hot spring
Calditerrivibrio nitroreducens Yu37-1, DSM 19672	41	34	14	34.1463	0.829268	2216552	2177	649633026	Bacteria	Finished	A Genomic Encyclopedia of Bacteria and Archaea (GEBA)	DOE Joint Genome Institute (JGI)	Deferribacteres	Deferribacteres	Deferribacterales	Deferribacteraceae	Calditerrivibrio	Calditerrivibrio nitroreducens	Environmental	Aquatic	Unclassified	Thermal springs		Aquatic, Hot spring
Caldithrix abyssi LF13, DSM 13497	84	73	30	35.7143	0.869048	4978541	3842	2561511127	Bacteria	Permanent Draft	A Genomic Encyclopedia of Bacteria and Archaea (GEBA)	DOE Joint Genome Institute (JGI)	Caldithrixae	Caldithrixia	Caldithrixales	Caldithrixaceae	Caldithrix	abyssi	Environmental	Aquatic	Hydrothermal vents	Marine		Aquatic, Deep sea, Marine
Calothrix sp. 336/3	112	59	39	34.8214	0.526786	6420126	5494	2654587977	Bacteria	Finished	Calothrix sp. 336/3	Beijing Genomics Institute (BGI), University of Turku	Cyanobacteria	unclassified	Nostocales	Rivulariaceae	Calothrix	Calothrix sp. 336/3
Campylobacter cuniculorum DSM 23162	6	10	1	16.6667	1.66667	1871412	1906	2558309001	Bacteria	Permanent Draft	Genomic Encyclopedia of Type Strains, Phase I: the one thousand microbial genomes (KMG-I) project	DOE Joint Genome Institute (JGI)	Proteobacteria	Epsilonproteobacteria	Campylobacterales	Campylobacteraceae	Campylobacter	Campylobacter cuniculorum	Host-associated	Animal	Unclassified	Digestive system		Host
Campylobacter curvus DSM 6644	10	16	1	10	1.6	1954904	1953	2517572248	Bacteria	Permanent Draft	Genomic Encyclopedia of Type Strains, Phase I: the one thousand microbial genomes (KMG-I) project	DOE Joint Genome Institute (JGI)	Proteobacteria	Epsilonproteobacteria	Campylobacterales	Campylobacteraceae	Campylobacter	Campylobacter curvus	Host-associated	Human	Oral	Digestive system		Host, Human
Campylobacter jejuni doylei ATCC 49349	8	10	1	12.5	1.25	1734270	1917	2561511059	Bacteria	Permanent Draft	Genomic Encyclopedia of Type Strains, Phase I: the one thousand microbial genomes (KMG-I) project	DOE Joint Genome Institute (JGI)	Proteobacteria	Epsilonproteobacteria	Campylobacterales	Campylobacteraceae	Campylobacter	Campylobacter jejuni	Host-associated	Human	Large intestine	Digestive system		Host, Human
Campylobacter upsaliensis DSM 5365	7	10	1	14.2857	1.42857	1619052	1690	2556921624	Bacteria	Permanent Draft	Genomic Encyclopedia of Type Strains, Phase I: the one thousand microbial genomes (KMG-I) project	DOE Joint Genome Institute (JGI)	Proteobacteria	Epsilonproteobacteria	Campylobacterales	Campylobacteraceae	Campylobacter	Campylobacter upsaliensis	Host-associated	Animal	Fecal	Digestive system		Host
Campylobacter ureolyticus DSM 20703	8	10	1	12.5	1.25	1740590	1848	2517572240	Bacteria	Permanent Draft	Genomic Encyclopedia of Type Strains, Phase I: the one thousand microbial genomes (KMG-I) project	DOE Joint Genome Institute (JGI)	Proteobacteria	Epsilonproteobacteria	Campylobacterales	Campylobacteraceae	Campylobacter	Campylobacter ureolyticus	Host-associated	Human		Reproductive system		Host
Candidatus Atelocyanobacterium thalassa ALOHA	7	5			0.714286	1443806	1241	646311970	Bacteria	Finished	Cyanobacterium sp. UCYN-A	University of California, Santa Cruz	Cyanobacteria	unclassified	Chroococcales	Aphanothecaceae	Candidatus Atelocyanobacterium	Candidatus Atelocyanobacterium thalassa	Environmental	Aquatic	Unclassified	Marine		Sea water
Candidatus Atelocyanobacterium thalassa SIO64986	8	4	1	12.5	0.5	1485499	1281	2617271233	Bacteria	Draft	Candidatus Atelocyanobacterium thalassa isolate SIO64986 Genome sequencing	University of California, Santa Cruz	Cyanobacteria	unclassified	Chroococcales	Aphanothecaceae	Candidatus Atelocyanobacterium	Candidatus Atelocyanobacterium thalassa
Candidatus Gloeomargarita lithophora D10	24	35	9	37.5	1.45833	3049282	3134	2718217921	Bacteria	Draft	Gloeomargarita lithophora Genome sequencing	University of Paris-Sud	Cyanobacteria	unclassified	Gloeoemargaritales	Gloeomargaritaceae	Gloeomargarita	Gloeomargarita lithophora	Environmental	Aquatic	Intertidal zone	Marine
Capnocytophaga cynodegmi E6447, DSM 19736	11	6	4	36.3636	0.545455	2657104	2365	2513237123	Bacteria	Permanent Draft	Continuation of the Genomic Encyclopedia of Bacteria and Archaea pilot project (GEBA)	DOE Joint Genome Institute (JGI)	Bacteroidetes	Flavobacteriia	Flavobacteriales	Flavobacteriaceae	Capnocytophaga	Capnocytophaga cynodegmi	Host-associated	Mammals		Digestive system		Host
Capnocytophaga ochracea VPI 2845, DSM 7271	9	6	5	55.5556	0.666667	2612925	2252	644736338	Bacteria	Finished	A Genomic Encyclopedia of Bacteria and Archaea (GEBA)	DOE Joint Genome Institute (JGI)	Bacteroidetes	Flavobacteriia	Flavobacteriales	Flavobacteriaceae	Capnocytophaga	Capnocytophaga ochracea	Host-associated	Human	Oral	Digestive system		Host, Human
Carboxydocella sporoproducens DSM 16521	31	26			0.83871	2578924	2779	2568526009	Bacteria	Permanent Draft	Genomic Encyclopedia of Type Strains, Phase I: the one thousand microbial genomes (KMG-I) project	DOE Joint Genome Institute (JGI)	Firmicutes	Clostridia	Clostridiales	Clostridiales Family XVI. Incertae Sedis	Carboxydocella	Carboxydocella sporoproducens	Environmental	Aquatic	Unclassified	Thermal springs		Aquatic, Hot spring
Carnimonas nigrificans ATCC BAA-78	11	9	1	9.09091	0.818182	2726123	2500	2547132470	Bacteria	Permanent Draft	Genomic Encyclopedia of Type Strains, Phase I: the one thousand microbial genomes (KMG-I) project	DOE Joint Genome Institute (JGI)	Proteobacteria	Gammaproteobacteria	Oceanospirillales	Halomonadaceae	Carnimonas	Carnimonas nigrificans	Engineered	Food production		Unclassified
Catelliglobosispora koreensis DSM 44566	93	77	1	1.07527	0.827957	7688589	7606	2515154016	Bacteria	Permanent Draft	Genomic Encyclopedia of Type Strains, Phase I: the one thousand microbial genomes (KMG-I) project	DOE Joint Genome Institute (JGI)	Actinobacteria	Actinobacteria	Micromonosporales	Micromonosporaceae	Catelliglobosispora	Catelliglobosispora koreensis	Environmental	Terrestrial	Unclassified	Soil		Soil
Catenulispora acidiphila ID139908, DSM 44928	114	89	4	3.50877	0.780702	10467782	9125	644736339	Bacteria	Finished	A Genomic Encyclopedia of Bacteria and Archaea (GEBA)	DOE Joint Genome Institute (JGI)	Actinobacteria	Actinobacteria	Catenulisporales	Catenulisporaceae	Catenulispora	Catenulispora acidiphila	Environmental	Terrestrial	Unclassified	Soil		Soil
Cellulomonas flavigena 134, DSM 20109	39	35	1	2.5641	0.897436	4123179	3783	646564520	Bacteria	Finished	A Genomic Encyclopedia of Bacteria and Archaea (GEBA)	DOE Joint Genome Institute (JGI)	Actinobacteria	Actinobacteria	Micrococcales	Cellulomonadaceae	Cellulomonas	Cellulomonas flavigena	Environmental	Terrestrial	Unclassified	Soil		Soil
Cellulophaga algicola IC166, DSM 14237	50	49	8	16	0.98	4888353	4344	649633031	Bacteria	Finished	A Genomic Encyclopedia of Bacteria and Archaea (GEBA)	DOE Joint Genome Institute (JGI)	Bacteroidetes	Flavobacteriia	Flavobacteriales	Flavobacteriaceae	Cellulophaga	Cellulophaga algicola	Host-associated	Algae	Unclassified	Unclassified		Marine
Cellulophaga lytica LIM-21, DSM 7489	31	37	5	16.129	1.19355	3765936	3358	649633032	Bacteria	Finished	A Genomic Encyclopedia of Bacteria and Archaea (GEBA)	DOE Joint Genome Institute (JGI)	Bacteroidetes	Flavobacteriia	Flavobacteriales	Flavobacteriaceae	Cellulophaga	Cellulophaga lytica	Environmental	Terrestrial	Unclassified	Soil		Mud
Chitinibacter tainanensis DSM 15459	54	52	18	33.3333	0.962963	3431762	3268	2524614843	Bacteria	Permanent Draft	Genomic Encyclopedia of Type Strains, Phase I: the one thousand microbial genomes (KMG-I) project	DOE Joint Genome Institute (JGI)	Proteobacteria	Betaproteobacteria	Neisseriales	Chromobacteriaceae	Chitinibacter	Chitinibacter tainanensis	Environmental	Terrestrial	Unclassified	Soil		Soil
Chitinilyticum aquatile DSM 21506	52	52	15	28.8462	1	3687463	3562	2524023225	Bacteria	Permanent Draft	Genomic Encyclopedia of Type Strains, Phase I: the one thousand microbial genomes (KMG-I) project	DOE Joint Genome Institute (JGI)	Proteobacteria	Betaproteobacteria	Neisseriales	Chromobacteriaceae	Chitinilyticum	Chitinilyticum aquatile	Environmental	Aquatic	Ponds	Freshwater		Aquatic, Fresh water
Chitinilyticum litopenaei DSM 21440	55	50	17	30.9091	0.909091	3970571	3716	2524614555	Bacteria	Permanent Draft	Genomic Encyclopedia of Type Strains, Phase I: the one thousand microbial genomes (KMG-I) project	DOE Joint Genome Institute (JGI)	Proteobacteria	Betaproteobacteria	Neisseriales	Chromobacteriaceae	Chitinilyticum	Chitinilyticum litopenaei	Environmental	Aquatic	Ponds	Freshwater		Aquatic, Fresh water
Chitinimonas koreensis DSM 17726	74	84	27	36.4865	1.13514	5586102	4621	2524614556	Bacteria	Permanent Draft	Genomic Encyclopedia of Type Strains, Phase I: the one thousand microbial genomes (KMG-I) project	DOE Joint Genome Institute (JGI)	Proteobacteria	Betaproteobacteria	Burkholderiales	Burkholderiaceae	Chitinimonas	Chitinimonas koreensis	Environmental	Terrestrial	Unclassified	Soil		Soil
Chitiniphilus shinanonensis DSM 23277	53	47	12	22.6415	0.886792	4157329	3716	2517572136	Bacteria	Permanent Draft	Genomic Encyclopedia of Type Strains, Phase I: the one thousand microbial genomes (KMG-I) project	DOE Joint Genome Institute (JGI)	Proteobacteria	Betaproteobacteria	Neisseriales	Chromobacteriaceae	Chitiniphilus	Chitiniphilus shinanonensis	Environmental	Aquatic	Unclassified	Unclassified		Aquatic
Chitinophaga pinensis UQM 2034, DSM 2588	106	121	27	25.4717	1.14151	9127347	7396	644736340	Bacteria	Finished	A Genomic Encyclopedia of Bacteria and Archaea (GEBA)	DOE Joint Genome Institute (JGI)	Bacteroidetes	Sphingobacteriia	Sphingobacteriales	Chitinophagaceae	Chitinophaga	Chitinophaga pinensis	Environmental	Terrestrial	Unclassified	Soil		Soil
Chlorogloeopsis fritschii PCC 9212	155	105	70	45.1613	0.677419	7649851	6788	2548877023	Bacteria	Permanent Draft	Chlorogloeopsis sp. PCC 9212	Heinrich Heine University of Dusseldorf	Cyanobacteria	unclassified	Nostocales	Chlorogloeopsidaceae	Chlorogloeopsis	Chlorogloeopsis fritschii	Environmental	Aquatic	Unclassified	Thermal springs		Aquatic
Chromobacterium haemolyticum DSM 19808	54	60	15	27.7778	1.11111	5032036	4578	2565956523	Bacteria	Permanent Draft	Genomic Encyclopedia of Type Strains, Phase I: the one thousand microbial genomes (KMG-I) project	DOE Joint Genome Institute (JGI)	Proteobacteria	Betaproteobacteria	Neisseriales	Chromobacteriaceae	Chromobacterium	Chromobacterium haemolyticum	Host-associated	Human	Pulmonary system	Respiratory system		Host, Human
Chroococcales cyanobacterium CENA595	94	71	40	42.5532	0.755319	5263957	5048	2651869645	Bacteria	Draft	Chroococcales cyanobacterium CENA595 genome sequencing	UNESP-FCAV	Cyanobacteria	unclassified	Chroococcidiopsidales	Chroococcidiopsidaceae	Aliterella	Aliterella atlantica
Chryseobacterium caeni DSM 17710	24	37	3	12.5	1.54167	4118409	3888	2524614876	Bacteria	Permanent Draft	Genomic Encyclopedia of Type Strains, Phase I: the one thousand microbial genomes (KMG-I) project	DOE Joint Genome Institute (JGI)	Bacteroidetes	Flavobacteriia	Flavobacteriales	Flavobacteriaceae	Chryseobacterium	Chryseobacterium caeni	Engineered	Wastewater	Unclassified	Unclassified		Bioreactor, Sludge
Chryseobacterium daeguense DSM 19388	27	38	3	11.1111	1.40741	4214564	4109	2523533536	Bacteria	Permanent Draft	Genomic Encyclopedia of Type Strains, Phase I: the one thousand microbial genomes (KMG-I) project	DOE Joint Genome Institute (JGI)	Bacteroidetes	Flavobacteriia	Flavobacteriales	Flavobacteriaceae	Chryseobacterium	Chryseobacterium daeguense	Engineered	Wastewater	Unclassified	Unclassified		Aquatic, Wastewater
Chryseobacterium gregarium DSM 19109	37	40	7	18.9189	1.08108	4444801	4155	2523533548	Bacteria	Permanent Draft	Genomic Encyclopedia of Type Strains, Phase I: the one thousand microbial genomes (KMG-I) project	DOE Joint Genome Institute (JGI)	Bacteroidetes	Flavobacteriia	Flavobacteriales	Flavobacteriaceae	Chryseobacterium	Chryseobacterium gregarium	Host-associated	Plants	Unclassified	Unclassified		Plants, Soil
Chryseobacterium palustre DSM 21579	16	15	3	18.75	0.9375	2982326	2784	2523533629	Bacteria	Permanent Draft	Genomic Encyclopedia of Type Strains, Phase I: the one thousand microbial genomes (KMG-I) project	DOE Joint Genome Institute (JGI)	Bacteroidetes	Flavobacteriia	Flavobacteriales	Flavobacteriaceae	Chryseobacterium	Chryseobacterium palustre	Host-associated	Plants	Unclassified	Rhizoplane		Rhizosphere, Soil
Chryseobacterium tenax DSM 16811	20	24	2	10	1.2	3625890	3631	2524023241	Bacteria	Permanent Draft	Genomic Encyclopedia of Type Strains, Phase I: the one thousand microbial genomes (KMG-I) project	DOE Joint Genome Institute (JGI)	Bacteroidetes	Flavobacteriia	Flavobacteriales	Flavobacteriaceae	Chryseobacterium	Chryseobacterium tenax	Environmental	Terrestrial	Unclassified	Geologic		Aquatic, Fresh water
Chrysosporum ovalisporum UAM-MAO	41	31	14	34.1463	0.756098	4813075	4454	2713896943	Bacteria	Draft	Genome of Aphanizomenon ovalisporum	Era7 bioinformatics	Cyanobacteria	unclassified	Nostocales	Aphanizomenonaceae	Chrysosporum	Chrysosporum ovalisporum
Cloacibacillus evryensis 158, DSM 19522	23	19	6	26.087	0.826087	3488464	3142	2510065052	Bacteria	Permanent Draft	A Genomic Encyclopedia of Bacteria and Archaea (GEBA)	DOE Joint Genome Institute (JGI)	Synergistetes	Synergistia	Synergistales	Synergistaceae	Cloacibacillus	Cloacibacillus evryensis	Engineered	Wastewater	Unclassified	Unclassified		Sludge, Wastewater treatment plant
Clostridiisalibacter paucivorans DSM 22131	38	36	1	2.63158	0.947368	3252497	3232	2556921093	Bacteria	Permanent Draft	Genomic Encyclopedia of Type Strains, Phase I: the one thousand microbial genomes (KMG-I) project	DOE Joint Genome Institute (JGI)	Firmicutes	Clostridia	Clostridiales	Clostridiaceae	Clostridiisalibacter	Clostridiisalibacter paucivorans	Engineered	Food production	Unclassified	Unclassified		Aquatic
Clostridioides difficile DSM 1296	52	52			1	4215158	3935	2526164710	Bacteria	Permanent Draft	Genomic Encyclopedia of Type Strains, Phase I: the one thousand microbial genomes (KMG-I) project	DOE Joint Genome Institute (JGI)	Firmicutes	Clostridia	Clostridiales	Peptostreptococcaceae	Clostridioides	Clostridioides difficile	Host-associated	Human				Aquatic, Host, Human, Olive oil wastewater
Clostridium akagii DSM 12554	56	55	3	5.35714	0.982143	4589511	4439	2563366732	Bacteria	Permanent Draft	Genomic Encyclopedia of Type Strains, Phase I: the one thousand microbial genomes (KMG-I) project	DOE Joint Genome Institute (JGI)	Firmicutes	Clostridia	Clostridiales	Clostridiaceae	Clostridium	Clostridium akagii	Environmental	Terrestrial	Unclassified	Soil		Soil
Clostridium cellobioparum ATCC 15832	103	117	7	6.79612	1.13592	6132222	5220	2556921656	Bacteria	Permanent Draft	Genomic Encyclopedia of Type Strains, Phase I: the one thousand microbial genomes (KMG-I) project	DOE Joint Genome Institute (JGI)	Firmicutes	Clostridia	Clostridiales	Hungateiclostridiaceae	Ruminiclostridium	Ruminiclostridium cellobioparum	Host-associated	Mammals	Foregut	Digestive system		Bovine, Cattle, Host, Rumen
Clostridium hydrogeniformans DSM 21757	35	32	1	2.85714	0.914286	4106453	3807	2563366730	Bacteria	Permanent Draft	Genomic Encyclopedia of Type Strains, Phase I: the one thousand microbial genomes (KMG-I) project	DOE Joint Genome Institute (JGI)	Firmicutes	Clostridia	Clostridiales	Clostridiaceae	Clostridium	Clostridium hydrogeniformans	Environmental	Aquatic	Groundwater	Freshwater		Aquatic, Fresh water
Clostridium saccharogumia DSM 17460	31	35			1.12903	3143441	2906	2563366727	Bacteria	Permanent Draft	Genomic Encyclopedia of Type Strains, Phase I: the one thousand microbial genomes (KMG-I) project	DOE Joint Genome Institute (JGI)	Firmicutes	Erysipelotrichia	Erysipelotrichales	Erysipelotrichaceae	Erysipelatoclostridium	[Clostridium] saccharogumia	Host-associated	Human	Large intestine	Digestive system		Host, Human
Clostridium sporosphaeroides DSM 1294	23	25			1.08696	3176598	3019	2519899647	Bacteria	Permanent Draft	Genomic Encyclopedia of Type Strains, Phase I: the one thousand microbial genomes (KMG-I) project	DOE Joint Genome Institute (JGI)	Firmicutes	Clostridia	Clostridiales	Ruminococcaceae	unclassified	[Clostridium] sporosphaeroides	Host-associated	Unclassified	Unclassified	Unclassified		Host
Clostridium tyrobutyricum DSM 2637	24	23	1	4.16667	0.958333	3028122	3061	2523533604	Bacteria	Permanent Draft	Genomic Encyclopedia of Type Strains, Phase I: the one thousand microbial genomes (KMG-I) project	DOE Joint Genome Institute (JGI)	Firmicutes	Clostridia	Clostridiales	Clostridiaceae	Clostridium	Clostridium tyrobutyricum	Host-associated	Plants	Unclassified	Unclassified		Plants
Clostridium viride DSM 6836	23	28			1.21739	2415478	2385	2558309036	Bacteria	Permanent Draft	Genomic Encyclopedia of Type Strains, Phase I: the one thousand microbial genomes (KMG-I) project	DOE Joint Genome Institute (JGI)	Firmicutes	Clostridia	Clostridiales	Ruminococcaceae	unclassified	[Clostridium] viride	Engineered	Wastewater	Unclassified	Unclassified		Sludge
Cohnella laeviribosi DSM 21336	77	79	3	3.8961	1.02597	4478238	4285	2519899681	Bacteria	Permanent Draft	Genomic Encyclopedia of Type Strains, Phase I: the one thousand microbial genomes (KMG-I) project	DOE Joint Genome Institute (JGI)	Firmicutes	Bacilli	Bacillales	Paenibacillaceae	Cohnella	Cohnella laeviribosi	Environmental	Terrestrial	Unclassified	Soil		Soil
Cohnella thermotolerans DSM 17683	85	81	3	3.52941	0.952941	5053050	4770	2524023169	Bacteria	Permanent Draft	Genomic Encyclopedia of Type Strains, Phase I: the one thousand microbial genomes (KMG-I) project	DOE Joint Genome Institute (JGI)	Firmicutes	Bacilli	Bacillales	Paenibacillaceae	Cohnella	Cohnella thermotolerans	Host-associated	Plants	Unclassified	Unclassified		Plants
Coleofasciculus chthonoplastes PCC 7420	155	93	73	47.0968	0.6	8679041	8359	647533184	Bacteria	Permanent Draft	Coleofasciculus chthonoplastes PCC 7420	Institut Pasteur, J. Craig Venter Institute (JCVI)	Cyanobacteria	unclassified	Oscillatoriales	Coleofasciculaceae	Coleofasciculus	Coleofasciculus chthonoplastes	Environmental	Aquatic	Intertidal zone	Marine		Marine, Salt marsh
Colwellia piezophila ATCC BAA-637	66	63	24	36.3636	0.954545	5484375	4598	2521172662	Bacteria	Permanent Draft	Genomic Encyclopedia of Type Strains, Phase I: the one thousand microbial genomes (KMG-I) project	DOE Joint Genome Institute (JGI)	Proteobacteria	Gammaproteobacteria	Alteromonadales	Colwelliaceae	Colwellia	Colwellia piezophila	Environmental	Aquatic	Unclassified	Sediment		Aquatic, Sediment
Comamonas badia DSM 17552	28	29	8	28.5714	1.03571	3681020	3550	2528768012	Bacteria	Permanent Draft	Genomic Encyclopedia of Type Strains, Phase I: the one thousand microbial genomes (KMG-I) project	DOE Joint Genome Institute (JGI)	Proteobacteria	Betaproteobacteria	Burkholderiales	Comamonadaceae	Comamonas	Comamonas badia	Engineered	Wastewater	Unclassified	Unclassified		Sludge
Comamonas composti DSM 21721	41	46	6	14.6341	1.12195	4639833	4165	2524614759	Bacteria	Permanent Draft	Genomic Encyclopedia of Type Strains, Phase I: the one thousand microbial genomes (KMG-I) project	DOE Joint Genome Institute (JGI)	Proteobacteria	Betaproteobacteria	Burkholderiales	Comamonadaceae	Comamonas	Comamonas composti	Engineered	Solid waste	Unclassified	Composting		Compost
Conchiformibius kuhniae DSM 17694	7	6			0.857143	2123891	2091	2524023156	Bacteria	Permanent Draft	Genomic Encyclopedia of Type Strains, Phase I: the one thousand microbial genomes (KMG-I) project	DOE Joint Genome Institute (JGI)	Proteobacteria	Betaproteobacteria	Neisseriales	Neisseriaceae	Conchiformibius	Conchiformibius kuhniae	Host-associated	Animal	Unclassified	Digestive system		Host
Conchiformibius steedae DSM 2580	9	8			0.888889	2148680	2134	2556921602	Bacteria	Permanent Draft	Genomic Encyclopedia of Type Strains, Phase I: the one thousand microbial genomes (KMG-I) project	DOE Joint Genome Institute (JGI)	Proteobacteria	Betaproteobacteria	Neisseriales	Neisseriaceae	Conchiformibius	Conchiformibius steedae	Host-associated	Animal	Unclassified	Digestive system		Host
Conexibacter woesei ID131577, DSM 14684	61	74	2	3.27869	1.21311	6359369	6001	646311917	Bacteria	Finished	A Genomic Encyclopedia of Bacteria and Archaea (GEBA)	DOE Joint Genome Institute (JGI)	Actinobacteria	Thermoleophilia	Solirubrobacterales	Conexibacteraceae	Conexibacter	Conexibacter woesei	Environmental	Terrestrial	Unclassified	Soil		Soil
Coprothermobacter platensis DSM 11748	7	5			0.714286	1424377	1477	2522572051	Bacteria	Permanent Draft	Continuation of the Genomic Encyclopedia of Bacteria and Archaea pilot project (GEBA)	DOE Joint Genome Institute (JGI)	Coprothermobacterota	Coprothermobacteria	Coprothermobacterales	Coprothermobacteraceae	Coprothermobacter	Coprothermobacter platensis	Engineered	Wastewater	Unclassified	Unclassified		Wastewater treatment plant
Coraliomargarita akajimensis DSM 45221	36	23	15	41.6667	0.638889	3750771	3191	646564524	Bacteria	Finished	A Genomic Encyclopedia of Bacteria and Archaea (GEBA)	DOE Joint Genome Institute (JGI)	Verrucomicrobia	Opitutae	Puniceicoccales	Puniceicoccaceae	Coraliomargarita	Coraliomargarita akajimensis	Environmental	Aquatic	Unclassified	Marine		Aquatic, Marine, Sea water
Coriobacterium glomerans PW2, DSM 20642	13	10			0.769231	2115681	1858	2503538010	Bacteria	Finished	A Genomic Encyclopedia of Bacteria and Archaea (GEBA)	DOE Joint Genome Institute (JGI)	Actinobacteria	Coriobacteriia	Coriobacteriales	Coriobacteriaceae	Coriobacterium	Coriobacterium glomerans	Host-associated	Insecta	Unclassified	Digestive system		Host, Insect
Corynebacterium callunae DSM 20147	9	11			1.22222	2890884	2761	2522572159	Bacteria	Permanent Draft	Genomic Encyclopedia of Type Strains, Phase I: the one thousand microbial genomes (KMG-I) project	DOE Joint Genome Institute (JGI)	Actinobacteria	Actinobacteria	Corynebacteriales	Corynebacteriaceae	Corynebacterium	Corynebacterium callunae	Engineered	Industrial production
Corynebacterium capitovis DSM 44611	7	9			1.28571	1960866	1940	2517572222	Bacteria	Permanent Draft	Genomic Encyclopedia of Type Strains, Phase I: the one thousand microbial genomes (KMG-I) project	DOE Joint Genome Institute (JGI)	Actinobacteria	Actinobacteria	Corynebacteriales	Corynebacteriaceae	Corynebacterium	Corynebacterium capitovis	Host-associated	Unclassified	Unclassified	Unclassified		Host
Corynebacterium caspium DSM 44850	5	6			1.2	1843677	1699	2515154055	Bacteria	Permanent Draft	Genomic Encyclopedia of Type Strains, Phase I: the one thousand microbial genomes (KMG-I) project	DOE Joint Genome Institute (JGI)	Actinobacteria	Actinobacteria	Corynebacteriales	Corynebacteriaceae	Corynebacterium	Corynebacterium caspium	Host-associated	Unclassified	Unclassified	Unclassified		Host
Corynebacterium ciconiae DSM 44920	11	11			1	2547296	2275	2515154014	Bacteria	Permanent Draft	Genomic Encyclopedia of Type Strains, Phase I: the one thousand microbial genomes (KMG-I) project	DOE Joint Genome Institute (JGI)	Actinobacteria	Actinobacteria	Corynebacteriales	Corynebacteriaceae	Corynebacterium	Corynebacterium ciconiae	Host-associated	Birds	Unclassified	Reproductive system		Bird, Host
Corynebacterium doosanense CAU 212, DSM 45436	13	13			1	2649051	2658	2515154029	Bacteria	Permanent Draft	Genomic Encyclopedia of Type Strains, Phase I: the one thousand microbial genomes (KMG-I) project	DOE Joint Genome Institute (JGI)	Actinobacteria	Actinobacteria	Corynebacteriales	Corynebacteriaceae	Corynebacterium	Corynebacterium doosanense	Engineered	Wastewater	Unclassified	Unclassified		Sludge, Wastewater treatment plant
Corynebacterium freiburgense DSM 45254	9	12			1.33333	2915705	2729	2524614613	Bacteria	Permanent Draft	Genomic Encyclopedia of Type Strains, Phase I: the one thousand microbial genomes (KMG-I) project	DOE Joint Genome Institute (JGI)	Actinobacteria	Actinobacteria	Corynebacteriales	Corynebacteriaceae	Corynebacterium	Corynebacterium freiburgense	Host-associated	Human	Unclassified	Unclassified		Host, Human
Corynebacterium glucuronolyticum DSM 44120	8	9			1.125	2821068	2663	2529292557	Bacteria	Permanent Draft	Genomic Encyclopedia of Type Strains, Phase I: the one thousand microbial genomes (KMG-I) project	DOE Joint Genome Institute (JGI)	Actinobacteria	Actinobacteria	Corynebacteriales	Corynebacteriaceae	Corynebacterium	Corynebacterium glucuronolyticum	Host-associated	Human	Unclassified	Unclassified		Host, Human
Corynebacterium halotolerans YIM 70093, DSM 44683	13	14			1.07692	3202499	2980	2556921045	Bacteria	Permanent Draft	Genomic Encyclopedia of Type Strains, Phase I: the one thousand microbial genomes (KMG-I) project	DOE Joint Genome Institute (JGI)	Actinobacteria	Actinobacteria	Corynebacteriales	Corynebacteriaceae	Corynebacterium	Corynebacterium halotolerans	Environmental	Terrestrial	Unclassified	Soil		Saline soil, Soil
Corynebacterium lubricantis DSM 45231	13	14			1.07692	2945890	2886	2515154018	Bacteria	Permanent Draft	Genomic Encyclopedia of Type Strains, Phase I: the one thousand microbial genomes (KMG-I) project	DOE Joint Genome Institute (JGI)	Actinobacteria	Actinobacteria	Corynebacteriales	Corynebacteriaceae	Corynebacterium	Corynebacterium lubricantis	Engineered	Industrial production	Unclassified	Engineered product
Corynebacterium massiliense DSM 45435	10	10			1	2183019	2042	2524023165	Bacteria	Permanent Draft	Genomic Encyclopedia of Type Strains, Phase I: the one thousand microbial genomes (KMG-I) project	DOE Joint Genome Institute (JGI)	Actinobacteria	Actinobacteria	Corynebacteriales	Corynebacteriaceae	Corynebacterium	Corynebacterium massiliense	Host-associated	Human	Unclassified	Unclassified		Host, Human
Corynebacterium mastitidis DSM 44356	12	12			1	2371728	2303	2515154131	Bacteria	Permanent Draft	Genomic Encyclopedia of Type Strains, Phase I: the one thousand microbial genomes (KMG-I) project	DOE Joint Genome Institute (JGI)	Actinobacteria	Actinobacteria	Corynebacteriales	Corynebacteriaceae	Corynebacterium	Corynebacterium mastitidis	Engineered	Food production	Unclassified	Dairy products		Host, Milk
Corynebacterium pilosum DSM 20521	8	10			1.25	2533337	2452	2515154153	Bacteria	Permanent Draft	Genomic Encyclopedia of Type Strains, Phase I: the one thousand microbial genomes (KMG-I) project	DOE Joint Genome Institute (JGI)	Actinobacteria	Actinobacteria	Corynebacteriales	Corynebacteriaceae	Corynebacterium	Corynebacterium pilosum	Host-associated	Unclassified	Unclassified	Unclassified		Bovine, Host
Corynebacterium propinquum DSM 44285	10	11			1.1	2458635	2285	2515154156	Bacteria	Permanent Draft	Genomic Encyclopedia of Type Strains, Phase I: the one thousand microbial genomes (KMG-I) project	DOE Joint Genome Institute (JGI)	Actinobacteria	Actinobacteria	Corynebacteriales	Corynebacteriaceae	Corynebacterium	Corynebacterium propinquum	Host-associated	Human	Unclassified	Respiratory system		Host, Human
Corynebacterium pseudodiphtheriticum DSM 44287	12	12			1	2261008	2095	2556921672	Bacteria	Permanent Draft	Genomic Encyclopedia of Type Strains, Phase I: the one thousand microbial genomes (KMG-I) project	DOE Joint Genome Institute (JGI)	Actinobacteria	Actinobacteria	Corynebacteriales	Corynebacteriaceae	Corynebacterium	Corynebacterium pseudodiphtheriticum	Host-associated	Human	Unclassified	Respiratory system		Host, Human
Corynebacterium sputi DSM 45148	11	9			0.818182	2919400	2854	2513237121	Bacteria	Permanent Draft	Genomic Encyclopedia of Type Strains, Phase I: the one thousand microbial genomes (KMG-I) project	DOE Joint Genome Institute (JGI)	Actinobacteria	Actinobacteria	Corynebacteriales	Corynebacteriaceae	Corynebacterium	Corynebacterium sputi	Host-associated	Human	Pulmonary system	Respiratory system		Host, Human
Corynebacterium ulceribovis DSM 45146	5	6			1.2	2300451	2158	2515154059	Bacteria	Permanent Draft	Genomic Encyclopedia of Type Strains, Phase I: the one thousand microbial genomes (KMG-I) project	DOE Joint Genome Institute (JGI)	Actinobacteria	Actinobacteria	Corynebacteriales	Corynebacteriaceae	Corynebacterium	Corynebacterium ulceribovis	Host-associated	Animal	Unclassified	Skin		Bovine, Host
Crocinitomix catalasitica ATCC 23190	35	39	6	17.1429	1.11429	4622888	4128	2556921666	Bacteria	Permanent Draft	Genomic Encyclopedia of Type Strains, Phase I: the one thousand microbial genomes (KMG-I) project	DOE Joint Genome Institute (JGI)	Bacteroidetes	Flavobacteriia	Flavobacteriales	Crocinitomicaceae	Crocinitomix	Crocinitomix catalasitica	Environmental	Aquatic	Intertidal zone	Marine		Sea sand
Crocosphaera watsonii WH 0005	51	50	19	37.2549	0.980392	5961117	6625	2636415574	Bacteria	Draft	Crocosphaera watsonii WH 0005	University of California, Santa Cruz	Cyanobacteria	unclassified	Chroococcales	Aphanothecaceae	Crocosphaera	Crocosphaera watsonii	Environmental	Aquatic		Marine		Marine
Crocosphaera watsonii WH 0401	41	43	14	34.1463	1.04878	4549610	5231	2503283007	Bacteria	Permanent Draft	Crocosphaera watsonii WH 0401	University of California, Santa Cruz	Cyanobacteria	unclassified	Chroococcales	Aphanothecaceae	Crocosphaera	Crocosphaera watsonii
Crocosphaera watsonii WH 0402	20	21	5	25	1.05	1997175	2349	2627853717	Bacteria	Draft	Crocosphaera watsonii WH 0402	University of California, Santa Cruz	Cyanobacteria	unclassified	Chroococcales	Aphanothecaceae	Crocosphaera	Crocosphaera watsonii	Environmental	Aquatic	Unclassified	Marine		Marine
Crocosphaera watsonii WH 8502	36	41	12	33.3333	1.13889	4683052	5315	2639763078	Bacteria	Draft	Crocosphaera watsonii WH 8502	University of California, Santa Cruz	Cyanobacteria	unclassified	Chroococcales	Aphanothecaceae	Crocosphaera	Crocosphaera watsonii	Environmental	Aquatic	Unclassified	Marine		Marine
Cryptobacterium curtum 12-3, DSM 15641	14	12			0.857143	1617804	1421	644736346	Bacteria	Finished	A Genomic Encyclopedia of Bacteria and Archaea (GEBA)	DOE Joint Genome Institute (JGI)	Actinobacteria	Coriobacteriia	Coriobacteriales	Coriobacteriaceae	Cryptobacterium	Cryptobacterium curtum	Host-associated	Human	Oral	Digestive system		Host, Human, Human oral cavity
Cryptosporangium arvum YU 629-21, DSM 44712	169	134	9	5.32544	0.792899	9195993	8650	2510065084	Bacteria	Permanent Draft	A Genomic Encyclopedia of Bacteria and Archaea (GEBA)	DOE Joint Genome Institute (JGI)	Actinobacteria	Actinobacteria	Frankiales	Cryptosporangiaceae	Cryptosporangium	Cryptosporangium arvum	Environmental	Terrestrial	Unclassified	Soil		Soil
Cucumibacter marinus DSM 18995	29	36	4	13.7931	1.24138	3713661	3628	2524614806	Bacteria	Permanent Draft	Genomic Encyclopedia of Type Strains, Phase I: the one thousand microbial genomes (KMG-I) project	DOE Joint Genome Institute (JGI)	Proteobacteria	Alphaproteobacteria	Rhizobiales	Hyphomicrobiaceae	Cucumibacter	Cucumibacter marinus	Environmental	Aquatic	Unclassified	Marine		Aquatic, Marine, Sea water
Curvibacter gracilis ATCC BAA-807	78	81	17	21.7949	1.03846	6748240	6140	2545555856	Bacteria	Permanent Draft	Genomic Encyclopedia of Type Strains, Phase I: the one thousand microbial genomes (KMG-I) project	DOE Joint Genome Institute (JGI)	Proteobacteria	Betaproteobacteria	Burkholderiales	Comamonadaceae	Curvibacter	Curvibacter gracilis	Environmental	Aquatic	Unclassified	Freshwater		Aquatic, Fresh water
Curvibacter lanceolatus ATCC 14669	80	88	17	21.25	1.1	6834651	6353	2519103180	Bacteria	Permanent Draft	Genomic Encyclopedia of Type Strains, Phase I: the one thousand microbial genomes (KMG-I) project	DOE Joint Genome Institute (JGI)	Proteobacteria	Betaproteobacteria	Burkholderiales	Comamonadaceae	Curvibacter	Curvibacter lanceolatus	Environmental	Aquatic	Unclassified	Freshwater		Aquatic, Fresh water
Cutibacterium acnes DSM 1897	12	14			1.16667	2478994	2329	2515154214	Bacteria	Permanent Draft	Genomic Encyclopedia of Type Strains, Phase I: the one thousand microbial genomes (KMG-I) project	DOE Joint Genome Institute (JGI)	Actinobacteria	Actinobacteria	Propionibacteriales	Propionibacteriaceae	Cutibacterium	Cutibacterium acnes	Host-associated	Human	Unclassified	Skin		Host, Human, Human skin
Cyanobium sp. CACIAM 14	18	16	3	16.6667	0.888889	3212489	3240	2617271122	Bacteria	Draft	Cyanobium sp. CACIAM 14 Metagenome and Genome sequencing	Federal University of Para	Cyanobacteria	unclassified	Synechococcales	Synechococcaceae	Cyanobium	Cyanobium sp. CACIAM 14
Cyanobium sp. NIES-981	8	10			1.25	3021545	3119	2757320922	Bacteria	Draft	Genome sequencing of Cyanobium sp. NIES-981	National Institute for Environmental Studies	Cyanobacteria	unclassified	Synechococcales	Synechococcaceae	Cyanobium	Cyanobium sp. NIES-981
Cyanobium sp. PCC 7001	8	11			1.375	2834252	2826	647533126	Bacteria	Permanent Draft	Cyanobium sp. PCC 7001	J. Craig Venter Institute (JCVI)	Cyanobacteria	unclassified	Synechococcales	Synechococcaceae	Cyanobium	Cyanobium sp. PCC 7001	Environmental	Aquatic	Intertidal zone	Marine		Marine, Mud, Soil
Cyanothece sp. BH63E, ATCC 51472	54	56	21	38.8889	1.03704	5460476	5170	2507262054	Bacteria	Permanent Draft	Cyanothece Sequencing CSP_777088	DOE Joint Genome Institute (JGI)	Cyanobacteria	unclassified	Oscillatoriales	Cyanothecaceae	Cyanothece	Cyanothece sp. ATCC 51472	Environmental	Aquatic	Unclassified	Marine		Aquatic, Marine
Cyanothece sp. BH68, ATCC 51142	54	56	21	38.8889	1.03704	5460377	5354	641522622	Bacteria	Finished	Cyanothece sp. BH68, ATCC 51142	Washington University in St. Louis	Cyanobacteria	unclassified	Oscillatoriales	Cyanothecaceae	Cyanothece	Cyanothece sp. ATCC 51142	Environmental	Aquatic	Intertidal zone	Marine		Marine
Cyanothece sp. CCY 0110	70	64	33	47.1429	0.914286	5880532	6526	640612201	Bacteria	Permanent Draft	Cyanothece sp. CCY 0110	J. Craig Venter Institute (JCVI)	Cyanobacteria	unclassified	Oscillatoriales	Cyanothecaceae	Cyanothece	Cyanothece sp. CCY0110	Environmental	Aquatic	Unclassified	Marine		Marine
Cyanothece sp. PCC 7424	76	78	31	40.7895	1.02632	6554169	5933	643348533	Bacteria	Finished	Cyanothece Sequencing CSP_777088	DOE Joint Genome Institute (JGI)	Cyanobacteria	unclassified	Oscillatoriales	Cyanothecaceae	Cyanothece	Cyanothece sp. PCC 7424	Environmental	Terrestrial	Unclassified	Agricultural field		Fresh water
Cyanothece sp. PCC 7425	90	70	54	60	0.777778	5786110	5481	643348534	Bacteria	Finished	Cyanothece Sequencing CSP_777088	DOE Joint Genome Institute (JGI)	Cyanobacteria	unclassified	Oscillatoriales	Cyanothecaceae	Cyanothece	Cyanothece sp. PCC 7425	Environmental	Terrestrial	Unclassified	Agricultural field		Fresh water
Cyanothece sp. PCC 7822	101	91	44	43.5644	0.90099	7841948	7040	648028021	Bacteria	Finished	Cyanothece Sequencing CSP_777088	DOE Joint Genome Institute (JGI)	Cyanobacteria	unclassified	Oscillatoriales	Cyanothecaceae	Cyanothece	Cyanothece sp. PCC 7822	Environmental	Terrestrial	Unclassified	Agricultural field		Fresh water
Cyanothece sp. PCC 8801	51	57	20	39.2157	1.11765	4787694	4615	643348535	Bacteria	Finished	Cyanothece Sequencing CSP_777088	DOE Joint Genome Institute (JGI)	Cyanobacteria	unclassified	Oscillatoriales	Cyanothecaceae	Cyanothece	Cyanothece sp. PCC 8801	Environmental	Terrestrial	Unclassified	Agricultural field		Fresh water
Cyanothece sp. PCC 8802	51	56	21	41.1765	1.09804	4803347	4697	644736348	Bacteria	Finished	Cyanothece Sequencing CSP_777088	DOE Joint Genome Institute (JGI)	Cyanobacteria	unclassified	Oscillatoriales	Cyanothecaceae	Cyanothece	Cyanothece sp. PCC 8802	Environmental	Terrestrial	Unclassified	Soil		Fresh water, Soil
Cyclobacterium marinum Raj, DSM 745	57	49	13	22.807	0.859649	6221273	5151	2506381023	Bacteria	Finished	A Genomic Encyclopedia of Bacteria and Archaea (GEBA)	DOE Joint Genome Institute (JGI)	Bacteroidetes	Cytophagia	Cytophagales	Cyclobacteriaceae	Cyclobacterium	Cyclobacterium marinum	Host-associated	Fish	Unclassified	Unclassified		Fish, Host, Marine
Cylindrospermopsis raciborskii CS-505	27	23	7	25.9259	0.851852	3879030	3500	647000233	Bacteria	Permanent Draft	Cylindrospermopsis raciborskii CS-505	Leibniz Institute	Cyanobacteria	unclassified	Nostocales	Aphanizomenonaceae	Cylindrospermopsis	Cylindrospermopsis raciborskii
Cylindrospermopsis raciborskii ITEP-A1	26	22	7	26.9231	0.846154	3603762	3408	2728369583	Bacteria	Draft	Cylindrospermopsis raciborskii Genome sequencing and assembly	University of Sao Paulo	Cyanobacteria	unclassified	Nostocales	Aphanizomenonaceae	Cylindrospermopsis	Cylindrospermopsis raciborskii
Cytophaga aurantiaca DSM 3654	56	32	8	14.2857	0.571429	4425125	3923	2515154146	Bacteria	Permanent Draft	Genomic Encyclopedia of Type Strains, Phase I: the one thousand microbial genomes (KMG-I) project	DOE Joint Genome Institute (JGI)	Bacteroidetes	Cytophagia	Cytophagales	Cytophagaceae	Cytophaga	Cytophaga aurantiaca	Environmental	Terrestrial	Unclassified	Soil		Aquatic, Soil
Dasania marina DSM 21967	45					4104988	3729	2515154073	Bacteria	Permanent Draft	Genomic Encyclopedia of Type Strains, Phase I: the one thousand microbial genomes (KMG-I) project	DOE Joint Genome Institute (JGI)	Proteobacteria	Gammaproteobacteria	Cellvibrionales	Spongiibacteraceae	Dasania	Dasania marina	Environmental	Aquatic	Oceanic	Marine		Aquatic, Marine, Sediment
Deefgea rivuli DSM 18356	49					3713920	3468	2556921014	Bacteria	Permanent Draft	Genomic Encyclopedia of Type Strains, Phase I: the one thousand microbial genomes (KMG-I) project	DOE Joint Genome Institute (JGI)	Proteobacteria	Betaproteobacteria	Neisseriales	Chromobacteriaceae	Deefgea	Deefgea rivuli	Environmental	Aquatic	Unclassified	Unclassified		Aquatic
Deinococcus apachensis DSM 19763	38	36	1	2.63158	0.947368	4452642	4394	2519103012	Bacteria	Permanent Draft	A Genomic Encyclopedia of Bacteria and Archaea (GEBA)	DOE Joint Genome Institute (JGI)	Deinococcus-Thermus	Deinococci	Deinococcales	Deinococcaceae	Deinococcus	Deinococcus apachensis	Environmental	Terrestrial	Unclassified	Soil		Soil
Deinococcus aquatilis DSM 23025	36	40	1	2.77778	1.11111	5003288	4845	2519899682	Bacteria	Permanent Draft	Genomic Encyclopedia of Type Strains, Phase I: the one thousand microbial genomes (KMG-I) project	DOE Joint Genome Institute (JGI)	Deinococcus-Thermus	Deinococci	Deinococcales	Deinococcaceae	Deinococcus	Deinococcus aquatilis	Engineered	Wastewater	Unclassified	Industrial wastewater		Aquatic
Deinococcus ficus DSM 19119	45	44	4	8.88889	0.977778	4146328	4075	2524614857	Bacteria	Permanent Draft	Genomic Encyclopedia of Type Strains, Phase I: the one thousand microbial genomes (KMG-I) project	DOE Joint Genome Institute (JGI)	Deinococcus-Thermus	Deinococci	Deinococcales	Deinococcaceae	Deinococcus	Deinococcus ficus	Host-associated	Plants	Unclassified	Rhizoplane		Rhizosphere, Soil
Deinococcus frigens DSM 12807	27	23	1	3.7037	0.851852	4031778	4057	2561511139	Bacteria	Permanent Draft	Genomic Encyclopedia of Type Strains, Phase I: the one thousand microbial genomes (KMG-I) project	DOE Joint Genome Institute (JGI)	Deinococcus-Thermus	Deinococci	Deinococcales	Deinococcaceae	Deinococcus	Deinococcus frigens	Environmental	Terrestrial	Unclassified	Soil		Soil
Deinococcus hopiensis KR-140, DSM 18049	83	79	5	6.0241	0.951807	6650868	6701	2509276064	Bacteria	Finished	A Genomic Encyclopedia of Bacteria and Archaea (GEBA)	DOE Joint Genome Institute (JGI)	Deinococcus-Thermus	Deinococci	Deinococcales	Deinococcaceae	Deinococcus	Deinococcus hopiensis	Environmental	Terrestrial	Unclassified	Soil		Soil
Deinococcus maricopensis LB-34, DSM 21211	48	37	4	8.33333	0.770833	3498530	3367	649633034	Bacteria	Finished	A Genomic Encyclopedia of Bacteria and Archaea (GEBA)	DOE Joint Genome Institute (JGI)	Deinococcus-Thermus	Deinococci	Deinococcales	Deinococcaceae	Deinococcus	Deinococcus maricopensis	Environmental	Terrestrial	Unclassified	Soil		Soil
Deinococcus marmoris DSM 12784	41	32	2	4.87805	0.780488	4800021	4688	2561511138	Bacteria	Permanent Draft	Genomic Encyclopedia of Type Strains, Phase I: the one thousand microbial genomes (KMG-I) project	DOE Joint Genome Institute (JGI)	Deinococcus-Thermus	Deinococci	Deinococcales	Deinococcaceae	Deinococcus	Deinococcus marmoris	Environmental	Terrestrial	Unclassified	Geologic		Rock
Deinococcus murrayi DSM 11303	19	19	1	5.26316	1	2767614	2756	2527291725	Bacteria	Permanent Draft	Genomic Encyclopedia of Type Strains, Phase I: the one thousand microbial genomes (KMG-I) project	DOE Joint Genome Institute (JGI)	Deinococcus-Thermus	Deinococci	Deinococcales	Deinococcaceae	Deinococcus	Deinococcus murrayi	Environmental	Aquatic	Unclassified	Thermal springs		Aquatic, Hot spring
Deinococcus peraridilitoris KR-200, DSM 19664	64	58	5	7.8125	0.90625	4513714	4466	2509276065	Bacteria	Finished	A Genomic Encyclopedia of Bacteria and Archaea (GEBA)	DOE Joint Genome Institute (JGI)	Deinococcus-Thermus	Deinococci	Deinococcales	Deinococcaceae	Deinococcus	Deinococcus peraridilitoris	Environmental	Terrestrial	Unclassified	Soil		Soil
Deinococcus pimensis KR-235, DSM 21231	56	54	4	7.14286	0.964286	4765907	4452	2508501115	Bacteria	Permanent Draft	Continuation of the Genomic Encyclopedia of Bacteria and Archaea pilot project (GEBA)	DOE Joint Genome Institute (JGI)	Deinococcus-Thermus	Deinococci	Deinococcales	Deinococcaceae	Deinococcus	Deinococcus pimensis	Environmental	Terrestrial	Unclassified	Soil		Soil
Deinococcus proteolyticus MRP, DSM 20540	20	18	2	10	0.9	2886836	2799	649633035	Bacteria	Finished	A Genomic Encyclopedia of Bacteria and Archaea (GEBA)	DOE Joint Genome Institute (JGI)	Deinococcus-Thermus	Deinococci	Deinococcales	Deinococcaceae	Deinococcus	Deinococcus proteolyticus	Host-associated	Animal	Fecal	Digestive system		Host, Soil
Deinococcus radiodurans DSM 20539	24	24	4	16.6667	1	3243759	3186	2563366733	Bacteria	Permanent Draft	Genomic Encyclopedia of Type Strains, Phase I: the one thousand microbial genomes (KMG-I) project	DOE Joint Genome Institute (JGI)	Deinococcus-Thermus	Deinococci	Deinococcales	Deinococcaceae	Deinococcus	Deinococcus radiodurans	Engineered	Food production	Unclassified	Unclassified		Meat food product
Demetria terragena DSM 11295	22	23			1.04545	3574772	3454	2521172561	Bacteria	Permanent Draft	Genomic Encyclopedia of Type Strains, Phase I: the one thousand microbial genomes (KMG-I) project	DOE Joint Genome Institute (JGI)	Actinobacteria	Actinobacteria	Micrococcales	Dermacoccaceae	Demetria	Demetria terragena	Engineered	Solid waste	Unclassified	Composting		Compost, Soil
Denitrovibrio acetiphilus N2460, DSM 12809	72	62	10	13.8889	0.861111	3222077	3067	646564527	Bacteria	Finished	A Genomic Encyclopedia of Bacteria and Archaea (GEBA)	DOE Joint Genome Institute (JGI)	Deferribacteres	Deferribacteres	Deferribacterales	Deferribacteraceae	Denitrovibrio	Denitrovibrio acetiphilus	Environmental	Terrestrial	Unclassified	Oil reservoir		Oil fields
Dermatophilus congolensis DSM 44180	18	20			1.11111	2623236	2349	2523533584	Bacteria	Permanent Draft	Genomic Encyclopedia of Type Strains, Phase I: the one thousand microbial genomes (KMG-I) project	DOE Joint Genome Institute (JGI)	Actinobacteria	Actinobacteria	Micrococcales	Dermatophilaceae	Dermatophilus	Dermatophilus congolensis	Host-associated	Mammals	Unclassified	Skin		Bovine, Host
Derxia gummosa DSM 723	79	67	29	36.7089	0.848101	5190850	4414	2529292503	Bacteria	Permanent Draft	Genomic Encyclopedia of Type Strains, Phase I: the one thousand microbial genomes (KMG-I) project	DOE Joint Genome Institute (JGI)	Proteobacteria	Betaproteobacteria	Burkholderiales	Alcaligenaceae	Derxia	Derxia gummosa	Environmental	Terrestrial	Unclassified	Soil		Soil
Desertifilum sp. IPPAS B-1220	178	77	68	38.2022	0.432584	6086384	5185	2751185667	Bacteria	Draft	Desertifilum sp. IPPAS B-1220 Genome sequencing	Institute of Plant Physiology, Russian Academy of Sciences	Cyanobacteria	unclassified	Oscillatoriales	Desertifilaceae	Desertifilum	Desertifilum sp. IPPAS B-1220
Desulfarculus baarsii 2st14, DSM 2075	72	62	26	36.1111	0.861111	3655731	3355	648028023	Bacteria	Finished	A Genomic Encyclopedia of Bacteria and Archaea (GEBA)	DOE Joint Genome Institute (JGI)	Proteobacteria	Deltaproteobacteria	Desulfarculales	Desulfarculaceae	Desulfarculus	Desulfarculus baarsii	Environmental	Terrestrial	Unclassified	Soil		Mud
Desulfatibacillum aliphaticivorans DSM 15576	136	101	73	53.6765	0.742647	6469960	5375	2522572160	Bacteria	Permanent Draft	Genomic Encyclopedia of Type Strains, Phase I: the one thousand microbial genomes (KMG-I) project	DOE Joint Genome Institute (JGI)	Proteobacteria	Deltaproteobacteria	Desulfobacterales	Desulfobacteraceae	Desulfatibacillum	Desulfatibacillum aliphaticivorans	Environmental	Aquatic	Coastal	Marine		Aquatic, Marine, Sediment
Desulfatiglans anilini DSM 4660	64	75	12	18.75	1.17188	4667344	4105	2526164742	Bacteria	Permanent Draft	Genomic Encyclopedia of Type Strains, Phase I: the one thousand microbial genomes (KMG-I) project	DOE Joint Genome Institute (JGI)	Proteobacteria	Deltaproteobacteria	Desulfobacterales	Desulfobacteraceae	Desulfatiglans	Desulfatiglans anilini	Environmental	Aquatic	Coastal	Marine		Aquatic, Marine, Sediment
Desulfatirhabdium butyrativorans DSM 18734	89	70	42	47.191	0.786517	4481975	3976	2524023145	Bacteria	Permanent Draft	Genomic Encyclopedia of Type Strains, Phase I: the one thousand microbial genomes (KMG-I) project	DOE Joint Genome Institute (JGI)	Proteobacteria	Deltaproteobacteria	Desulfobacterales	Desulfobacteraceae	Desulfatirhabdium	Desulfatirhabdium butyrativorans	Engineered	Biotransformation	Unclassified	Unclassified		Bioreactor
Desulfitibacter alkalitolerans DSM 16504	38	40	1	2.63158	1.05263	4361351	4346	2556921039	Bacteria	Permanent Draft	Continuation of the Genomic Encyclopedia of Bacteria and Archaea pilot project (GEBA)	DOE Joint Genome Institute (JGI)	Firmicutes	Clostridia	Clostridiales	Peptococcaceae	Desulfitibacter	Desulfitibacter alkalitolerans	Engineered	Bioremediation	Unclassified	Metal		Host
Desulfobacca acetoxidans ASRB2, DSM 11109	46	41	12	26.087	0.891304	3282536	3023	2504136006	Bacteria	Finished	A Genomic Encyclopedia of Bacteria and Archaea (GEBA)	DOE Joint Genome Institute (JGI)	Proteobacteria	Deltaproteobacteria	Syntrophobacterales	Syntrophaceae	Desulfobacca	Desulfobacca acetoxidans	Engineered	Wastewater	Unclassified	Unclassified		Bioreactor, Sludge
Desulfobacter curvatus DSM 3379	122	107	63	51.6393	0.877049	5646235	5063	2515154174	Bacteria	Permanent Draft	Genomic Encyclopedia of Type Strains, Phase I: the one thousand microbial genomes (KMG-I) project	DOE Joint Genome Institute (JGI)	Proteobacteria	Deltaproteobacteria	Desulfobacterales	Desulfobacteraceae	Desulfobacter	Desulfobacter curvatus	Environmental	Aquatic	Coastal	Marine		Aquatic, Marine, Sediment
Desulfobulbus elongatus DSM 2908	69	65	29	42.029	0.942029	3961953	3565	2556921601	Bacteria	Permanent Draft	Genomic Encyclopedia of Type Strains, Phase I: the one thousand microbial genomes (KMG-I) project	DOE Joint Genome Institute (JGI)	Proteobacteria	Deltaproteobacteria	Desulfobacterales	Desulfobulbaceae	Desulfobulbus	Desulfobulbus elongatus	Engineered	Biotransformation	Unclassified	Unclassified		Bioreactor
Desulfobulbus japonicus DSM 18378	124	96	67	54.0323	0.774194	5806184	5125	2524614762	Bacteria	Permanent Draft	Genomic Encyclopedia of Type Strains, Phase I: the one thousand microbial genomes (KMG-I) project	DOE Joint Genome Institute (JGI)	Proteobacteria	Deltaproteobacteria	Desulfobacterales	Desulfobulbaceae	Desulfobulbus	Desulfobulbus japonicus	Environmental	Aquatic	Intertidal zone	Marine		Aquatic, Estuaries
Desulfobulbus mediterraneus DSM 13871	111	73	61	54.955	0.657658	4796810	4007	2523533605	Bacteria	Permanent Draft	Genomic Encyclopedia of Type Strains, Phase I: the one thousand microbial genomes (KMG-I) project	DOE Joint Genome Institute (JGI)	Proteobacteria	Deltaproteobacteria	Desulfobacterales	Desulfobulbaceae	Desulfobulbus	Desulfobulbus mediterraneus	Environmental	Aquatic	Oceanic	Marine		Aquatic, Deep sea, Marine, Sediment
Desulfobulbus propionicus 1pr3, DSM 2032	90	78	44	48.8889	0.866667	3851869	3408	649633036	Bacteria	Finished	A Genomic Encyclopedia of Bacteria and Archaea (GEBA)	DOE Joint Genome Institute (JGI)	Proteobacteria	Deltaproteobacteria	Desulfobacterales	Desulfobulbaceae	Desulfobulbus	Desulfobulbus propionicus	Environmental	Terrestrial	Unclassified	Soil		Mud
Desulfococcus multivorans DSM 2059	63	62	19	30.1587	0.984127	4384504	3873	2568526001	Bacteria	Permanent Draft	Genomic Encyclopedia of Type Strains, Phase I: the one thousand microbial genomes (KMG-I) project	DOE Joint Genome Institute (JGI)	Proteobacteria	Deltaproteobacteria	Desulfobacterales	Desulfobacteraceae	Desulfococcus	Desulfococcus multivorans	Engineered	Wastewater	Unclassified	Unclassified
Desulfocurvus vexinensis DSM 17965	57	64	18	31.5789	1.12281	3632731	3372	2541046937	Bacteria	Permanent Draft	Genomic Encyclopedia of Type Strains, Phase I: the one thousand microbial genomes (KMG-I) project	DOE Joint Genome Institute (JGI)	Proteobacteria	Deltaproteobacteria	Desulfovibrionales	Desulfovibrionaceae	Desulfocurvus	Desulfocurvus vexinensis	Environmental	Aquatic	Groundwater	Freshwater		Aquatic, Fresh water
Desulfofarcimen acetoxidans DSM 771	53	46	9	16.9811	0.867925	4545624	4471	644736351	Bacteria	Finished	A Genomic Encyclopedia of Bacteria and Archaea (GEBA)	DOE Joint Genome Institute (JGI)	Firmicutes	Clostridia	Clostridiales	Peptococcaceae	Desulfofarcimen	Desulfofarcimen acetoxidans	Engineered	Solid waste	Unclassified	Solid animal waste		Animal manure
Desulfofundulus thermocisternus DSM 10259	25	24			0.96	2656730	2732	2563366724	Bacteria	Permanent Draft	Genomic Encyclopedia of Type Strains, Phase I: the one thousand microbial genomes (KMG-I) project	DOE Joint Genome Institute (JGI)	Firmicutes	Clostridia	Clostridiales	Peptococcaceae	Desulfofundulus	Desulfofundulus thermocisternus	Environmental	Terrestrial	Unclassified	Oil reservoir		Aquatic, Oil fields
Desulfohalobium retbaense HR100, DSM 5692	31	29	11	35.4839	0.935484	2909567	2612	644736349	Bacteria	Finished	A Genomic Encyclopedia of Bacteria and Archaea (GEBA)	DOE Joint Genome Institute (JGI)	Proteobacteria	Deltaproteobacteria	Desulfovibrionales	Desulfohalobiaceae	Desulfohalobium	Desulfohalobium retbaense	Environmental	Aquatic	Unclassified	Sediment		Aquatic, Sediment
Desulfohalotomaculum alkaliphilum DSM 12257	24	21	3	12.5	0.875	2622239	2758	2565956519	Bacteria	Permanent Draft	Genomic Encyclopedia of Type Strains, Phase I: the one thousand microbial genomes (KMG-I) project	DOE Joint Genome Institute (JGI)	Firmicutes	Clostridia	Clostridiales	Peptococcaceae	Desulfohalotomaculum	Desulfohalotomaculum alkaliphilum	Engineered	Solid waste	Unclassified	Solid animal waste		Bovine, Host, Pig
Desulfomicrobium baculatum X, DSM 4028	87	83	39	44.8276	0.954023	3942657	3564	644736350	Bacteria	Finished	A Genomic Encyclopedia of Bacteria and Archaea (GEBA)	DOE Joint Genome Institute (JGI)	Proteobacteria	Deltaproteobacteria	Desulfovibrionales	Desulfomicrobiaceae	Desulfomicrobium	Desulfomicrobium baculatum	Environmental	Terrestrial	Mine	Geologic		Mine
Desulfomicrobium escambiense DSM 10707	93	86	40	43.0108	0.924731	3784129	3440	2524023157	Bacteria	Permanent Draft	Genomic Encyclopedia of Type Strains, Phase I: the one thousand microbial genomes (KMG-I) project	DOE Joint Genome Institute (JGI)	Proteobacteria	Deltaproteobacteria	Desulfovibrionales	Desulfomicrobiaceae	Desulfomicrobium	Desulfomicrobium escambiense	Environmental	Aquatic	Unclassified	Sediment		Aquatic, Fresh water, Sediment
Desulfomonile tiedjei DCB-1, DSM 6799	115	107	37	32.1739	0.930435	6527027	5664	2509601019	Bacteria	Finished	A Genomic Encyclopedia of Bacteria and Archaea (GEBA)	DOE Joint Genome Institute (JGI)	Proteobacteria	Deltaproteobacteria	Syntrophobacterales	Syntrophaceae	Desulfomonile	Desulfomonile tiedjei	Engineered	Wastewater	Unclassified	Unclassified		Sludge, Wastewater
Desulfonatronovibrio hydrogenovorans DSM 9292	61	53	29	47.541	0.868852	2939696	2811	2563366506	Bacteria	Permanent Draft	Genomic Encyclopedia of Type Strains, Phase I: the one thousand microbial genomes (KMG-I) project	DOE Joint Genome Institute (JGI)	Proteobacteria	Deltaproteobacteria	Desulfovibrionales	Desulfohalobiaceae	Desulfonatronovibrio	Desulfonatronovibrio hydrogenovorans	Environmental	Terrestrial	Unclassified	Soil		Mud
Desulfonatronum lacustre Z-7951, DSM 10312	101	73	41	40.5941	0.722772	3761451	3460	2516143004	Bacteria	Permanent Draft	A Genomic Encyclopedia of Bacteria and Archaea (GEBA)	DOE Joint Genome Institute (JGI)	Proteobacteria	Deltaproteobacteria	Desulfovibrionales	Desulfonatronaceae	Desulfonatronum	Desulfonatronum lacustre	Environmental	Terrestrial	Unclassified	Soil		Aquatic, Mud
Desulfonispora thiosulfatigenes GKNTAUT , DSM 11270	15	19			1.26667	2412168	2489	2501915963	Bacteria	Permanent Draft	A Genomic Encyclopedia of Bacteria and Archaea (GEBA)	DOE Joint Genome Institute (JGI)	Firmicutes	Clostridia	Clostridiales	Peptococcaceae	Desulfonispora	Desulfonispora thiosulfatigenes	Engineered	Wastewater	Unclassified	Unclassified		Sewage plant
Desulfotomaculum alcoholivorax DSM 16058	33	32	3	9.09091	0.969697	3472994	3589	2524023147	Bacteria	Permanent Draft	Genomic Encyclopedia of Type Strains, Phase I: the one thousand microbial genomes (KMG-I) project	DOE Joint Genome Institute (JGI)	Firmicutes	Clostridia	Clostridiales	Peptococcaceae	Desulfallas	Desulfallas alcoholivorax	Engineered	Industrial production	Unclassified	Unclassified		Chemical reactor
Desulfovermiculus halophilus DSM 18834	25	30	4	16	1.2	3242094	2995	2556921618	Bacteria	Permanent Draft	Genomic Encyclopedia of Type Strains, Phase I: the one thousand microbial genomes (KMG-I) project	DOE Joint Genome Institute (JGI)	Proteobacteria	Deltaproteobacteria	Desulfovibrionales	Desulfohalobiaceae	Desulfovermiculus	Desulfovermiculus halophilus	Engineered	Wastewater	Petrochemical	Industrial wastewater		Aquatic, Oil fields
Desulfovibrio africanus DSM 2603	101	81	41	40.5941	0.80198	4407838	4062	2526164711	Bacteria	Permanent Draft	Genomic Encyclopedia of Type Strains, Phase I: the one thousand microbial genomes (KMG-I) project	DOE Joint Genome Institute (JGI)	Proteobacteria	Deltaproteobacteria	Desulfovibrionales	Desulfovibrionaceae	Desulfovibrio	Desulfovibrio africanus	Environmental	Aquatic	Unclassified	Freshwater		Aquatic, Fresh water
Desulfovibrio alaskensis DSM 16109	54	62	18	33.3333	1.14815	3559690	3276	2528311093	Bacteria	Permanent Draft	Genomic Encyclopedia of Type Strains, Phase I: the one thousand microbial genomes (KMG-I) project	DOE Joint Genome Institute (JGI)	Proteobacteria	Deltaproteobacteria	Desulfovibrionales	Desulfovibrionaceae	Desulfovibrio	Desulfovibrio alaskensis	Environmental	Terrestrial	Unclassified	Oil reservoir		Oil fields
Desulfovibrio alcoholivorans DSM 5433	123	109	43	34.9593	0.886179	5128906	4555	2561511137	Bacteria	Permanent Draft	Genomic Encyclopedia of Type Strains, Phase I: the one thousand microbial genomes (KMG-I) project	DOE Joint Genome Institute (JGI)	Proteobacteria	Deltaproteobacteria	Desulfovibrionales	Desulfovibrionaceae	Desulfovibrio	Desulfovibrio alcoholivorans	Engineered	Wastewater	Unclassified	Unclassified		Aquatic, Wastewater
Desulfovibrio aminophilus DSM 12254	61	75	18	29.5082	1.22951	3419064	3311	2524023062	Bacteria	Permanent Draft	Genomic Encyclopedia of Type Strains, Phase I: the one thousand microbial genomes (KMG-I) project	DOE Joint Genome Institute (JGI)	Proteobacteria	Deltaproteobacteria	Desulfovibrionales	Desulfovibrionaceae	Desulfovibrio	Desulfovibrio aminophilus	Engineered	Wastewater	Unclassified	Unclassified		Aquatic, Waste treatement plant
Desulfovibrio bastinii DSM 16055	77	78	29	37.6623	1.01299	3914691	3552	2524023158	Bacteria	Permanent Draft	Genomic Encyclopedia of Type Strains, Phase I: the one thousand microbial genomes (KMG-I) project	DOE Joint Genome Institute (JGI)	Proteobacteria	Deltaproteobacteria	Desulfovibrionales	Desulfovibrionaceae	Desulfovibrio	Desulfovibrio bastinii	Environmental	Aquatic	Groundwater	Freshwater		Aquatic, Fresh water
Desulfovibrio bizertensis DSM 18034	46	47	13	28.2609	1.02174	3266412	2982	2568526004	Bacteria	Permanent Draft	Genomic Encyclopedia of Type Strains, Phase I: the one thousand microbial genomes (KMG-I) project	DOE Joint Genome Institute (JGI)	Proteobacteria	Deltaproteobacteria	Desulfovibrionales	Desulfovibrionaceae	Desulfovibrio	Desulfovibrio bizertensis	Environmental	Aquatic	Oceanic	Marine		Aquatic, Marine, Sediment
Desulfovibrio cuneatus DSM 11391	39	29	24	61.5385	0.74359	3361707	2907	2523231026	Bacteria	Permanent Draft	Genomic Encyclopedia of Type Strains, Phase I: the one thousand microbial genomes (KMG-I) project	DOE Joint Genome Institute (JGI)	Proteobacteria	Deltaproteobacteria	Desulfovibrionales	Desulfovibrionaceae	Desulfovibrio	Desulfovibrio cuneatus	Environmental	Aquatic	Unclassified	Sediment		Aquatic, Sediment
Desulfovibrio desulfuricans desulfuricans DSM 642	24	26	10	41.6667	1.08333	3391683	2958	2524614548	Bacteria	Permanent Draft	Genomic Encyclopedia of Type Strains, Phase I: the one thousand microbial genomes (KMG-I) project	DOE Joint Genome Institute (JGI)	Proteobacteria	Deltaproteobacteria	Desulfovibrionales	Desulfovibrionaceae	Desulfovibrio	Desulfovibrio desulfuricans	Environmental	Terrestrial	Unclassified	Geologic		Sand
Desulfovibrio frigidus DSM 17176	91	81	36	39.5604	0.89011	4185035	3753	2565956520	Bacteria	Permanent Draft	Genomic Encyclopedia of Type Strains, Phase I: the one thousand microbial genomes (KMG-I) project	DOE Joint Genome Institute (JGI)	Proteobacteria	Deltaproteobacteria	Desulfovibrionales	Desulfovibrionaceae	Desulfovibrio	Desulfovibrio frigidus	Environmental	Aquatic	Unclassified	Sediment		Aquatic, Fresh water, Sediment
Desulfovibrio gigas DSM 1382, ATCC 19364	113	85	35	30.9735	0.752212	3788225	3411	2523231027	Bacteria	Permanent Draft	Genomic Encyclopedia of Type Strains, Phase I: the one thousand microbial genomes (KMG-I) project	DOE Joint Genome Institute (JGI)	Proteobacteria	Deltaproteobacteria	Desulfovibrionales	Desulfovibrionaceae	Desulfovibrio	Desulfovibrio gigas	Environmental	Aquatic	Unclassified	Freshwater		Aquatic, Fresh water
Desulfovibrio gracilis DSM 16080	70	68	24	34.2857	0.971429	3179481	2934	2568526008	Bacteria	Permanent Draft	Genomic Encyclopedia of Type Strains, Phase I: the one thousand microbial genomes (KMG-I) project	DOE Joint Genome Institute (JGI)	Proteobacteria	Deltaproteobacteria	Desulfovibrionales	Desulfovibrionaceae	Desulfovibrio	Desulfovibrio gracilis	Environmental	Terrestrial	Unclassified	Oil reservoir		Aquatic, Oil fields
Desulfovibrio hydrothermalis AM13, DSM 14728	74	75	20	27.027	1.01351	3659215	3308	2523533539	Bacteria	Permanent Draft	Genomic Encyclopedia of Type Strains, Phase I: the one thousand microbial genomes (KMG-I) project	DOE Joint Genome Institute (JGI)	Proteobacteria	Deltaproteobacteria	Desulfovibrionales	Desulfovibrionaceae	Desulfovibrio	Desulfovibrio hydrothermalis	Environmental	Aquatic	Hydrothermal vents	Marine		Aquatic, Deep sea, Marine
Desulfovibrio inopinatus DSM 10711	174	127	80	45.977	0.729885	5767550	5097	2524614631	Bacteria	Permanent Draft	Genomic Encyclopedia of Type Strains, Phase I: the one thousand microbial genomes (KMG-I) project	DOE Joint Genome Institute (JGI)	Proteobacteria	Deltaproteobacteria	Desulfovibrionales	Desulfovibrionaceae	Desulfovibrio	Desulfovibrio inopinatus	Environmental	Aquatic	Coastal	Marine		Aquatic, Marine, Sediment
Desulfovibrio longus DSM 6739	88	85	35	39.7727	0.965909	3707427	3460	2523533522	Bacteria	Permanent Draft	Genomic Encyclopedia of Type Strains, Phase I: the one thousand microbial genomes (KMG-I) project	DOE Joint Genome Institute (JGI)	Proteobacteria	Deltaproteobacteria	Desulfovibrionales	Desulfovibrionaceae	Desulfovibrio	Desulfovibrio longus	Environmental	Terrestrial	Unclassified	Oil reservoir		Oil fields
Desulfovibrio oxyclinae DSM 11498	58	58	24	41.3793	1	3329451	3163	2515154157	Bacteria	Permanent Draft	Genomic Encyclopedia of Type Strains, Phase I: the one thousand microbial genomes (KMG-I) project	DOE Joint Genome Institute (JGI)	Proteobacteria	Deltaproteobacteria	Desulfovibrionales	Desulfovibrionaceae	Desulfovibrio	Desulfovibrio oxyclinae	Environmental	Aquatic	Hypersaline	Non-marine Saline and Alkaline		Aquatic, Hypersaline lakes
Desulfovibrio putealis DSM 16056	133	90	33	24.812	0.676692	4705742	4261	2523231030	Bacteria	Permanent Draft	Genomic Encyclopedia of Type Strains, Phase I: the one thousand microbial genomes (KMG-I) project	DOE Joint Genome Institute (JGI)	Proteobacteria	Deltaproteobacteria	Desulfovibrionales	Desulfovibrionaceae	Desulfovibrio	Desulfovibrio putealis	Environmental	Aquatic	Unclassified	Freshwater		Aquatic, Fresh water
Desulfovibrio zosterae DSM 11974	95	90	32	33.6842	0.947368	4098242	3705	2523533628	Bacteria	Permanent Draft	Genomic Encyclopedia of Type Strains, Phase I: the one thousand microbial genomes (KMG-I) project	DOE Joint Genome Institute (JGI)	Proteobacteria	Deltaproteobacteria	Desulfovibrionales	Desulfovibrionaceae	Desulfovibrio	Desulfovibrio zosterae	Host-associated	Plants	Unclassified	Rhizoplane		Rhizosphere, Soil
Desulfovirgula thermocuniculi DSM 16036	21	25			1.19048	3062341	3355	2524023160	Bacteria	Permanent Draft	Genomic Encyclopedia of Type Strains, Phase I: the one thousand microbial genomes (KMG-I) project	DOE Joint Genome Institute (JGI)	Firmicutes	Clostridia	Thermoanaerobacterales	Thermoanaerobacteraceae	Desulfovirgula	Desulfovirgula thermocuniculi	Environmental	Terrestrial	Mine	Geologic		Mine
Desulfurella acetivorans A63, DSM 5264	12	13			1.08333	1819992	1875	2512564091	Bacteria	Finished	A Genomic Encyclopedia of Bacteria and Archaea (GEBA)	DOE Joint Genome Institute (JGI)	Proteobacteria	Deltaproteobacteria	Desulfurellales	Desulfurellaceae	Desulfurella	Desulfurella acetivorans	Environmental	Aquatic	Unclassified	Thermal springs		Aquatic, Hot spring
Desulfurispora thermophila DSM 16022	28	31	3	10.7143	1.10714	2823245	2815	2515154092	Bacteria	Permanent Draft	Genomic Encyclopedia of Type Strains, Phase I: the one thousand microbial genomes (KMG-I) project	DOE Joint Genome Institute (JGI)	Firmicutes	Clostridia	Clostridiales	Peptococcaceae	Desulfurispora	Desulfurispora thermophila	Engineered	Industrial production	Unclassified	Unclassified		Chemical reactor
Desulfurobacterium thermolithotrophum BSA, DSM 11699	8	9			1.125	1541968	1594	649633039	Bacteria	Finished	A Genomic Encyclopedia of Bacteria and Archaea (GEBA)	DOE Joint Genome Institute (JGI)	Aquificae	Aquificae	Desulfurobacteriales	Desulfurobacteriaceae	Desulfurobacterium	Desulfurobacterium thermolithotrophum	Environmental	Aquatic	Hydrothermal vents	Marine		Aquatic, Deep sea, Marine
Dethiosulfovibrio peptidovorans SEBR 4207, DSM 11002	27	28	5	18.5185	1.03704	2576359	2527	2501533205	Bacteria	Permanent Draft	A Genomic Encyclopedia of Bacteria and Archaea (GEBA)	DOE Joint Genome Institute (JGI)	Synergistetes	Synergistia	Synergistales	Synergistaceae	Dethiosulfovibrio	Dethiosulfovibrio peptidovorans	Environmental	Terrestrial	Unclassified	Oil reservoir		Marine, Oil fields
Dolichospermum circinale AWQC131C	28	29	11	39.2857	1.03571	4445648	4472	2516653039	Bacteria	Permanent Draft	Dolichospermum circinale AWQC131C	Beijing Genomics Institute (BGI)	Cyanobacteria	unclassified	Nostocales	Aphanizomenonaceae	Dolichospermum	Dolichospermum circinale	Environmental	Aquatic	Lentic	Freshwater		Aquatic, Fresh water
Dolichospermum circinale AWQC310F	26	28	10	38.4615	1.07692	4405846	4442	2516653040	Bacteria	Permanent Draft	Dolichospermum circinale AWQC310F	Beijing Genomics Institute (BGI)	Cyanobacteria	unclassified	Nostocales	Aphanizomenonaceae	Dolichospermum	Dolichospermum circinale	Environmental	Aquatic	Unclassified	Freshwater		Aquatic, Fresh water
Duganella zoogloeoides ATCC 25935	125	110	48	38.4	0.88	6276708	5438	2518645587	Bacteria	Permanent Draft	Genomic Encyclopedia of Type Strains, Phase I: the one thousand microbial genomes (KMG-I) project	DOE Joint Genome Institute (JGI)	Proteobacteria	Betaproteobacteria	Burkholderiales	Oxalobacteraceae	Duganella	Duganella zoogloeoides	Engineered	Wastewater	Unclassified	Unclassified		Wastewater
Dyadobacter alkalitolerans DSM 23607	91	101	30	32.967	1.10989	6289315	5579	2524023163	Bacteria	Permanent Draft	Genomic Encyclopedia of Type Strains, Phase I: the one thousand microbial genomes (KMG-I) project	DOE Joint Genome Institute (JGI)	Bacteroidetes	Cytophagia	Cytophagales	Cytophagaceae	Dyadobacter	Dyadobacter alkalitolerans	Environmental	Terrestrial	Unclassified	Geologic		Sand
Dyadobacter beijingensis DSM 21582	99	122	27	27.2727	1.23232	7376607	6125	2522125168	Bacteria	Permanent Draft	Genomic Encyclopedia of Type Strains, Phase I: the one thousand microbial genomes (KMG-I) project	DOE Joint Genome Institute (JGI)	Bacteroidetes	Cytophagia	Cytophagales	Cytophagaceae	Dyadobacter	Dyadobacter beijingensis	Host-associated	Plants	Unclassified	Rhizoplane		Aquatic, Rhizosphere, Soil
Dyadobacter crusticola DSM 16708	80	96	24	30	1.2	6175148	5368	2561511040	Bacteria	Permanent Draft	Genomic Encyclopedia of Type Strains, Phase I: the one thousand microbial genomes (KMG-I) project	DOE Joint Genome Institute (JGI)	Bacteroidetes	Cytophagia	Cytophagales	Cytophagaceae	Dyadobacter	Dyadobacter crusticola	Environmental	Terrestrial		Soil		Soil
Dyadobacter fermentans NS114, DSM 18053	87	110	29	33.3333	1.26437	6967790	5854	644736356	Bacteria	Finished	A Genomic Encyclopedia of Bacteria and Archaea (GEBA)	DOE Joint Genome Institute (JGI)	Bacteroidetes	Cytophagia	Cytophagales	Cytophagaceae	Dyadobacter	Dyadobacter fermentans	Host-associated	Plants	Unclassified	Unclassified		Plants
Dysgonomonas capnocytophagoides DSM 22835	35	18	23	65.7143	0.514286	4377988	3640	2526164513	Bacteria	Permanent Draft	Genomic Encyclopedia of Type Strains, Phase I: the one thousand microbial genomes (KMG-I) project	DOE Joint Genome Institute (JGI)	Bacteroidetes	Bacteroidia	Bacteroidales	Dysgonamonadaceae	Dysgonomonas	Dysgonomonas capnocytophagoides	Host-associated	Human	Unclassified	Skin		Host, Human
Dysgonomonas mossii DSM 22836	21	13	10	47.619	0.619048	3923801	3437	2515154085	Bacteria	Permanent Draft	Genomic Encyclopedia of Type Strains, Phase I: the one thousand microbial genomes (KMG-I) project	DOE Joint Genome Institute (JGI)	Bacteroidetes	Bacteroidia	Bacteroidales	Dysgonamonadaceae	Dysgonomonas	Dysgonomonas mossii	Host-associated	Human	Unclassified	Unclassified		Host, Human
Echinicola pacifica DSM 19836	44	32	22	50	0.727273	5447112	4208	2515154083	Bacteria	Permanent Draft	Genomic Encyclopedia of Type Strains, Phase I: the one thousand microbial genomes (KMG-I) project	DOE Joint Genome Institute (JGI)	Bacteroidetes	Cytophagia	Cytophagales	Cyclobacteriaceae	Echinicola	Echinicola pacifica	Host-associated	Unclassified	Unclassified	Unclassified		Aquatic, Host, Marine
Echinicola vietnamensis KMM 6221, DSM 17526	47	39	17	36.1702	0.829787	5608040	4684	2509276020	Bacteria	Finished	Continuation of the Genomic Encyclopedia of Bacteria and Archaea pilot project (GEBA)	DOE Joint Genome Institute (JGI)	Bacteroidetes	Cytophagia	Cytophagales	Cyclobacteriaceae	Echinicola	Echinicola vietnamensis	Environmental	Aquatic	Unclassified	Aquaculture		Aquatic, Marine, Sea water
Effusibacillus pohliae DSM 22757	23	21			0.913043	3365550	3629	2518645625	Bacteria	Permanent Draft	Genomic Encyclopedia of Type Strains, Phase I: the one thousand microbial genomes (KMG-I) project	DOE Joint Genome Institute (JGI)	Firmicutes	Bacilli	Bacillales	Alicyclobacillaceae	Effusibacillus	Effusibacillus pohliae	Environmental	Terrestrial	Unclassified	Soil		Soil
Eggerthella lenta VPI 0255, DSM 2243	33	25	6	18.1818	0.757576	3632260	3184	644736358	Bacteria	Finished	A Genomic Encyclopedia of Bacteria and Archaea (GEBA)	DOE Joint Genome Institute (JGI)	Actinobacteria	Coriobacteriia	Coriobacteriales	Coriobacteriaceae	Eggerthella	Eggerthella lenta	Host-associated	Human	Unclassified	Unclassified		Host, Human
Eggerthia catenaformis OT 569, DSM 20559	12	9	2	16.6667	0.75	1922941	1961	2522572066	Bacteria	Permanent Draft	Genomic Encyclopedia of Type Strains, Phase I: the one thousand microbial genomes (KMG-I) project	DOE Joint Genome Institute (JGI)	Firmicutes	Erysipelotrichia	Lactobacillales	Erysipelotrichaceae	Eggerthia	Eggerthia catenefornis	Host-associated	Human	Oral	Digestive system		Host, Human
Eisenibacter elegans DSM 3317	49	32	11	22.449	0.653061	4030713	3505	2524614599	Bacteria	Permanent Draft	Genomic Encyclopedia of Type Strains, Phase I: the one thousand microbial genomes (KMG-I) project	DOE Joint Genome Institute (JGI)	Bacteroidetes	Cytophagia	Cytophagales	Microscillaceae	Eisenibacter	Eisenibacter elegans	Environmental	Aquatic	Unclassified	Thermal springs		Aquatic, Hot spring
Elioraea tepidiphila DSM 17972	29	25	13	44.8276	0.862069	4304237	4182	2519899683	Bacteria	Permanent Draft	Genomic Encyclopedia of Type Strains, Phase I: the one thousand microbial genomes (KMG-I) project	DOE Joint Genome Institute (JGI)	Proteobacteria	Alphaproteobacteria	Rhodospirillales	unclassified	Elioraea	Elioraea tepidiphila	Environmental	Aquatic	Unclassified	Thermal springs		Aquatic, Hot spring
Empedobacter brevis ATCC 43319	18	27			1.5	3797701	3648	2521172654	Bacteria	Permanent Draft	Genomic Encyclopedia of Type Strains, Phase I: the one thousand microbial genomes (KMG-I) project	DOE Joint Genome Institute (JGI)	Bacteroidetes	Flavobacteriia	Flavobacteriales	Flavobacteriaceae	Empedobacter	Empedobacter brevis	Host-associated	Human	Unclassified	Respiratory system		Host, Human
Emticicia oligotrophica GPTSA100-15, DSM 17448	47	61	7	14.8936	1.29787	5220361	4365	2506485001	Bacteria	Finished	A Genomic Encyclopedia of Bacteria and Archaea (GEBA)	DOE Joint Genome Institute (JGI)	Bacteroidetes	Cytophagia	Cytophagales	Cytophagaceae	Emticicia	Emticicia oligotrophica	Environmental	Aquatic	Unclassified	Freshwater		Aquatic, Fresh water
Endozoicomonas elysicola MKT110, DSM 22380	32	33	14	43.75	1.03125	5547760	4722	2515154160	Bacteria	Permanent Draft	Genomic Encyclopedia of Type Strains, Phase I: the one thousand microbial genomes (KMG-I) project	DOE Joint Genome Institute (JGI)	Proteobacteria	Gammaproteobacteria	Oceanospirillales	Endozoicomonadaceae	Endozoicomonas	Endozoicomonas elysicola	Host-associated	Mollusca	Unclassified	Digestive system		Aquatic, Marine, Mollusk gastrointestinal tract
Enterococcus cecorum DSM 20682	14	13			0.928571	2342719	2445	2515154031	Bacteria	Permanent Draft	Genomic Encyclopedia of Type Strains, Phase I: the one thousand microbial genomes (KMG-I) project	DOE Joint Genome Institute (JGI)	Firmicutes	Bacilli	Lactobacillales	Enterococcaceae	Enterococcus	Enterococcus cecorum	Host-associated	Birds	Unclassified	Digestive system		Bird, Host
Enterococcus columbae DSM 7374	24	25			1.04167	2508631	2403	2515154086	Bacteria	Permanent Draft	Genomic Encyclopedia of Type Strains, Phase I: the one thousand microbial genomes (KMG-I) project	DOE Joint Genome Institute (JGI)	Firmicutes	Bacilli	Lactobacillales	Enterococcaceae	Enterococcus	Enterococcus columbae	Host-associated	Birds	Unclassified	Digestive system		Bird, Host
Enterorhabdus mucosicola DSM 19490	30	23	8	26.6667	0.766667	3013434	2502	2524023091	Bacteria	Permanent Draft	Genomic Encyclopedia of Type Strains, Phase I: the one thousand microbial genomes (KMG-I) project	DOE Joint Genome Institute (JGI)	Actinobacteria	Coriobacteriia	Coriobacteriales	Coriobacteriaceae	Enterorhabdus	Enterorhabdus mucosicola	Host-associated	Mammals	Unclassified	Unclassified		Host, Mouse
Enterovibrio calviensis DSM 14347	51	63	22	43.1373	1.23529	5505240	4978	2556921009	Bacteria	Permanent Draft	Genomic Encyclopedia of Type Strains, Phase I: the one thousand microbial genomes (KMG-I) project	DOE Joint Genome Institute (JGI)	Proteobacteria	Gammaproteobacteria	Vibrionales	Vibrionaceae	Enterovibrio	Enterovibrio calviensis	Environmental	Aquatic	Unclassified	Marine		Aquatic, Marine, Sea water
Enterovibrio nigricans DSM 22720	47	59	18	38.2979	1.25532	5037269	4955	2568526010	Bacteria	Permanent Draft	Genomic Encyclopedia of Type Strains, Phase I: the one thousand microbial genomes (KMG-I) project	DOE Joint Genome Institute (JGI)	Proteobacteria	Gammaproteobacteria	Vibrionales	Vibrionaceae	Enterovibrio	Enterovibrio nigricans	Host-associated	Fish	Unclassified	Unclassified		Fish, Host, Marine
Entomoplasma luminosum ATCC 49195	1					1022566	943	2540341224	Bacteria	Permanent Draft	Genomic Encyclopedia of Type Strains, Phase I: the one thousand microbial genomes (KMG-I) project	DOE Joint Genome Institute (JGI)	Tenericutes	Mollicutes	Entomoplasmatales	Entomoplasmataceae	Entomoplasma	Entomoplasma luminosum	Host-associated	Insecta	Unclassified	Digestive system		Host, Insect
Entomoplasma somnilux ATCC 49194	1					864731	768	2545824514	Bacteria	Permanent Draft	Genomic Encyclopedia of Type Strains, Phase I: the one thousand microbial genomes (KMG-I) project	DOE Joint Genome Institute (JGI)	Tenericutes	Mollicutes	Entomoplasmatales	Entomoplasmataceae	Entomoplasma	Entomoplasma somnilux	Host-associated	Insecta	Unclassified	Unclassified		Host, Insect
Eremococcus coleocola DSM 15696	12	11			0.916667	1869643	1898	2524614563	Bacteria	Permanent Draft	Genomic Encyclopedia of Type Strains, Phase I: the one thousand microbial genomes (KMG-I) project	DOE Joint Genome Institute (JGI)	Firmicutes	Bacilli	Lactobacillales	Aerococcaceae	Eremococcus	Eremococcus coleocola	Host-associated	Unclassified	Unclassified	Unclassified		Host
Erysipelothrix tonsillarum DSM 14972	17	21			1.23529	1932741	1866	2515154211	Bacteria	Permanent Draft	Genomic Encyclopedia of Type Strains, Phase I: the one thousand microbial genomes (KMG-I) project	DOE Joint Genome Institute (JGI)	Firmicutes	Erysipelotrichia	Erysipelotrichales	Erysipelotrichaceae	Erysipelothrix	Erysipelothrix tonsillarum	Host-associated	Mammals	Unclassified	Unclassified		Host, Pig
Escherichia coli O1:K1:H7 U5/41, DSM 30083	32	34	5	15.625	1.0625	5038133	4937	2528311135	Bacteria	Permanent Draft	A Genomic Encyclopedia of Bacteria and Archaea (GEBA)	DOE Joint Genome Institute (JGI)	Proteobacteria	Gammaproteobacteria	Enterobacterales	Enterobacteriaceae	Escherichia	Escherichia coli	Host-associated	Human	Urethra	Excretory system		Host, Human, Urogenital tract
Eubacterium siraeum DSM 15702	27	23	3	11.1111	0.851852	2665980	2407	2519899684	Bacteria	Permanent Draft	Genomic Encyclopedia of Type Strains, Phase I: the one thousand microbial genomes (KMG-I) project	DOE Joint Genome Institute (JGI)	Firmicutes	Clostridia	Clostridiales	Ruminococcaceae	unclassified	[Eubacterium] siraeum	Host-associated	Human	Large intestine	Digestive system		Feces, Gastrointestinal tract, Host, Human, Human feces, Human intestinal microflora
Eubacterium xylanophilum ATCC 35991	18	22	3	16.6667	1.22222	2579248	2247	2545555857	Bacteria	Permanent Draft	Genomic Encyclopedia of Type Strains, Phase I: the one thousand microbial genomes (KMG-I) project	DOE Joint Genome Institute (JGI)	Firmicutes	Clostridia	Clostridiales	Eubacteriaceae	Eubacterium	Eubacterium xylanophilum	Host-associated	Mammals	Foregut	Digestive system
Eudoraea adriatica DSM 19308	20	21	3	15	1.05	3906474	3579	2522572201	Bacteria	Permanent Draft	Genomic Encyclopedia of Type Strains, Phase I: the one thousand microbial genomes (KMG-I) project	DOE Joint Genome Institute (JGI)	Bacteroidetes	Flavobacteriia	Flavobacteriales	Flavobacteriaceae	Eudoraea	Eudoraea adriatica	Environmental	Aquatic	Coastal	Marine		Aquatic, Marine, Sea water
Facklamia sourekii ATCC 700629	11	12			1.09091	2068897	2036	2545555869	Bacteria	Permanent Draft	Genomic Encyclopedia of Type Strains, Phase I: the one thousand microbial genomes (KMG-I) project	DOE Joint Genome Institute (JGI)	Firmicutes	Bacilli	Lactobacillales	Aerococcaceae	Facklamia	Facklamia sourekii	Host-associated	Human	Blood	Circulatory system		Host, Human
Faecalicoccus pleomorphus DSM 20574	8	9			1.125	1992636	2065	2524614880	Bacteria	Permanent Draft	Genomic Encyclopedia of Type Strains, Phase I: the one thousand microbial genomes (KMG-I) project	DOE Joint Genome Institute (JGI)	Firmicutes	Erysipelotrichia	Erysipelotrichales	Erysipelotrichaceae	Faecalicoccus	Faecalicoccus pleomorphus	Host-associated	Birds	Unclassified	Digestive system		Bird, Host
Fangia hongkongensis DSM 21703	17	19	2	11.7647	1.11765	2946743	2816	2515154119	Bacteria	Permanent Draft	Genomic Encyclopedia of Type Strains, Phase I: the one thousand microbial genomes (KMG-I) project	DOE Joint Genome Institute (JGI)	Proteobacteria	Gammaproteobacteria	Thiotrichales	Fastidiosibacteraceae	Fangia	Fangia hongkongensis	Environmental	Aquatic	Unclassified	Marine		Aquatic, Marine, Sea water
Ferrimonas balearica PAT, DSM 9799	28	37	8	28.5714	1.32143	4279159	3947	648028026	Bacteria	Finished	A Genomic Encyclopedia of Bacteria and Archaea (GEBA)	DOE Joint Genome Institute (JGI)	Proteobacteria	Gammaproteobacteria	Alteromonadales	Ferrimonadaceae	Ferrimonas	Ferrimonas balearica	Environmental	Aquatic	Unclassified	Sediment		Marine, Sediment
Ferrimonas futtsuensis DSM 18154	35	40	10	28.5714	1.14286	4297821	3990	2522572161	Bacteria	Permanent Draft	Genomic Encyclopedia of Type Strains, Phase I: the one thousand microbial genomes (KMG-I) project	DOE Joint Genome Institute (JGI)	Proteobacteria	Gammaproteobacteria	Alteromonadales	Ferrimonadaceae	Ferrimonas	Ferrimonas futtsuensis	Environmental	Aquatic	Unclassified	Sediment		Sediment
Ferrimonas kyonanensis DSM 18153	40	43	11	27.5	1.075	4932857	4524	2524023060	Bacteria	Permanent Draft	Genomic Encyclopedia of Type Strains, Phase I: the one thousand microbial genomes (KMG-I) project	DOE Joint Genome Institute (JGI)	Proteobacteria	Gammaproteobacteria	Alteromonadales	Ferrimonadaceae	Ferrimonas	Ferrimonas kyonanensis	Host-associated	Unclassified	Unclassified	Unclassified		Aquatic, Host, Marine
Ferrimonas senticii DSM 18821	26	30	9	34.6154	1.15385	3887788	3537	2523533614	Bacteria	Permanent Draft	Genomic Encyclopedia of Type Strains, Phase I: the one thousand microbial genomes (KMG-I) project	DOE Joint Genome Institute (JGI)	Proteobacteria	Gammaproteobacteria	Alteromonadales	Ferrimonadaceae	Ferrimonas	Ferrimonas senticii	Host-associated	Fish	Unclassified	Unclassified		Fish, Host, Marine
Fictibacillus gelatini DSM 15865	43	38	1	2.32558	0.883721	4173144	4434	2523533616	Bacteria	Permanent Draft	Genomic Encyclopedia of Type Strains, Phase I: the one thousand microbial genomes (KMG-I) project	DOE Joint Genome Institute (JGI)	Firmicutes	Bacilli	Bacillales	Bacillaceae	Fictibacillus	Fictibacillus gelatini	Engineered	Food production	Unclassified	Unclassified		Food
Filamentous cyanobacterium ESFC-1	116	73	46	39.6552	0.62931	5632035	5005	2517572024	Bacteria	Permanent Draft	Microbial Interactions in Extremophilic Mat Communities	DOE Joint Genome Institute (JGI)	Cyanobacteria	unclassified	Oscillatoriales	unclassified	unclassified	filamentous cyanobacterium ESFC-1	Environmental	Unclassified	Unclassified	Unclassified
Fischerella muscicola PCC 7414	125	99	46	36.8	0.792	6902625	6146	2548876996	Bacteria	Permanent Draft	Fischerella muscicola PCC 7414	Heinrich Heine University of Dusseldorf	Cyanobacteria	unclassified	Nostocales	Hapalosiphonaceae	Fischerella	Fischerella muscicola	Environmental	Aquatic	Unclassified	Thermal springs
Fischerella muscicola SAG 1427-1	122	93	51	41.8033	0.762295	7360256	6604	2548876995	Bacteria	Permanent Draft	Fischerella muscicola SAG 1427-1 = PCC 7103	Heinrich Heine University of Dusseldorf	Cyanobacteria	unclassified	Nostocales	Hapalosiphonaceae	Fischerella	Fischerella muscicola	Environmental	Terrestrial	Unclassified	Soil
Fischerella sp. JSC-11	91	68	32	35.1648	0.747253	5380000	4671	2505679024	Bacteria	Permanent Draft	Genome sequence analysis of two strains of Cyanobacteria for biological remediation	DOE Joint Genome Institute (JGI)	Cyanobacteria	unclassified	Nostocales	Hapalosiphonaceae	Fischerella	Fischerella sp. JSC-11
Fischerella sp. NIES-3754	97	78	33	34.0206	0.804124	5826863	5017	2687453106	Bacteria	Draft	Genome sequence of Fischerella sp. NIES-3754	Toyohashi University of Technology	Cyanobacteria	unclassified	Nostocales	Hapalosiphonaceae	Fischerella	Fischerella sp. NIES-3754
Fischerella thermalis PCC 7521	91	72	32	35.1648	0.791209	5438272	4726	2548876998	Bacteria	Permanent Draft	Fischerella thermalis PCC 7521	Heinrich Heine University of Dusseldorf	Cyanobacteria	unclassified	Nostocales	Hapalosiphonaceae	Fischerella	Fischerella thermalis	Environmental	Aquatic	Unclassified	Thermal springs
Flavobacterium antarcticum DSM 19726	37	38	5	13.5135	1.02703	3079036	2824	2513237111	Bacteria	Permanent Draft	Genomic Encyclopedia of Type Strains, Phase I: the one thousand microbial genomes (KMG-I) project	DOE Joint Genome Institute (JGI)	Bacteroidetes	Flavobacteriia	Flavobacteriales	Flavobacteriaceae	Flavobacterium	Flavobacterium antarcticum	Environmental	Terrestrial	Unclassified	Soil		Soil
Flavobacterium daejeonense DSM 17708	41	27	18	43.9024	0.658537	4244138	3711	2523533615	Bacteria	Permanent Draft	Genomic Encyclopedia of Type Strains, Phase I: the one thousand microbial genomes (KMG-I) project	DOE Joint Genome Institute (JGI)	Bacteroidetes	Flavobacteriia	Flavobacteriales	Flavobacteriaceae	Flavobacterium	Flavobacterium daejeonense	Environmental	Terrestrial	Unclassified	Soil		Soil
Flavobacterium denitrificans DSM 15936	48	49	16	33.3333	1.02083	4829160	4254	2523533577	Bacteria	Permanent Draft	Genomic Encyclopedia of Type Strains, Phase I: the one thousand microbial genomes (KMG-I) project	DOE Joint Genome Institute (JGI)	Bacteroidetes	Flavobacteriia	Flavobacteriales	Flavobacteriaceae	Flavobacterium	Flavobacterium denitrificans	Host-associated	Unclassified	Unclassified	Unclassified		Host, Soil
Flavobacterium filum DSM 17961	25	25	5	20	1	3192093	2943	2523533606	Bacteria	Permanent Draft	Genomic Encyclopedia of Type Strains, Phase I: the one thousand microbial genomes (KMG-I) project	DOE Joint Genome Institute (JGI)	Bacteroidetes	Flavobacteriia	Flavobacteriales	Flavobacteriaceae	Flavobacterium	Flavobacterium filum	Engineered	Wastewater	Unclassified	Unclassified		Wastewater treatment plant
Flavobacterium frigidarium DSM 17623	47	42	10	21.2766	0.893617	3632726	3352	2523533550	Bacteria	Permanent Draft	Genomic Encyclopedia of Type Strains, Phase I: the one thousand microbial genomes (KMG-I) project	DOE Joint Genome Institute (JGI)	Bacteroidetes	Flavobacteriia	Flavobacteriales	Flavobacteriaceae	Flavobacterium	Flavobacterium frigidarium	Environmental	Aquatic	Oceanic	Marine		Aquatic, Marine, Sediment
Flavobacterium gelidilacus DSM 15343	31	29	6	19.3548	0.935484	3441043	3223	2523533607	Bacteria	Permanent Draft	Genomic Encyclopedia of Type Strains, Phase I: the one thousand microbial genomes (KMG-I) project	DOE Joint Genome Institute (JGI)	Bacteroidetes	Flavobacteriia	Flavobacteriales	Flavobacteriaceae	Flavobacterium	Flavobacterium gelidilacus	Environmental	Unclassified	Unclassified	Unclassified		Aquatic, Lake, Mat
Flavobacterium rivuli DSM 21788	48	57	7	14.5833	1.1875	4495030	4059	2519103183	Bacteria	Permanent Draft	Genomic Encyclopedia of Type Strains, Phase I: the one thousand microbial genomes (KMG-I) project	DOE Joint Genome Institute (JGI)	Bacteroidetes	Flavobacteriia	Flavobacteriales	Flavobacteriaceae	Flavobacterium	Flavobacterium rivuli	Environmental	Aquatic	Unclassified	Freshwater		Aquatic, Fresh water
Flavobacterium sasangense DSM 21067	19	21	4	21.0526	1.10526	3163687	3031	2563366726	Bacteria	Permanent Draft	Genomic Encyclopedia of Type Strains, Phase I: the one thousand microbial genomes (KMG-I) project	DOE Joint Genome Institute (JGI)	Bacteroidetes	Flavobacteriia	Flavobacteriales	Flavobacteriaceae	Flavobacterium	Flavobacterium sasangense	Environmental	Aquatic	Unclassified	Unclassified		Aquatic, Wastewater
Flavobacterium soli DSM 19725	47	50	8	17.0213	1.06383	4002854	3655	2522572162	Bacteria	Permanent Draft	Genomic Encyclopedia of Type Strains, Phase I: the one thousand microbial genomes (KMG-I) project	DOE Joint Genome Institute (JGI)	Bacteroidetes	Flavobacteriia	Flavobacteriales	Flavobacteriaceae	Flavobacterium	Flavobacterium soli	Environmental	Terrestrial	Unclassified	Soil		Soil
Flavobacterium subsaxonicum DSM 21790	50	61	8	16	1.22	4638566	4147	2524614667	Bacteria	Permanent Draft	Genomic Encyclopedia of Type Strains, Phase I: the one thousand microbial genomes (KMG-I) project	DOE Joint Genome Institute (JGI)	Bacteroidetes	Flavobacteriia	Flavobacteriales	Flavobacteriaceae	Flavobacterium	Flavobacterium subsaxonicum	Environmental	Aquatic	Unclassified	Freshwater		Aquatic, Fresh water
Flavobacterium suncheonense GH29-5, DSM 17707	22	27	4	18.1818	1.22727	2880663	2821	2524614632	Bacteria	Permanent Draft	Genomic Encyclopedia of Type Strains, Phase I: the one thousand microbial genomes (KMG-I) project	DOE Joint Genome Institute (JGI)	Bacteroidetes	Flavobacteriia	Flavobacteriales	Flavobacteriaceae	Flavobacterium	Flavobacterium suncheonense	Environmental	Terrestrial	Unclassified	Soil		Greenhouse soil, Soil
Flavobacterium tegetincola DSM 22377	31	34	6	19.3548	1.09677	3774544	3539	2524023138	Bacteria	Permanent Draft	Genomic Encyclopedia of Type Strains, Phase I: the one thousand microbial genomes (KMG-I) project	DOE Joint Genome Institute (JGI)	Bacteroidetes	Flavobacteriia	Flavobacteriales	Flavobacteriaceae	Flavobacterium	Flavobacterium tegetincola	Environmental	Unclassified	Unclassified	Unclassified		Aquatic, Marine, Mat
Flectobacillus major VKMB-859, DSM 103	70	78	21	30	1.11429	6221030	5011	2509601041	Bacteria	Permanent Draft	A Genomic Encyclopedia of Bacteria and Archaea (GEBA)	DOE Joint Genome Institute (JGI)	Bacteroidetes	Cytophagia	Cytophagales	Cytophagaceae	Flectobacillus	Flectobacillus major	Host-associated	Algae	Unclassified	Unclassified		Aquatic
Flexistipes sinusarabici MAS10, DSM 4947	29	30	8	27.5862	1.03448	2526590	2399	2505679008	Bacteria	Finished	A Genomic Encyclopedia of Bacteria and Archaea (GEBA)	DOE Joint Genome Institute (JGI)	Deferribacteres	Deferribacteres	Deferribacterales	Deferribacteraceae	Flexistipes	Flexistipes sinusarabici	Environmental	Aquatic	Unclassified	Marine		Aquatic, Marine, Sea water
Flexithrix dorotheae DSM 6795	149	91	43	28.8591	0.610738	9536821	7446	2515154145	Bacteria	Permanent Draft	Genomic Encyclopedia of Type Strains, Phase I: the one thousand microbial genomes (KMG-I) project	DOE Joint Genome Institute (JGI)	Bacteroidetes	Cytophagia	Cytophagales	Flammeovirgaceae	Flexithrix	Flexithrix dorotheae	Environmental	Aquatic	Unclassified	Sediment		Marine, Sediment
Fluviicola taffensis RW262, DSM 16823	34	56	4	11.7647	1.64706	4633577	4131	2503707007	Bacteria	Finished	A Genomic Encyclopedia of Bacteria and Archaea (GEBA)	DOE Joint Genome Institute (JGI)	Bacteroidetes	Flavobacteriia	Flavobacteriales	Crocinitomicaceae	Fluviicola	Fluviicola taffensis	Environmental	Aquatic	Unclassified	Freshwater		Aquatic, Fresh water
Fodinicurvata fenggangensis DSM 21160	42	33	10	23.8095	0.785714	3769755	3618	2563366728	Bacteria	Permanent Draft	Genomic Encyclopedia of Type Strains, Phase I: the one thousand microbial genomes (KMG-I) project	DOE Joint Genome Institute (JGI)	Proteobacteria	Alphaproteobacteria	Rhodospirillales	Rhodospirillaceae	Fodinicurvata	Fodinicurvata fenggangensis	Environmental	Terrestrial	Mine	Geologic		Salt mine, Sediment
Fodinicurvata sediminis DSM 21159	36	30	8	22.2222	0.833333	3690548	3551	2523533601	Bacteria	Permanent Draft	Genomic Encyclopedia of Type Strains, Phase I: the one thousand microbial genomes (KMG-I) project	DOE Joint Genome Institute (JGI)	Proteobacteria	Alphaproteobacteria	Rhodospirillales	Rhodospirillaceae	Fodinicurvata	Fodinicurvata sediminis	Environmental	Terrestrial	Mine	Geologic		Salt mine, Sediment
Franconibacter pulveris DSM 19144	26	29	5	19.2308	1.11538	4712653	4465	2556921006	Bacteria	Permanent Draft	Genomic Encyclopedia of Type Strains, Phase I: the one thousand microbial genomes (KMG-I) project	DOE Joint Genome Institute (JGI)	Proteobacteria	Gammaproteobacteria	Enterobacteriales	Enterobacteriaceae	Cronobacter	Cronobacter pulveris	Host-associated	Plants	Unclassified	Unclassified		Fruits, Plants
Frateuria aurantia Kondo 67, DSM 6220	23	23	2	8.69565	1	3603458	3288	2509601034	Bacteria	Finished	A Genomic Encyclopedia of Bacteria and Archaea (GEBA)	DOE Joint Genome Institute (JGI)	Proteobacteria	Gammaproteobacteria	Lysobacterales	Lysobacteraceae	Frateuria	Frateuria aurantia	Host-associated	Plants	Unclassified	Unclassified		Plants
Fusobacterium russii ATCC 25533	5	7			1.4	1941804	1817	2519899634	Bacteria	Permanent Draft	Genomic Encyclopedia of Type Strains, Phase I: the one thousand microbial genomes (KMG-I) project	DOE Joint Genome Institute (JGI)	Fusobacteria	Fusobacteriia	Fusobacteriales	Fusobacteriaceae	Fusobacterium	Fusobacterium russii	Host-associated	Unclassified	Unclassified	Unclassified		Host
Gaetbulibacter saemankumensis DSM 17032	16	11	7	43.75	0.6875	3089149	2746	2524614665	Bacteria	Permanent Draft	Genomic Encyclopedia of Type Strains, Phase I: the one thousand microbial genomes (KMG-I) project	DOE Joint Genome Institute (JGI)	Bacteroidetes	Flavobacteriia	Flavobacteriales	Flavobacteriaceae	Gaetbulibacter	Gaetbulibacter saemankumensis	Environmental	Aquatic	Unclassified	Sediment		Aquatic, Sediment
Gallibacterium anatis F149	7	6	1	14.2857	0.857143	2436265	2466	2514885008	Bacteria	Permanent Draft	Genomic Encyclopedia of Type Strains, Phase I: the one thousand microbial genomes (KMG-I) project	DOE Joint Genome Institute (JGI)	Proteobacteria	Gammaproteobacteria	Pasteurellales	Pasteurellaceae	Gallibacterium	Gallibacterium anatis	Host-associated	Birds	Unclassified	Digestive system		Bird, Host
Garciella nitratireducens DSM 15102	17	15			0.882353	2163332	2194	2568526006	Bacteria	Permanent Draft	Genomic Encyclopedia of Type Strains, Phase I: the one thousand microbial genomes (KMG-I) project	DOE Joint Genome Institute (JGI)	Firmicutes	Clostridia	Clostridiales	Eubacteriaceae	Garciella	Garciella nitratireducens	Environmental	Terrestrial	Unclassified	Oil reservoir		Oil fields
Gastranaerophilaceae Zag_1	16	13	2	12.5	0.8125	1989935	2194	2523533517	Bacteria	Draft	Melainabacteria	U.S. Department of Energy (DOE)	Cyanobacteria	Melainabacteria	Gastranaerophilales	Gastranaerophilaceae	unclassified	unclassified	Engineered	Modeled	Unclassified	Unclassified		Placeholder
Gelidibacter mesophilus DSM 14095	32	26	8	25	0.8125	4430943	3949	2523231061	Bacteria	Permanent Draft	Genomic Encyclopedia of Type Strains, Phase I: the one thousand microbial genomes (KMG-I) project	DOE Joint Genome Institute (JGI)	Bacteroidetes	Flavobacteriia	Flavobacteriales	Flavobacteriaceae	Gelidibacter	Gelidibacter mesophilus	Environmental	Aquatic	Marginal Sea	Marine		Aquatic, Marine, Sea water
Gemella cuniculi DSM 15828	13	15			1.15385	1869681	1754	2523533578	Bacteria	Permanent Draft	Genomic Encyclopedia of Type Strains, Phase I: the one thousand microbial genomes (KMG-I) project	DOE Joint Genome Institute (JGI)	Firmicutes	Bacilli	Bacillales	unclassified	Gemella	Gemella cuniculi	Host-associated	Animal	Unclassified	Skin		Host
Gemella sanguinis ATCC 700632	9	12			1.33333	1797477	1745	2561511075	Bacteria	Permanent Draft	Genomic Encyclopedia of Type Strains, Phase I: the one thousand microbial genomes (KMG-I) project	DOE Joint Genome Institute (JGI)	Firmicutes	Bacilli	Bacillales	unclassified	Gemella	Gemella sanguinis	Host-associated	Human	Blood	Circulatory system		Host, Human
Geminicoccus roseus DSM 18922	55	42	22	40	0.763636	5698370	5259	2517093010	Bacteria	Permanent Draft	Continuation of the Genomic Encyclopedia of Bacteria and Archaea pilot project (GEBA)	DOE Joint Genome Institute (JGI)	Proteobacteria	Alphaproteobacteria	Rhodospirillales	Geminicoccaceae	Geminicoccus	Geminicoccus roseus	Engineered	Biotransformation	Unclassified	Unclassified		Aquatic
Geminocystis sp. NIES-3708	57	49	27	47.3684	0.859649	4042078	3666	2675903523	Bacteria	Draft	Geminocystis sp. NIES 3708	Toyohashi University of Technology	Cyanobacteria	unclassified	Chroococcales	Chroococcaceae	Geminocystis	Geminocystis sp. NIES-3708
Geminocystis sp. NIES-3709	58	53	27	46.5517	0.913793	4426059	3922	2671180423	Bacteria	Draft	Geminocystis sp. NIES 3709 genome sequencing	Toyohashi University of Technology	Cyanobacteria	unclassified	Chroococcales	Chroococcaceae	Geminocystis	Geminocystis sp. NIES-3709
Gemmobacter nectariphilus DSM 15620	29	34	7	24.1379	1.17241	4523636	4462	2524614723	Bacteria	Permanent Draft	Genomic Encyclopedia of Type Strains, Phase I: the one thousand microbial genomes (KMG-I) project	DOE Joint Genome Institute (JGI)	Proteobacteria	Alphaproteobacteria	Rhodobacterales	Rhodobacteraceae	Gemmobacter	Gemmobacter nectariphilus	Engineered	Wastewater	Unclassified	Unclassified		Sludge
Geodermatophilus obscurus G-20, DSM 43160	45	43	3	6.66667	0.955556	5322497	5155	646311931	Bacteria	Finished	A Genomic Encyclopedia of Bacteria and Archaea (GEBA)	DOE Joint Genome Institute (JGI)	Actinobacteria	Actinobacteria	Geodermatophilales	Geodermatophilaceae	Geodermatophilus	Geodermatophilus obscurus	Environmental	Terrestrial	Unclassified	Soil		Soil
Geopsychrobacter electrodiphilus DSM 16401	82	77	28	34.1463	0.939024	4241730	4021	2522572047	Bacteria	Permanent Draft	Genomic Encyclopedia of Type Strains, Phase I: the one thousand microbial genomes (KMG-I) project	DOE Joint Genome Institute (JGI)	Proteobacteria	Deltaproteobacteria	Desulfuromonadales	Geobacteraceae	Geopsychrobacter	Geopsychrobacter electrodiphilus	Engineered	Industrial production	Unclassified	Engineered product		Aquatic, Marine, Sediment
Geothrix fermentans DSM 14018	45	40	15	33.3333	0.888889	3289813	2986	2523231062	Bacteria	Permanent Draft	Genomic Encyclopedia of Type Strains, Phase I: the one thousand microbial genomes (KMG-I) project	DOE Joint Genome Institute (JGI)	Acidobacteria	Holophagae	Holophagales	Holophagaceae	Geothrix	Geothrix fermentans	Environmental	Aquatic	Unclassified	Sediment		Aquatic, Contaminated aquifer, Oil polluted sediment, Sediment
Geovibrio sp. L21-Ace-BES, DSM 26904	77	67	20	25.974	0.87013	2971658	2769	2524614676	Bacteria	Permanent Draft	Continuation of the Genomic Encyclopedia of Bacteria and Archaea pilot project (GEBA)	DOE Joint Genome Institute (JGI)	Deferribacteres	Deferribacteres	Deferribacterales	Deferribacteraceae	Geovibrio	Geovibrio sp. L21-Ace-BES
Gillisia limnaea R-8282, DSM 15749	33	33	7	21.2121	1	3966857	3620	2506783053	Bacteria	Permanent Draft	A Genomic Encyclopedia of Bacteria and Archaea (GEBA)	DOE Joint Genome Institute (JGI)	Bacteroidetes	Flavobacteriia	Flavobacteriales	Flavobacteriaceae	Gillisia	Gillisia limnaea	Environmental	Unclassified	Unclassified	Unclassified		Aquatic, Lake, Mat
Gilvimarinus chinensis DSM 19667	33	38	12	36.3636	1.15152	4068866	3680	2519103187	Bacteria	Permanent Draft	Genomic Encyclopedia of Type Strains, Phase I: the one thousand microbial genomes (KMG-I) project	DOE Joint Genome Institute (JGI)	Proteobacteria	Gammaproteobacteria	Cellvibrionales	Cellvibrionaceae	Gilvimarinus	Gilvimarinus chinensis	Environmental	Aquatic	Unclassified	Marine		Aquatic, Marine, Sea water
Glaciecola pallidula DSM 14239	35	46	9	25.7143	1.31429	4363047	3902	2524023167	Bacteria	Permanent Draft	Genomic Encyclopedia of Type Strains, Phase I: the one thousand microbial genomes (KMG-I) project	DOE Joint Genome Institute (JGI)	Proteobacteria	Gammaproteobacteria	Alteromonadales	Alteromonadaceae	Glaciecola	Glaciecola pallidula	Environmental	Aquatic	Oceanic	Marine		Aquatic, Marine, Sea water
Glaciibacter superstes DSM 21135	30	33			1.1	4802534	4626	2524614536	Bacteria	Permanent Draft	Genomic Encyclopedia of Type Strains, Phase I: the one thousand microbial genomes (KMG-I) project	DOE Joint Genome Institute (JGI)	Actinobacteria	Actinobacteria	Micrococcales	Microbacteriaceae	Glaciibacter	Glaciibacter superstes	Environmental	Terrestrial	Unclassified	Soil		Permafrost sediment
Globicatella sulfidifaciens DSM 15739	14	11			0.785714	2217574	2000	2524614644	Bacteria	Permanent Draft	Genomic Encyclopedia of Type Strains, Phase I: the one thousand microbial genomes (KMG-I) project	DOE Joint Genome Institute (JGI)	Firmicutes	Bacilli	Lactobacillales	Aerococcaceae	Globicatella	Globicatella sulfidifaciens	Host-associated	Animal	Unclassified	Respiratory system		Bovine, Host
Gloeobacter kilaueensis JS1	56	42	13	23.2143	0.75	4724791	4562	2558309063	Bacteria	Finished	Gloeobacter kilaueensis JS1	University of Hawaii	Cyanobacteria	Gloeobacteria	Gloeobacterales	Gloeobacteraceae	Gloeobacter	Gloeobacter kilaueensis
Gloeobacter violaceus PCC 7421	47	37	12	25.5319	0.787234	4659019	4490	637000121	Bacteria	Finished	Gloeobacter violaceus PCC 7421	Kazusa DNA Research Institute	Cyanobacteria	Gloeobacteria	Gloeobacterales	Gloeobacteraceae	Gloeobacter	Gloeobacter violaceus	Environmental	Terrestrial	Unclassified	Geologic		Fresh water, Soil
Glycomyces arizonensis DSM 44726	48	44	1	2.08333	0.916667	5048579	4653	2523533535	Bacteria	Permanent Draft	Genomic Encyclopedia of Type Strains, Phase I: the one thousand microbial genomes (KMG-I) project	DOE Joint Genome Institute (JGI)	Actinobacteria	Actinobacteria	Glycomycetales	Glycomycetaceae	Glycomyces	Glycomyces arizonensis	Environmental	Terrestrial	Unclassified	Soil		Soil
Glycomyces tenuis DSM 44171	55	53	1	1.81818	0.963636	5735294	5399	2513237120	Bacteria	Permanent Draft	Genomic Encyclopedia of Type Strains, Phase I: the one thousand microbial genomes (KMG-I) project	DOE Joint Genome Institute (JGI)	Actinobacteria	Actinobacteria	Glycomycetales	Glycomycetaceae	Glycomyces	Glycomyces tenuis	Environmental	Terrestrial	Unclassified	Soil		Soil
Gordonia bronchialis 3410, DSM 43247	27	27			1	5290012	5002	646311932	Bacteria	Finished	A Genomic Encyclopedia of Bacteria and Archaea (GEBA)	DOE Joint Genome Institute (JGI)	Actinobacteria	Actinobacteria	Actinomycetales	Nocardiaceae	Gordonia	Gordonia bronchialis	Host-associated	Human	Pulmonary system	Respiratory system		Host, Human
Gordonia hirsuta K718a, DSM 44140	15	16			1.06667	3502348	3265	2526164525	Bacteria	Permanent Draft	Genomic Encyclopedia of Type Strains, Phase I: the one thousand microbial genomes (KMG-I) project	DOE Joint Genome Institute (JGI)	Actinobacteria	Actinobacteria	Actinomycetales	Nocardiaceae	Gordonia	Gordonia hirsuta	Engineered	Solid waste	Wood	Composting		Animal, Biofilter, Compost, Slaughterhouse
Gordonia kroppenstedtii DSM 45133	24	25			1.04167	4226979	4079	2519899672	Bacteria	Permanent Draft	Genomic Encyclopedia of Type Strains, Phase I: the one thousand microbial genomes (KMG-I) project	DOE Joint Genome Institute (JGI)	Actinobacteria	Actinobacteria	Actinomycetales	Nocardiaceae	Gordonia	Gordonia kroppenstedtii	Environmental	Aquatic	Unclassified	Unclassified		Aquatic
Gordonia shandongensis DSM 45094	19	19			1	3330647	3159	2524614582	Bacteria	Permanent Draft	Genomic Encyclopedia of Type Strains, Phase I: the one thousand microbial genomes (KMG-I) project	DOE Joint Genome Institute (JGI)	Actinobacteria	Actinobacteria	Actinomycetales	Nocardiaceae	Gordonia	Gordonia shandongensis	Environmental	Terrestrial	Unclassified	Soil		Soil
Gracilibacillus lacisalsi DSM 19029	46	47			1.02174	4411374	4364	2519103189	Bacteria	Permanent Draft	Genomic Encyclopedia of Type Strains, Phase I: the one thousand microbial genomes (KMG-I) project	DOE Joint Genome Institute (JGI)	Firmicutes	Bacilli	Bacillales	Bacillaceae	Gracilibacillus	Gracilibacillus lacisalsi	Environmental	Aquatic	Unclassified	Sediment		Aquatic, Sediment
Gracilimonas tropica DSM 19535	42	30	5	11.9048	0.714286	3831242	3426	2515154158	Bacteria	Permanent Draft	Genomic Encyclopedia of Type Strains, Phase I: the one thousand microbial genomes (KMG-I) project	DOE Joint Genome Institute (JGI)	Bacteroidetes	Sphingobacteriia	Sphingobacteriales	Chitinophagaceae	Gracilimonas	Gracilimonas tropica	Engineered	Lab enrichment	Marine media	Defined media		Aquatic, Marine
Gramella echinicola DSM 19838	35	34	6	17.1429	0.971429	3513826	3253	2524614734	Bacteria	Permanent Draft	Genomic Encyclopedia of Type Strains, Phase I: the one thousand microbial genomes (KMG-I) project	DOE Joint Genome Institute (JGI)	Bacteroidetes	Flavobacteriia	Flavobacteriales	Flavobacteriaceae	Gramella	Gramella echinicola	Host-associated	Unclassified	Unclassified	Unclassified		Aquatic, Host, Marine
Gramella portivictoriae DSM 23547	34	35	8	23.5294	1.02941	3269398	3045	2524614725	Bacteria	Permanent Draft	Genomic Encyclopedia of Type Strains, Phase I: the one thousand microbial genomes (KMG-I) project	DOE Joint Genome Institute (JGI)	Bacteroidetes	Flavobacteriia	Flavobacteriales	Flavobacteriaceae	Gramella	Gramella portivictoriae	Environmental	Aquatic	Oceanic	Marine		Aquatic, Marine, Sediment
Granulicoccus phenolivorans DSM 17626	23	26			1.13043	4117723	3877	2522572156	Bacteria	Permanent Draft	Genomic Encyclopedia of Type Strains, Phase I: the one thousand microbial genomes (KMG-I) project	DOE Joint Genome Institute (JGI)	Actinobacteria	Actinobacteria	Propionibacteriales	Propionibacteriaceae	Granulicoccus	Granulicoccus phenolivorans	Engineered	Wastewater	Unclassified	Unclassified		Wastewater treatment plant
Gryllotalpicola ginsengisoli DSM 22003	18	20			1.11111	2944984	2815	2523533581	Bacteria	Permanent Draft	Genomic Encyclopedia of Type Strains, Phase I: the one thousand microbial genomes (KMG-I) project	DOE Joint Genome Institute (JGI)	Actinobacteria	Actinobacteria	Micrococcales	Microbacteriaceae	Gryllotalpicola	Gryllotalpicola ginsengisoli	Environmental	Terrestrial	Unclassified	Soil		Soil
Gulosibacter molinativorax DSM 13485	30	29			0.966667	3380843	3221	2524614660	Bacteria	Permanent Draft	Genomic Encyclopedia of Type Strains, Phase I: the one thousand microbial genomes (KMG-I) project	DOE Joint Genome Institute (JGI)	Actinobacteria	Actinobacteria	Micrococcales	Microbacteriaceae	Gulosibacter	Gulosibacter molinativorax	Environmental	Terrestrial	Unclassified	Soil		Aquatic, Soil
Haematomicrobium sanguinis DSM 21259	20	22			1.1	2925008	2752	2556921096	Bacteria	Permanent Draft	Genomic Encyclopedia of Type Strains, Phase I: the one thousand microbial genomes (KMG-I) project	DOE Joint Genome Institute (JGI)	Actinobacteria	Actinobacteria	Micrococcales	Micrococcaceae	Haematomicrobium	Haematomicrobium sanguinis	Host-associated	Human	Blood	Circulatory system		Host, Human
Hahella ganghwensis DSM 17046	85	92	28	32.9412	1.08235	6564965	6232	2519899685	Bacteria	Permanent Draft	Genomic Encyclopedia of Type Strains, Phase I: the one thousand microbial genomes (KMG-I) project	DOE Joint Genome Institute (JGI)	Proteobacteria	Gammaproteobacteria	Oceanospirillales	Hahellaceae	Hahella	Hahella ganghwensis	Environmental	Aquatic	Unclassified	Sediment		Sediment
Halalkalibacillus halophilus DSM 18494	19	18			0.947368	2709523	2867	2524023153	Bacteria	Permanent Draft	Genomic Encyclopedia of Type Strains, Phase I: the one thousand microbial genomes (KMG-I) project	DOE Joint Genome Institute (JGI)	Firmicutes	Bacilli	Bacillales	Bacillaceae	Halalkalibacillus	Halalkalibacillus halophilus	Environmental	Terrestrial	Unclassified	Soil		Soil
Halanaerobium praevalens GSL, DSM 2228	18	21	2	11.1111	1.16667	2309262	2180	650377948	Bacteria	Finished	A Genomic Encyclopedia of Bacteria and Archaea (GEBA)	DOE Joint Genome Institute (JGI)	Firmicutes	Clostridia	Halanaerobiales	Halanaerobiaceae	Halanaerobium	Halanaerobium praevalens	Environmental	Aquatic	Unclassified	Sediment		Aquatic, Sediment
Haliangium ochraceum SMP-2, DSM 14365	109	77	54	49.5413	0.706422	9446314	6952	646311933	Bacteria	Finished	A Genomic Encyclopedia of Bacteria and Archaea (GEBA)	DOE Joint Genome Institute (JGI)	Proteobacteria	Deltaproteobacteria	Myxococcales	Kofleriaceae	Haliangium	Haliangium ochraceum	Environmental	Aquatic	Intertidal zone	Marine		Sea sand
Haliea salexigens DSM 19537	29	30	5	17.2414	1.03448	4258722	4015	2523533559	Bacteria	Permanent Draft	Genomic Encyclopedia of Type Strains, Phase I: the one thousand microbial genomes (KMG-I) project	DOE Joint Genome Institute (JGI)	Proteobacteria	Gammaproteobacteria	Cellvibrionales	Halieaceae	Haliea	Haliea salexigens	Environmental	Aquatic	Coastal	Marine		Aquatic, Marine, Sea water
Haliscomenobacter hydrossis O, DSM 1100	73	95	15	20.5479	1.30137	8771651	6918	2504756004	Bacteria	Finished	A Genomic Encyclopedia of Bacteria and Archaea (GEBA)	DOE Joint Genome Institute (JGI)	Bacteroidetes	Saprospiria	Saprospirales	Haliscomenobacteraceae	Haliscomenobacter	Haliscomenobacter hydrossis	Engineered	Wastewater	Unclassified	Unclassified		Sludge
Hallella seregens ATCC 51272	16	7	9	56.25	0.4375	3266753	2637	2545555854	Bacteria	Permanent Draft	Genomic Encyclopedia of Type Strains, Phase I: the one thousand microbial genomes (KMG-I) project	DOE Joint Genome Institute (JGI)	Bacteroidetes	Bacteroidia	Bacteroidales	Prevotellaceae	Prevotella	[Hallella] seregens	Host-associated	Human	Oral	Digestive system		Host
Halobacillus kuroshimensis DSM 18393	24	24			1	3850372	4064	2523533634	Bacteria	Permanent Draft	Genomic Encyclopedia of Type Strains, Phase I: the one thousand microbial genomes (KMG-I) project	DOE Joint Genome Institute (JGI)	Firmicutes	Bacilli	Bacillales	Bacillaceae	Halobacillus	Halobacillus kuroshimensis	Environmental	Aquatic	Intertidal zone	Marine		Aquatic, Deep sea, Marine
Halobacteroides halobius DSM 5150	15	9			0.6	2649255	2633	2509601017	Bacteria	Finished	A Genomic Encyclopedia of Bacteria and Archaea (GEBA)	DOE Joint Genome Institute (JGI)	Firmicutes	Clostridia	Halanaerobiales	Halobacteroidaceae	Halobacteroides	Halobacteroides halobius	Environmental	Aquatic	Oceanic	Marine		Aquatic, Deep sea, Marine, Sediment
Halodesulfovibrio aestuarii DSM 10141	50	53	17	34	1.06	3406912	3071	2524614816	Bacteria	Permanent Draft	Genomic Encyclopedia of Type Strains, Phase I: the one thousand microbial genomes (KMG-I) project	DOE Joint Genome Institute (JGI)	Proteobacteria	Deltaproteobacteria	Desulfovibrionales	Desulfovibrionaceae	Halodesulfovibrio	Halodesulfovibrio aestuarii	Environmental	Aquatic	Coastal	Marine		Aquatic, Marine, Sediment
Halodesulfovibrio aestuarii aestuarii ATCC 29578	51	54	17	33.3333	1.05882	3551290	3251	2518645586	Bacteria	Permanent Draft	Genomic Encyclopedia of Type Strains, Phase I: the one thousand microbial genomes (KMG-I) project	DOE Joint Genome Institute (JGI)	Proteobacteria	Deltaproteobacteria	Desulfovibrionales	Desulfovibrionaceae	Halodesulfovibrio	Halodesulfovibrio aestuarii	Environmental	Terrestrial	Unclassified	Soil		Mud
Haloglycomyces albus DSM 45210	25	24	1	4	0.96	3535419	3266	2516653079	Bacteria	Permanent Draft	Continuation of the Genomic Encyclopedia of Bacteria and Archaea pilot project (GEBA)	DOE Joint Genome Institute (JGI)	Actinobacteria	Actinobacteria	Glycomycetales	Glycomycetaceae	Haloglycomyces	Haloglycomyces albus	Environmental	Terrestrial	Unclassified	Soil		Saline soil, Soil
Halomicronema hongdechloris C2206	47	48	11	23.4043	1.02128	5574084	5342	2757320732	Bacteria	Draft	Genome sequencing of Halomicronema hongdechloris C2206	Macquarie University	Cyanobacteria	unclassified	Synechococcales	Prochlorotrichaceae	Halomicronema	Halomicronema hongdechloris
Halomonas anticariensis FP35, DSM 16096	37	39	7	18.9189	1.05405	5019539	4807	2524614562	Bacteria	Permanent Draft	Genomic Encyclopedia of Type Strains, Phase I: the one thousand microbial genomes (KMG-I) project	DOE Joint Genome Institute (JGI)	Proteobacteria	Gammaproteobacteria	Oceanospirillales	Halomonadaceae	Halomonas	Halomonas anticariensis	Environmental	Terrestrial	Unclassified	Soil		Soil, Wetland
Halomonas halocynthiae DSM 14573	16	16	2	12.5	1	2878444	2773	2526164533	Bacteria	Permanent Draft	Genomic Encyclopedia of Type Strains, Phase I: the one thousand microbial genomes (KMG-I) project	DOE Joint Genome Institute (JGI)	Proteobacteria	Gammaproteobacteria	Oceanospirillales	Halomonadaceae	Halomonas	Halomonas halocynthiae	Host-associated	Unclassified	Unclassified	Unclassified		Aquatic, Host, Marine
Halomonas halodenitrificans DSM 735	23	23	4	17.3913	1	3466026	3256	2556921012	Bacteria	Permanent Draft	Genomic Encyclopedia of Type Strains, Phase I: the one thousand microbial genomes (KMG-I) project	DOE Joint Genome Institute (JGI)	Proteobacteria	Gammaproteobacteria	Oceanospirillales	Halomonadaceae	Halomonas	Halomonas halodenitrificans	Engineered	Food production	Unclassified	Unclassified		Meat food product
Halomonas lutea DSM 23508	29	37	5	17.2414	1.27586	4533090	4368	2518645611	Bacteria	Permanent Draft	Genomic Encyclopedia of Type Strains, Phase I: the one thousand microbial genomes (KMG-I) project	DOE Joint Genome Institute (JGI)	Proteobacteria	Gammaproteobacteria	Oceanospirillales	Halomonadaceae	Halomonas	Halomonas lutea	Environmental	Aquatic	Saline	Non-marine Saline and Alkaline		Aquatic, Saline water
Halomonas zhanjiangensis DSM 21076	23	25	5	21.7391	1.08696	4060520	3739	2517572236	Bacteria	Permanent Draft	Genomic Encyclopedia of Type Strains, Phase I: the one thousand microbial genomes (KMG-I) project	DOE Joint Genome Institute (JGI)	Proteobacteria	Gammaproteobacteria	Oceanospirillales	Halomonadaceae	Halomonas	Halomonas zhanjiangensis	Host-associated	Echinodermata				Aquatic, Host, Marine
Halonatronum saccharophilum Z-7986, DSM 13868	21	18			0.857143	2884521	2838	2509887032	Bacteria	Permanent Draft	Continuation of the Genomic Encyclopedia of Bacteria and Archaea pilot project (GEBA)	DOE Joint Genome Institute (JGI)	Firmicutes	Clostridia	Halanaerobiales	Halobacteroidaceae	Halonatronum	Halonatronum saccharophilum	Environmental	Terrestrial	Unclassified	Soil		Aquatic, Mud
Halotalea alkalilenta DSM 17697	20	21	4	20	1.05	4467826	4104	2556921652	Bacteria	Permanent Draft	Genomic Encyclopedia of Type Strains, Phase I: the one thousand microbial genomes (KMG-I) project	DOE Joint Genome Institute (JGI)	Proteobacteria	Gammaproteobacteria	Oceanospirillales	Halomonadaceae	Halotalea	Halotalea alkalilenta	Engineered	Food production	Unclassified	Unclassified		Aquatic
Hamadaea tsunoensis DSM 44101	100	82	3	3	0.82	9478888	8415	2523533533	Bacteria	Permanent Draft	Genomic Encyclopedia of Type Strains, Phase I: the one thousand microbial genomes (KMG-I) project	DOE Joint Genome Institute (JGI)	Actinobacteria	Actinobacteria	Micromonosporales	Micromonosporaceae	Hamadaea	Hamadaea tsunoensis	Environmental	Terrestrial	Unclassified	Soil		Soil
Hassallia byssoidea VB512170	213	160	75	35.2113	0.751174	13096531	12364	2627853647	Bacteria	Draft	Hassallia byssoidea VB512170 Genome sequencing	Indian Institute of Chemical Biology	Cyanobacteria	unclassified	Nostocales	Tolypothrichaceae	Hassallia	Hassallia byssoidea
Helcococcus sueciensis DSM 17243	8	7			0.875	1573767	1487	2524614727	Bacteria	Permanent Draft	Genomic Encyclopedia of Type Strains, Phase I: the one thousand microbial genomes (KMG-I) project	DOE Joint Genome Institute (JGI)	Firmicutes	Tissierellia	Tissierellales	Peptoniphilaceae	Helcococcus	Helcococcus sueciensis	Host-associated	Human	Unclassified	Unclassified		Host, Human
Helicobacter bilis ATCC 51630	5	12	1	20	2.4	2475170	2402	2563366541	Bacteria	Permanent Draft	Genomic Encyclopedia of Type Strains, Phase I: the one thousand microbial genomes (KMG-I) project	DOE Joint Genome Institute (JGI)	Proteobacteria	Epsilonproteobacteria	Campylobacterales	Helicobacteraceae	Helicobacter	Helicobacter bilis	Host-associated	Mammals	Unclassified	Unclassified		Host, Mouse
Helicobacter pametensis ATCC 51478	5	9	1	20	1.8	1435066	1427	2546825547	Bacteria	Permanent Draft	Genomic Encyclopedia of Type Strains, Phase I: the one thousand microbial genomes (KMG-I) project	DOE Joint Genome Institute (JGI)	Proteobacteria	Epsilonproteobacteria	Campylobacterales	Helicobacteraceae	Helicobacter	Helicobacter pametensis	Host-associated	Birds	Unclassified	Unclassified		Bird, Host
Helicobacter rodentium ATCC 700285	7	11	1	14.2857	1.57143	1812891	1849	2558309108	Bacteria	Permanent Draft	Genomic Encyclopedia of Type Strains, Phase I: the one thousand microbial genomes (KMG-I) project	DOE Joint Genome Institute (JGI)	Proteobacteria	Epsilonproteobacteria	Campylobacterales	Helicobacteraceae	Helicobacter	Helicobacter rodentium	Host-associated	Mammals	Large intestine	Digestive system		Feces, Gastrointestinal tract, Host
Hellea balneolensis DSM 19091	24	24	5	20.8333	1	3208823	3091	2524614726	Bacteria	Permanent Draft	Genomic Encyclopedia of Type Strains, Phase I: the one thousand microbial genomes (KMG-I) project	DOE Joint Genome Institute (JGI)	Proteobacteria	Alphaproteobacteria	Rhodobacterales	Hyphomonadaceae	Hellea	Hellea balneolensis	Environmental	Aquatic	Unclassified	Freshwater		Aquatic, Sea water, Surface water
Henriciella marina DSM 19595	29	24	6	20.6897	0.827586	3277765	3260	2519103046	Bacteria	Permanent Draft	Genomic Encyclopedia of Type Strains, Phase I: the one thousand microbial genomes (KMG-I) project	DOE Joint Genome Institute (JGI)	Proteobacteria	Alphaproteobacteria	Rhodobacterales	Hyphomonadaceae	Henriciella	Henriciella marina	Environmental	Aquatic	Unclassified	Marine		Aquatic, Marine, Sea water
Hippea maritima MH2, DSM 10411	9	10	1	11.1111	1.11111	1694430	1780	2504136000	Bacteria	Finished	A Genomic Encyclopedia of Bacteria and Archaea (GEBA)	DOE Joint Genome Institute (JGI)	Proteobacteria	Deltaproteobacteria	Desulfurellales	Desulfurellaceae	Hippea	Hippea maritima	Environmental	Aquatic	Oceanic	Marine		Aquatic, Marine, Sediment
Hirschia maritima DSM 19733	31	41	9	29.0323	1.32258	3351270	3132	2519899518	Bacteria	Permanent Draft	Genomic Encyclopedia of Type Strains, Phase I: the one thousand microbial genomes (KMG-I) project	DOE Joint Genome Institute (JGI)	Proteobacteria	Alphaproteobacteria	Rhodobacterales	Hyphomonadaceae	Hirschia	Hirschia maritima	Environmental	Aquatic	Unclassified	Marine		Aquatic, Marine, Sea water
Holophaga foetida TMBS4, DSM 6591	65	58	35	53.8462	0.892308	4127237	3672	2509601028	Bacteria	Permanent Draft	A Genomic Encyclopedia of Bacteria and Archaea (GEBA)	DOE Joint Genome Institute (JGI)	Acidobacteria	Holophagae	Holophagales	Holophagaceae	Holophaga	Holophaga foetida	Environmental	Terrestrial	Unclassified	Soil		Aquatic, Mud
Hugenholtzia roseola DSM 9546	36	23	5	13.8889	0.638889	4259453	3444	2523533540	Bacteria	Permanent Draft	Genomic Encyclopedia of Type Strains, Phase I: the one thousand microbial genomes (KMG-I) project	DOE Joint Genome Institute (JGI)	Bacteroidetes	Cytophagia	Cytophagales	Bernardetiaceae	Hugenholtzia	Hugenholtzia roseola	Environmental	Aquatic	Unclassified	Thermal springs		Aquatic, Hot spring
Humibacter albus DSM 18994	20	25			1.25	3693075	3337	2523533583	Bacteria	Permanent Draft	Genomic Encyclopedia of Type Strains, Phase I: the one thousand microbial genomes (KMG-I) project	DOE Joint Genome Institute (JGI)	Actinobacteria	Actinobacteria	Micrococcales	Microbacteriaceae	Humibacter	Humibacter albus	Engineered	Solid waste	Unclassified	Composting		Compost, Sludge
Hydrogenobacter thermophilus TK-6, DSM 6534	9	10			1.11111	1742932	1948	650377953	Bacteria	Finished	A Genomic Encyclopedia of Bacteria and Archaea (GEBA)	DOE Joint Genome Institute (JGI)	Aquificae	Aquificae	Aquificales	Aquificaceae	Hydrogenobacter	Hydrogenobacter thermophilus	Environmental	Terrestrial	Unclassified	Soil		Hot spring, Soil
Hymenobacter aerophilus DSM 13606	36	37	5	13.8889	1.02778	4254780	3816	2521172633	Bacteria	Permanent Draft	Genomic Encyclopedia of Type Strains, Phase I: the one thousand microbial genomes (KMG-I) project	DOE Joint Genome Institute (JGI)	Bacteroidetes	Cytophagia	Cytophagales	Hymenobacteraceae	Hymenobacter	Hymenobacter aerophilus	Environmental	Air	Unclassified	Unclassified		Air
Hymenobacter norwichensis DSM 15439	73	59	16	21.9178	0.808219	6009921	5054	2524614724	Bacteria	Permanent Draft	Genomic Encyclopedia of Type Strains, Phase I: the one thousand microbial genomes (KMG-I) project	DOE Joint Genome Institute (JGI)	Bacteroidetes	Cytophagia	Cytophagales	Hymenobacteraceae	Hymenobacter	Hymenobacter norwichensis	Environmental	Air	Unclassified	Unclassified		Air
Hymenobacter roseosalivarius AA-718, DSM 11622	57	49	5	8.77193	0.859649	4948485	4432	2502422321	Bacteria	Permanent Draft	A Genomic Encyclopedia of Bacteria and Archaea (GEBA)	DOE Joint Genome Institute (JGI)	Bacteroidetes	Cytophagia	Cytophagales	Hymenobacteraceae	Hymenobacter	Hymenobacter roseosalivarius	Environmental	Terrestrial	Unclassified	Soil		Sand, Soil
Hyphomicrobium zavarzinii ATCC 27496	49	54	10	20.4082	1.10204	4651795	4350	2521172694	Bacteria	Permanent Draft	Genomic Encyclopedia of Type Strains, Phase I: the one thousand microbial genomes (KMG-I) project	DOE Joint Genome Institute (JGI)	Proteobacteria	Alphaproteobacteria	Rhizobiales	Hyphomicrobiaceae	Hyphomicrobium	Hyphomicrobium zavarzinii	Environmental	Terrestrial	Unclassified	Soil		Soil
Idiomarina sediminum DSM 21906	15	17	3	20	1.13333	2626426	2483	2524614571	Bacteria	Permanent Draft	Genomic Encyclopedia of Type Strains, Phase I: the one thousand microbial genomes (KMG-I) project	DOE Joint Genome Institute (JGI)	Proteobacteria	Gammaproteobacteria	Alteromonadales	Idiomarinaceae	Idiomarina	Idiomarina sediminum	Environmental	Aquatic	Oceanic	Marine		Aquatic, Marine, Sediment
Ignatzschineria larvae DSM 13226	10	10			1	2459805	2098	2513237114	Bacteria	Permanent Draft	Genomic Encyclopedia of Type Strains, Phase I: the one thousand microbial genomes (KMG-I) project	DOE Joint Genome Institute (JGI)	Proteobacteria	Gammaproteobacteria	Lysobacterales	Lysobacteraceae	Ignatzschineria	Ignatzschineria larvae	Host-associated	Insecta	Unclassified	Unclassified		Host, Insect
Ilyobacter polytropus CuHBu1, DSM 2926	25	24	5	20	0.96	3132314	3042	649633056	Bacteria	Finished	A Genomic Encyclopedia of Bacteria and Archaea (GEBA)	DOE Joint Genome Institute (JGI)	Fusobacteria	Fusobacteriia	Fusobacteriales	Fusobacteriaceae	Ilyobacter	Ilyobacter polytropus	Environmental	Terrestrial	Unclassified	Soil		Aquatic, Marine, Mud
Inquilinus limosus DSM 16000	42	51	5	11.9048	1.21429	7413714	7081	2523533609	Bacteria	Permanent Draft	Genomic Encyclopedia of Type Strains, Phase I: the one thousand microbial genomes (KMG-I) project	DOE Joint Genome Institute (JGI)	Proteobacteria	Alphaproteobacteria	Rhodospirillales	Rhodospirillaceae	Inquilinus	Inquilinus limosus	Host-associated	Human	Unclassified	Unclassified		Host, Human
Intrasporangium calvum 7KIP, DSM 43043	31	30	1	3.22581	0.967742	4024382	3710	649633057	Bacteria	Finished	A Genomic Encyclopedia of Bacteria and Archaea (GEBA)	DOE Joint Genome Institute (JGI)	Actinobacteria	Actinobacteria	Micrococcales	Intrasporangiaceae	Intrasporangium	Intrasporangium calvum	Environmental	Air	Unclassified	Unclassified		Air
Isosphaera pallida IS1B, ATCC 43644	34	29	18	52.9412	0.852941	5529304	3823	649633058	Bacteria	Finished	A Genomic Encyclopedia of Bacteria and Archaea (GEBA)	DOE Joint Genome Institute (JGI)	Planctomycetes	Planctomycetia	Planctomycetales	Isosphaeraceae	Isosphaera	Isosphaera pallida	Environmental	Aquatic	Unclassified	Thermal springs		Aquatic, Hot spring
Jeotgalicoccus marinus DSM 19772	14	16			1.14286	2111746	2279	2523533549	Bacteria	Permanent Draft	Genomic Encyclopedia of Type Strains, Phase I: the one thousand microbial genomes (KMG-I) project	DOE Joint Genome Institute (JGI)	Firmicutes	Bacilli	Bacillales	Staphylococcaceae	Jeotgalicoccus	Jeotgalicoccus marinus	Host-associated	Unclassified	Unclassified	Unclassified		Aquatic, Host, Marine
Jeotgalicoccus psychrophilus DSM 19085	17	15			0.882353	2345682	2458	2524614585	Bacteria	Permanent Draft	Genomic Encyclopedia of Type Strains, Phase I: the one thousand microbial genomes (KMG-I) project	DOE Joint Genome Institute (JGI)	Firmicutes	Bacilli	Bacillales	Staphylococcaceae	Jeotgalicoccus	Jeotgalicoccus psychrophilus	Engineered	Food production	Unclassified	Unclassified		Fermented food product
Jiangella gansuensis YIM 002, DSM 44835	41	41			1	5585780	5250	2509601042	Bacteria	Permanent Draft	A Genomic Encyclopedia of Bacteria and Archaea (GEBA)	DOE Joint Genome Institute (JGI)	Actinobacteria	Actinobacteria	Jiangellales	Jiangellaceae	Jiangella	Jiangella gansuensis	Environmental	Terrestrial	Unclassified	Soil		Soil
Jonesia denitrificans 55134, DSM 20603	16	18			1.125	2749646	2635	644736376	Bacteria	Finished	A Genomic Encyclopedia of Bacteria and Archaea (GEBA)	DOE Joint Genome Institute (JGI)	Actinobacteria	Actinobacteria	Micrococcales	Jonesiaceae	Jonesia	Jonesia denitrificans	Environmental	Terrestrial	Unclassified	Soil		Bovine, Host
Jonesia quinghaiensis DSM 15701	22	23			1.04545	3043715	2825	2524614800	Bacteria	Permanent Draft	Genomic Encyclopedia of Type Strains, Phase I: the one thousand microbial genomes (KMG-I) project	DOE Joint Genome Institute (JGI)	Actinobacteria	Actinobacteria	Micrococcales	Jonesiaceae	Jonesia	Jonesia quinghaiensis	Environmental	Terrestrial	Unclassified	Soil		Aquatic, Mud, Soda lakes
Jonquetella anthropi ADV 126, DSM 22815	4	3			0.75	1675934	1587	2508501103	Bacteria	Permanent Draft	Continuation of the Genomic Encyclopedia of Bacteria and Archaea pilot project (GEBA)	DOE Joint Genome Institute (JGI)	Synergistetes	Synergistia	Synergistales	Synergistaceae	Jonquetella	Jonquetella anthropi	Host-associated	Human	Unclassified	Unclassified		Host, Human
Joostella marina DSM 19592	31	31	7	22.5806	1	4508243	4004	2509276026	Bacteria	Permanent Draft	Continuation of the Genomic Encyclopedia of Bacteria and Archaea pilot project (GEBA)	DOE Joint Genome Institute (JGI)	Bacteroidetes	Flavobacteriia	Flavobacteriales	Flavobacteriaceae	Joostella	Joostella marina	Environmental	Aquatic	Coastal	Marine		Aquatic, Marine, Sea water
Kaistia adipata DSM 17808	30	31	4	13.3333	1.03333	4845061	4603	2524614770	Bacteria	Permanent Draft	Genomic Encyclopedia of Type Strains, Phase I: the one thousand microbial genomes (KMG-I) project	DOE Joint Genome Institute (JGI)	Proteobacteria	Alphaproteobacteria	Rhizobiales	Rhizobiaceae	Kaistia	Kaistia adipata	Environmental	Terrestrial	Unclassified	Soil		Soil
Kaistia granuli DSM 23481	30	33	5	16.6667	1.1	4766107	4516	2521172615	Bacteria	Permanent Draft	Genomic Encyclopedia of Type Strains, Phase I: the one thousand microbial genomes (KMG-I) project	DOE Joint Genome Institute (JGI)	Proteobacteria	Alphaproteobacteria	Rhizobiales	Rhizobiaceae	Kaistia	Kaistia granuli	Engineered	Wastewater	Unclassified	Unclassified		Wastewater treatment plant
Kangiella aquimarina DSM 16071	18	22	2	11.1111	1.22222	2681803	2546	2515154212	Bacteria	Permanent Draft	Genomic Encyclopedia of Type Strains, Phase I: the one thousand microbial genomes (KMG-I) project	DOE Joint Genome Institute (JGI)	Proteobacteria	Gammaproteobacteria	Oceanospirillales	Kangiellaceae	Kangiella	Kangiella aquimarina	Environmental	Aquatic	Oceanic	Marine		Aquatic, Marine, Sediment
Kangiella koreensis SW-125, DSM 16069	20	23	2	10	1.15	2852073	2694	644736377	Bacteria	Finished	A Genomic Encyclopedia of Bacteria and Archaea (GEBA)	DOE Joint Genome Institute (JGI)	Proteobacteria	Gammaproteobacteria	Oceanospirillales	Kangiellaceae	Kangiella	Kangiella koreensis	Environmental	Aquatic	Unclassified	Marine		Aquatic, Marine, Sea water
Kiloniella laminariae DSM 19542	67	39	12	17.9104	0.58209	4440816	4213	2515154130	Bacteria	Permanent Draft	Genomic Encyclopedia of Type Strains, Phase I: the one thousand microbial genomes (KMG-I) project	DOE Joint Genome Institute (JGI)	Proteobacteria	Alphaproteobacteria	Kiloniellales	Kiloniellaceae	Kiloniella	Kiloniella laminariae	Host-associated	Algae	Unclassified	Unclassified		Marine
Kordiimonas gwangyangensis DSM 19435	48	38	16	33.3333	0.791667	4082245	3778	2517093004	Bacteria	Permanent Draft	Genomic Encyclopedia of Type Strains, Phase I: the one thousand microbial genomes (KMG-I) project	DOE Joint Genome Institute (JGI)	Proteobacteria	Alphaproteobacteria	Kordiimonadales	Kordiimonadaceae	Kordiimonas	Kordiimonas gwangyangensis	Environmental	Aquatic	Marginal Sea	Marine		Aquatic, Marine, Sediment
Kribbella catacumbae DSM 19601	74	75	1	1.35135	1.01351	9627810	9069	2515154140	Bacteria	Permanent Draft	Genomic Encyclopedia of Type Strains, Phase I: the one thousand microbial genomes (KMG-I) project	DOE Joint Genome Institute (JGI)	Actinobacteria	Actinobacteria	Propionibacteriales	Nocardioidaceae	Kribbella	Kribbella catacumbae	Environmental	Terrestrial	Unclassified	Geologic		Rock
Kribbella flavida IFO 14399, DSM 17836	66	61	1	1.51515	0.924242	7579488	7149	646311938	Bacteria	Finished	A Genomic Encyclopedia of Bacteria and Archaea (GEBA)	DOE Joint Genome Institute (JGI)	Actinobacteria	Actinobacteria	Propionibacteriales	Nocardioidaceae	Kribbella	Kribbella flavida	Environmental	Terrestrial	Unclassified	Soil		Soil
Ktedonobacter racemifer SOSP1-21, DSM 44963	197	164	8	4.06091	0.832487	13661586	11540	648276680	Bacteria	Finished	A Genomic Encyclopedia of Bacteria and Archaea (GEBA)	DOE Joint Genome Institute (JGI)	Chloroflexi	Ktedonobacteria	Ktedonobacterales	Ktedonobacteraceae	Ktedonobacter	Ktedonobacter racemifer	Environmental	Terrestrial	Unclassified	Soil		Soil
Kushneria aurantia DSM 21353	20	23	4	20	1.15	3752876	3599	2521172634	Bacteria	Permanent Draft	Genomic Encyclopedia of Type Strains, Phase I: the one thousand microbial genomes (KMG-I) project	DOE Joint Genome Institute (JGI)	Proteobacteria	Gammaproteobacteria	Oceanospirillales	Halomonadaceae	Kushneria	Kushneria aurantia	Host-associated	Plants	Unclassified	Unclassified		Plants
Kyrpidia tusciae T2, DSM 2912	17	18			1.05882	3384766	3401	646564511	Bacteria	Finished	A Genomic Encyclopedia of Bacteria and Archaea (GEBA)	DOE Joint Genome Institute (JGI)	Firmicutes	Bacilli	Bacillales	Alicyclobacillaceae	Kyrpidia	Kyrpidia tusciae	Environmental	Aquatic	Ponds	Freshwater		Aquatic
Kytococcus sedentarius 541, DSM 20547	18	16			0.888889	2785024	2692	644736380	Bacteria	Finished	A Genomic Encyclopedia of Bacteria and Archaea (GEBA)	DOE Joint Genome Institute (JGI)	Actinobacteria	Actinobacteria	Micrococcales	Dermacoccaceae	Kytococcus	Kytococcus sedentarius	Environmental	Aquatic	Unclassified	Marine		Aquatic, Marine, Sea water
Lachnoclostridium aminophilum DSM 10710	27	28	4	14.8148	1.03704	3116366	2660	2565956525	Bacteria	Permanent Draft	Genomic Encyclopedia of Type Strains, Phase I: the one thousand microbial genomes (KMG-I) project	DOE Joint Genome Institute (JGI)	Firmicutes	Clostridia	Clostridiales	Lachnospiraceae	Lachnoclostridium	[Clostridium] aminophilum	Host-associated	Mammals	Foregut	Digestive system		Bovine, Host
Lacticigenium naphtae DSM 19658	10	10			1	2136465	2017	2524023191	Bacteria	Permanent Draft	Genomic Encyclopedia of Type Strains, Phase I: the one thousand microbial genomes (KMG-I) project	DOE Joint Genome Institute (JGI)	Firmicutes	Bacilli	Lactobacillales	Carnobacteriaceae	Lacticigenium	Lacticigenium naphtae	Environmental	Terrestrial	Unclassified	Oil reservoir		Oil fields
Lactobacillus ceti DSM 22408	5	4			0.8	1387791	1344	2523231024	Bacteria	Permanent Draft	Genomic Encyclopedia of Type Strains, Phase I: the one thousand microbial genomes (KMG-I) project	DOE Joint Genome Institute (JGI)	Firmicutes	Bacilli	Lactobacillales	Lactobacillaceae	Lactobacillus	Lactobacillus ceti	Host-associated	Unclassified	Unclassified	Unclassified		Aquatic, Host, Marine
Lactobacillus harbinensis DSM 16991	17	19			1.11765	3134829	3228	2523533608	Bacteria	Permanent Draft	Genomic Encyclopedia of Type Strains, Phase I: the one thousand microbial genomes (KMG-I) project	DOE Joint Genome Institute (JGI)	Firmicutes	Bacilli	Lactobacillales	Lactobacillaceae	Lactobacillus	Lactobacillus harbinensis	Host-associated	Plants	Unclassified	Unclassified		Plants, Vegetables
Lactobacillus lindneri DSM 20690	3	2			0.666667	1426368	1512	2568526012	Bacteria	Permanent Draft	Genomic Encyclopedia of Type Strains, Phase I: the one thousand microbial genomes (KMG-I) project	DOE Joint Genome Institute (JGI)	Firmicutes	Bacilli	Lactobacillales	Lactobacillaceae	Lactobacillus	Lactobacillus lindneri	Engineered	Food production	Unclassified	Fermented beverages		Aquatic
Lactobacillus parabrevis ATCC 53295	11	10			0.909091	2636297	2565	2519103178	Bacteria	Permanent Draft	Genomic Encyclopedia of Type Strains, Phase I: the one thousand microbial genomes (KMG-I) project	DOE Joint Genome Institute (JGI)	Firmicutes	Bacilli	Lactobacillales	Lactobacillaceae	Lactobacillus	Lactobacillus parabrevis	Host-associated	Plants	Unclassified	Unclassified		Plants
Lactobacillus psittaci DSM 15354	10	10			1	1542852	1433	2523533622	Bacteria	Permanent Draft	Genomic Encyclopedia of Type Strains, Phase I: the one thousand microbial genomes (KMG-I) project	DOE Joint Genome Institute (JGI)	Firmicutes	Bacilli	Lactobacillales	Lactobacillaceae	Lactobacillus	Lactobacillus psittaci	Host-associated	Animal	Unclassified	Respiratory system		Host
Lactobacillus rossiae DSM 15814	14	13			0.928571	2864325	2817	2524023155	Bacteria	Permanent Draft	Genomic Encyclopedia of Type Strains, Phase I: the one thousand microbial genomes (KMG-I) project	DOE Joint Genome Institute (JGI)	Firmicutes	Bacilli	Lactobacillales	Lactobacillaceae	Lactobacillus	Lactobacillus rossiae	Engineered	Food production	Unclassified	Unclassified		Fermented food product
Lactobacillus saerimneri DSM 16049	6	5			0.833333	1722773	1815	2524023242	Bacteria	Permanent Draft	Genomic Encyclopedia of Type Strains, Phase I: the one thousand microbial genomes (KMG-I) project	DOE Joint Genome Institute (JGI)	Firmicutes	Bacilli	Lactobacillales	Lactobacillaceae	Lactobacillus	Lactobacillus saerimneri	Host-associated	Animal	Fecal	Digestive system		Host, Pig
Laribacter hongkongensis DSM 14985	25	29	3	12	1.16	3110307	3052	2524023164	Bacteria	Permanent Draft	Genomic Encyclopedia of Type Strains, Phase I: the one thousand microbial genomes (KMG-I) project	DOE Joint Genome Institute (JGI)	Proteobacteria	Betaproteobacteria	Neisseriales	Chromobacteriaceae	Laribacter	Laribacter hongkongensis	Host-associated	Human	Unclassified	Unclassified		Host, Human
Leadbetterella byssophila 4M15, DSM 17132	46	42	11	23.913	0.913043	4059653	3665	649633063	Bacteria	Finished	A Genomic Encyclopedia of Bacteria and Archaea (GEBA)	DOE Joint Genome Institute (JGI)	Bacteroidetes	Cytophagia	Cytophagales	Cytophagaceae	Leadbetterella	Leadbetterella byssophila	Engineered	Solid waste	Unclassified	Composting		Compost
Leeia oryzae DSM 17879	50	67	17	34	1.34	3785435	3525	2519899688	Bacteria	Permanent Draft	Genomic Encyclopedia of Type Strains, Phase I: the one thousand microbial genomes (KMG-I) project	DOE Joint Genome Institute (JGI)	Proteobacteria	Betaproteobacteria	Neisseriales	Chromobacteriaceae	Leeia	Leeia oryzae	Environmental	Terrestrial	Unclassified	Agricultural field		Rice paddies, Soil
Legionella cherrii DSM 19213	18	21	6	33.3333	1.16667	3698679	3228	2558309037	Bacteria	Permanent Draft	Genomic Encyclopedia of Type Strains, Phase I: the one thousand microbial genomes (KMG-I) project	DOE Joint Genome Institute (JGI)	Proteobacteria	Gammaproteobacteria	Legionellales	Legionellaceae	Legionella	Legionella cherrii	Environmental	Aquatic	Unclassified	Unclassified		Aquatic
Legionella fairfieldensis ATCC 49588	7	11	4	57.1429	1.57143	2656591	2564	2558860982	Bacteria	Permanent Draft	Genomic Encyclopedia of Type Strains, Phase I: the one thousand microbial genomes (KMG-I) project	DOE Joint Genome Institute (JGI)	Proteobacteria	Gammaproteobacteria	Legionellales	Legionellaceae	Legionella	Legionella fairfieldensis	Engineered	Wastewater	Unclassified	Industrial wastewater		Aquatic, Fresh water
Legionella geestiana DSM 21217	11	7	5	45.4545	0.636364	2519840	2325	2556921651	Bacteria	Permanent Draft	Genomic Encyclopedia of Type Strains, Phase I: the one thousand microbial genomes (KMG-I) project	DOE Joint Genome Institute (JGI)	Proteobacteria	Gammaproteobacteria	Legionellales	Legionellaceae	Legionella	Legionella geestiana	Environmental	Aquatic	Drinking water	Freshwater		Aquatic
Legionella lansingensis ATCC 49751	11	14	3	27.2727	1.27273	2913095	2742	2558309107	Bacteria	Permanent Draft	Genomic Encyclopedia of Type Strains, Phase I: the one thousand microbial genomes (KMG-I) project	DOE Joint Genome Institute (JGI)	Proteobacteria	Gammaproteobacteria	Legionellales	Legionellaceae	Legionella	Legionella lansingensis	Host-associated	Human	Unclassified	Unclassified		Host, Human, Human airways
Legionella moravica DSM 19234	18	16	7	38.8889	0.888889	3766288	3275	2522572178	Bacteria	Permanent Draft	Genomic Encyclopedia of Type Strains, Phase I: the one thousand microbial genomes (KMG-I) project	DOE Joint Genome Institute (JGI)	Proteobacteria	Gammaproteobacteria	Legionellales	Legionellaceae	Legionella	Legionella moravica	Engineered	Wastewater	Unclassified	Industrial wastewater		Aquatic, Fresh water
Legionella sainthelensi ATCC 35248	20	22	6	30	1.1	4110191	3611	2558309002	Bacteria	Permanent Draft	Genomic Encyclopedia of Type Strains, Phase I: the one thousand microbial genomes (KMG-I) project	DOE Joint Genome Institute (JGI)	Proteobacteria	Gammaproteobacteria	Legionellales	Legionellaceae	Legionella	Legionella sainthelensi	Environmental	Aquatic	Unclassified	Freshwater		Aquatic, Fresh water
Legionella shakespearei DSM 23087	20	11	9	45	0.55	3514467	3036	2515154162	Bacteria	Permanent Draft	Genomic Encyclopedia of Type Strains, Phase I: the one thousand microbial genomes (KMG-I) project	DOE Joint Genome Institute (JGI)	Proteobacteria	Gammaproteobacteria	Legionellales	Legionellaceae	Legionella	Legionella shakespearei	Engineered	Wastewater	Unclassified	Industrial wastewater		Aquatic
Legionella wadsworthii ATCC 33877	18	23	7	38.8889	1.27778	3580227	3219	2561511070	Bacteria	Permanent Draft	Genomic Encyclopedia of Type Strains, Phase I: the one thousand microbial genomes (KMG-I) project	DOE Joint Genome Institute (JGI)	Proteobacteria	Gammaproteobacteria	Legionellales	Legionellaceae	Legionella	Legionella wadsworthii	Host-associated	Human	Pulmonary system	Respiratory system		Host, Human
Leminorella grimontii DSM 5078	22	25	2	9.09091	1.13636	4222054	3878	2524614760	Bacteria	Permanent Draft	Genomic Encyclopedia of Type Strains, Phase I: the one thousand microbial genomes (KMG-I) project	DOE Joint Genome Institute (JGI)	Proteobacteria	Gammaproteobacteria	Enterobacterales	Budviciaceae	Leminorella	Leminorella grimontii	Host-associated	Human	Large intestine	Digestive system		Feces, Gastrointestinal tract, Host, Human
Leptolyngbya sp. 2LT21S03	228	164	81	35.5263	0.719298	7799549	8798	2509601021	Bacteria	Permanent Draft	Genomes from biological desert crust	The Hebrew University of Jerusalem	Cyanobacteria	unclassified	Synechococcales	Leptolyngbyaceae	Leptolyngbya	Leptolyngbya sp. 2LT21S03	Environmental	Terrestrial	Unclassified	Soil		Desert soil
Leptolyngbya sp. Heron Island J	107	110	39	36.4486	1.02804	8064168	7281	2576861623	Bacteria	Permanent Draft	Leptolyngbya sp. Heron Island J Genome sequencing	Arizona State University	Cyanobacteria	unclassified	Synechococcales	Leptolyngbyaceae	Leptolyngbya	Leptolyngbya sp. Heron Island J	Environmental	Aquatic
Leptolyngbya sp. KIOST-1	93	77	45	48.3871	0.827957	6320123	5756	2617271295	Bacteria	Draft	Leptolyngbya sp. KIOST-1 Genome sequencing	Korea Institute of Ocean Science and Technology (KIOST)	Cyanobacteria	unclassified	Synechococcales	Leptolyngbyaceae	Leptolyngbya	Leptolyngbya sp. KIOST-1
Leptolyngbya sp. NIES-2104	128	92	51	39.8438	0.71875	6386310	6264	2690315883	Bacteria	Draft	Leptolyngbya sp. NIES-2104 genome sequencing	National Institute for Environmental Studies	Cyanobacteria	unclassified	Synechococcales	Leptolyngbyaceae	Leptolyngbya	Leptolyngbya sp. NIES-2104
Leptolyngbya sp. NIES-3755	148	103	68	45.9459	0.695946	6761657	6729	2687453458	Bacteria	Draft	Complete genome sequence of Leptolyngbya sp. NIES-3755	Toyohashi University of Technology	Cyanobacteria	unclassified	Synechococcales	Leptolyngbyaceae	Leptolyngbya	Leptolyngbya sp. NIES-3755
Leptolyngbya sp. O-77	87	44	17	19.5402	0.505747	5480261	4941	2681813363	Bacteria	Draft	Complete genome sequence of Leptolyngbya sp. O-77	Kyushu University	Cyanobacteria	unclassified	Synechococcales	Leptolyngbyaceae	Leptolyngbya	Leptolyngbya sp. O-77
Leptolyngbya valderiana BDU 20041	98	58	37	37.7551	0.591837	6991351	5948	2744054667	Bacteria	Draft	Leptolyngbya valderiana BDU 20041 genome sequencing	Bharathidasan University	Cyanobacteria	unclassified	Synechococcales	Leptolyngbyaceae	Leptolyngbya	Leptolyngbya valderiana	Environmental	Aquatic	Unclassified	Marine		Fresh water
Leptonema illini 3055, DSM 21528	48	42	14	29.1667	0.875	4522760	4277	2506783010	Bacteria	Permanent Draft	A Genomic Encyclopedia of Bacteria and Archaea (GEBA)	DOE Joint Genome Institute (JGI)	Spirochaetes	Spirochaetia	unclassified	Leptospiraceae	Leptonema	Leptonema illini	Host-associated	Animal	Unclassified	Digestive system		Bovine, Host
Leptospira licerasiae ATCC BAA-1110	68	49	18	26.4706	0.720588	4209996	3914	2545555867	Bacteria	Permanent Draft	Genomic Encyclopedia of Type Strains, Phase I: the one thousand microbial genomes (KMG-I) project	DOE Joint Genome Institute (JGI)	Spirochaetes	Spirochaetia	unclassified	Leptospiraceae	Leptospira	Leptospira licerasiae	Host-associated	Human
Leptotrichia buccalis C-1013-b, DSM 1135	9	11			1.22222	2465610	2367	644736384	Bacteria	Finished	A Genomic Encyclopedia of Bacteria and Archaea (GEBA)	DOE Joint Genome Institute (JGI)	Fusobacteria	Fusobacteriia	Fusobacteriales	Leptotrichiaceae	Leptotrichia	Leptotrichia buccalis	Host-associated	Human	Oral	Digestive system		Host, Human, Human oral cavity
Leptotrichia goodfellowii LB 57, DSM 19756	6	7			1.16667	2281162	2239	2506520045	Bacteria	Permanent Draft	A Genomic Encyclopedia of Bacteria and Archaea (GEBA)	DOE Joint Genome Institute (JGI)	Fusobacteria	Fusobacteriia	Fusobacteriales	Leptotrichiaceae	Leptotrichia	Leptotrichia goodfellowii	Host-associated	Human	Unclassified	Unclassified		Host, Human
Leptotrichia hofstadii DSM 21651	10	12			1.2	2562616	2490	2524614766	Bacteria	Permanent Draft	Genomic Encyclopedia of Type Strains, Phase I: the one thousand microbial genomes (KMG-I) project	DOE Joint Genome Institute (JGI)	Fusobacteria	Fusobacteriia	Fusobacteriales	Leptotrichiaceae	Leptotrichia	Leptotrichia hofstadii	Host-associated	Human	Oral	Digestive system		Host, Human
Leptotrichia shahii DSM 19757	7	9			1.28571	2149582	2025	2515154071	Bacteria	Permanent Draft	Genomic Encyclopedia of Type Strains, Phase I: the one thousand microbial genomes (KMG-I) project	DOE Joint Genome Institute (JGI)	Fusobacteria	Fusobacteriia	Fusobacteriales	Leptotrichiaceae	Leptotrichia	Leptotrichia shahii	Host-associated	Human	Unclassified	Unclassified		Host, Human
Leptotrichia trevisanii DSM 22070	9	12			1.33333	2858187	2758	2528311094	Bacteria	Permanent Draft	Genomic Encyclopedia of Type Strains, Phase I: the one thousand microbial genomes (KMG-I) project	DOE Joint Genome Institute (JGI)	Fusobacteria	Fusobacteriia	Fusobacteriales	Leptotrichiaceae	Leptotrichia	Leptotrichia trevisanii	Host-associated	Human	Blood	Circulatory system		Host, Human
Leptotrichia wadei DSM 19758	7	9			1.28571	2321472	2202	2515154120	Bacteria	Permanent Draft	Genomic Encyclopedia of Type Strains, Phase I: the one thousand microbial genomes (KMG-I) project	DOE Joint Genome Institute (JGI)	Fusobacteria	Fusobacteriia	Fusobacteriales	Leptotrichiaceae	Leptotrichia	Leptotrichia wadei	Host-associated	Human	Oral	Digestive system		Host, Human
Leucobacter chironomi DSM 19883	13	16			1.23077	2964712	2751	2524023214	Bacteria	Permanent Draft	Genomic Encyclopedia of Type Strains, Phase I: the one thousand microbial genomes (KMG-I) project	DOE Joint Genome Institute (JGI)	Actinobacteria	Actinobacteria	Micrococcales	Microbacteriaceae	Leucobacter	Leucobacter chironomi	Host-associated	Insecta	Unclassified	Unclassified		Aquatic, Host, Insect
Leucothrix mucor DSM 2157	40	37	12	30	0.925	5185674	4767	2517093012	Bacteria	Permanent Draft	Continuation of the Genomic Encyclopedia of Bacteria and Archaea pilot project (GEBA)	DOE Joint Genome Institute (JGI)	Proteobacteria	Gammaproteobacteria	Thiotrichales	Thiotrichaceae	Leucothrix	Leucothrix mucor	Host-associated	Algae	Unclassified	Unclassified		Marine
Lewinella cohaerens DSM 23179	58	53	12	20.6897	0.913793	7298817	5640	2515154030	Bacteria	Permanent Draft	Genomic Encyclopedia of Type Strains, Phase I: the one thousand microbial genomes (KMG-I) project	DOE Joint Genome Institute (JGI)	Bacteroidetes	Saprospiria	Saprospirales	Lewinellaceae	Lewinella	Lewinella cohaerens	Environmental	Aquatic	Intertidal zone	Marine		Sea sand
Lewinella persica DSM 23188	38	51	9	23.6842	1.34211	7082771	5405	2515154070	Bacteria	Permanent Draft	Genomic Encyclopedia of Type Strains, Phase I: the one thousand microbial genomes (KMG-I) project	DOE Joint Genome Institute (JGI)	Bacteroidetes	Saprospiria	Saprospirales	Lewinellaceae	Lewinella	Lewinella persica	Environmental	Terrestrial	Unclassified	Soil		Mud
Limimaricola hongkongensis DSM 17492	31	22	4	12.9032	0.709677	3187878	3152	2517434011	Bacteria	Permanent Draft	Genomic Encyclopedia of Type Strains, Phase I: the one thousand microbial genomes (KMG-I) project	DOE Joint Genome Institute (JGI)	Proteobacteria	Alphaproteobacteria	Rhodobacterales	Rhodobacteraceae	Limimaricola	Limimaricola hongkongensis	Environmental	Aquatic	Unclassified	Marine		Biofilm, Marine
Loktanella vestfoldensis DSM 16212	26	27	3	11.5385	1.03846	3721596	3793	2521172635	Bacteria	Permanent Draft	Genomic Encyclopedia of Type Strains, Phase I: the one thousand microbial genomes (KMG-I) project	DOE Joint Genome Institute (JGI)	Proteobacteria	Alphaproteobacteria	Rhodobacterales	Rhodobacteraceae	Yoonia	Yoonia vestfoldensis	Environmental	Aquatic				Aquatic, Lake, Mat
Longispora albida DSM 44784	66	57	2	3.0303	0.863636	6821241	6439	2515154011	Bacteria	Permanent Draft	Genomic Encyclopedia of Type Strains, Phase I: the one thousand microbial genomes (KMG-I) project	DOE Joint Genome Institute (JGI)	Actinobacteria	Actinobacteria	Micromonosporales	Micromonosporaceae	Longispora	Longispora albida	Environmental	Terrestrial	Unclassified	Soil		Soil
Luteimonas mephitis DSM 12574	29	32	8	27.5862	1.10345	3416011	3112	2524023249	Bacteria	Permanent Draft	Genomic Encyclopedia of Type Strains, Phase I: the one thousand microbial genomes (KMG-I) project	DOE Joint Genome Institute (JGI)	Proteobacteria	Gammaproteobacteria	Lysobacterales	Lysobacteraceae	Luteimonas	Luteimonas mephitis	Engineered	Biotransformation	Unclassified	Unclassified		Host
Lyngbya aestuarii BL J	136	82	62	45.5882	0.602941	6867625	6558	2576861326	Bacteria	Permanent Draft	Lyngbya aestuarii BL J	Arizona State University	Cyanobacteria	unclassified	Oscillatoriales	Oscillatoriaceae	Lyngbya	Lyngbya aestuarii
Lyngbya confervoides BDU141951	90	80	31	34.4444	0.888889	8799693	7670	2636415444	Bacteria	Draft	Lyngbya confervoides BDU141951 Genome sequencing	Indian Institute of Chemical Biology	Cyanobacteria	unclassified	Oscillatoriales	Oscillatoriaceae	Lyngbya	Lyngbya confervoides
Lyngbya sp. PCC 8106	126	82	57	45.2381	0.650794	7037511	6191	639857035	Bacteria	Permanent Draft	Lyngbya sp. PCC 8106	J. Craig Venter Institute (JCVI)	Cyanobacteria	unclassified	Oscillatoriales	Oscillatoriaceae	Lyngbya	Lyngbya sp. PCC 8106	Environmental	Aquatic	Intertidal zone	Marine		Fresh water, Marine, Salt marsh
Lysobacter defluvii DSM 18482	29	34	5	17.2414	1.17241	2727647	2599	2524614664	Bacteria	Permanent Draft	Genomic Encyclopedia of Type Strains, Phase I: the one thousand microbial genomes (KMG-I) project	DOE Joint Genome Institute (JGI)	Proteobacteria	Gammaproteobacteria	Lysobacterales	Lysobacteraceae	Lysobacter	Lysobacter defluvii	Engineered	Solid waste	Unclassified	Landfill		Soil
Lysobacter spongiicola DSM 21749	34	34	11	32.3529	1	3099673	2930	2568526003	Bacteria	Permanent Draft	Genomic Encyclopedia of Type Strains, Phase I: the one thousand microbial genomes (KMG-I) project	DOE Joint Genome Institute (JGI)	Proteobacteria	Gammaproteobacteria	Lysobacterales	Lysobacteraceae	Lysobacter	Lysobacter spongiicola	Host-associated	Unclassified	Unclassified	Unclassified		Aquatic, Host, Marine
Mahella australiensis 50-1 BON, DSM 15567	32	33			1.03125	3135972	3033	2503508009	Bacteria	Finished	A Genomic Encyclopedia of Bacteria and Archaea (GEBA)	DOE Joint Genome Institute (JGI)	Firmicutes	Clostridia	Thermoanaerobacterales	Thermoanaerobacterales Family IV. Incertae Sedis	Mahella	Mahella australiensis	Environmental	Terrestrial	Unclassified	Oil reservoir		Oil fields
Maledivibacter halophilus ATCC 49637	66	62	1	1.51515	0.939394	5802910	5511	2524614863	Bacteria	Permanent Draft	Genomic Encyclopedia of Type Strains, Phase I: the one thousand microbial genomes (KMG-I) project	DOE Joint Genome Institute (JGI)	Firmicutes	Clostridia	Clostridiales	Clostridiaceae	Maledivibacter	Maledivibacter halophilus	Environmental	Aquatic	Unclassified	Sediment		Hypersaline sediment, Marine, Sediment
Mannheimia granulomatis DSM 19156	4	3	1	25	0.75	2271305	2177	2556921673	Bacteria	Permanent Draft	Genomic Encyclopedia of Type Strains, Phase I: the one thousand microbial genomes (KMG-I) project	DOE Joint Genome Institute (JGI)	Proteobacteria	Gammaproteobacteria	Pasteurellales	Pasteurellaceae	Mannheimia	Mannheimia granulomatis	Host-associated	Unclassified	Unclassified	Unclassified		Host
Maribacter antarcticus DSM 21422	39	39	9	23.0769	1	4853010	4301	2556921603	Bacteria	Permanent Draft	Genomic Encyclopedia of Type Strains, Phase I: the one thousand microbial genomes (KMG-I) project	DOE Joint Genome Institute (JGI)	Bacteroidetes	Flavobacteriia	Flavobacteriales	Flavobacteriaceae	Maribacter	Maribacter antarcticus	Host-associated	Algae	Unclassified	Unclassified		Marine
Marinactinospora thermotolerans DSM 45154	65	44	3	4.61538	0.676923	5663707	5039	2524614583	Bacteria	Permanent Draft	Genomic Encyclopedia of Type Strains, Phase I: the one thousand microbial genomes (KMG-I) project	DOE Joint Genome Institute (JGI)	Actinobacteria	Actinobacteria	Streptosporangiales	Nocardiopsaceae	Marinactinospora	Marinactinospora thermotolerans	Environmental	Aquatic	Oceanic	Marine		Aquatic, Deep sea, Marine, Sediment
Marinimicrobium agarilyticum DSM 16975	37	47	11	29.7297	1.27027	4502291	3836	2524023067	Bacteria	Permanent Draft	Genomic Encyclopedia of Type Strains, Phase I: the one thousand microbial genomes (KMG-I) project	DOE Joint Genome Institute (JGI)	Proteobacteria	Gammaproteobacteria	Cellvibrionales	Cellvibrionaceae	Marinimicrobium	Marinimicrobium agarilyticum	Environmental	Aquatic	Unclassified	Sediment		Aquatic, Sediment
Marinithermus hydrothermalis T1, DSM 14884	13	16			1.23077	2269167	2310	2504643006	Bacteria	Finished	A Genomic Encyclopedia of Bacteria and Archaea (GEBA)	DOE Joint Genome Institute (JGI)	Deinococcus-Thermus	Deinococci	Thermales	Thermaceae	Marinithermus	Marinithermus hydrothermalis	Environmental	Aquatic	Hydrothermal vents	Marine		Aquatic, Deep sea, Marine
Marinobacter daepoensis DSM 16072	49	54	14	28.5714	1.10204	3835704	3596	2526164527	Bacteria	Permanent Draft	Genomic Encyclopedia of Type Strains, Phase I: the one thousand microbial genomes (KMG-I) project	DOE Joint Genome Institute (JGI)	Proteobacteria	Gammaproteobacteria	Alteromonadales	Alteromonadaceae	Marinobacter	Marinobacter daepoensis	Environmental	Aquatic	Intertidal zone	Marine		Aquatic, Marine, Sea water
Marinobacterium jannaschii DSM 6295	70	79	21	30	1.12857	5179830	4781	2556921010	Bacteria	Permanent Draft	Genomic Encyclopedia of Type Strains, Phase I: the one thousand microbial genomes (KMG-I) project	DOE Joint Genome Institute (JGI)	Proteobacteria	Gammaproteobacteria	Oceanospirillales	Oceanospirillaceae	Marinobacterium	Marinobacterium jannaschii	Environmental	Aquatic	Unclassified	Marine		Aquatic, Marine, Sea water
Marinobacterium litorale DSM 23545	46	55	16	34.7826	1.19565	4382432	4316	2522572179	Bacteria	Permanent Draft	Genomic Encyclopedia of Type Strains, Phase I: the one thousand microbial genomes (KMG-I) project	DOE Joint Genome Institute (JGI)	Proteobacteria	Gammaproteobacteria	Oceanospirillales	Oceanospirillaceae	Marinobacterium	Marinobacterium litorale	Environmental	Aquatic	Unclassified	Marine		Aquatic, Marine, Sea water
Marinobacterium rhizophilum DSM 18822	51	51	13	25.4902	1	5364574	4853	2518645605	Bacteria	Permanent Draft	Genomic Encyclopedia of Type Strains, Phase I: the one thousand microbial genomes (KMG-I) project	DOE Joint Genome Institute (JGI)	Proteobacteria	Gammaproteobacteria	Oceanospirillales	Oceanospirillaceae	Marinobacterium	Marinobacterium rhizophilum	Environmental	Aquatic	Unclassified	Sediment		Rhizosphere, Sediment
Marinococcus halotolerans DSM 16375	23	23	1	4.34783	1	3144701	3302	2524614596	Bacteria	Permanent Draft	Genomic Encyclopedia of Type Strains, Phase I: the one thousand microbial genomes (KMG-I) project	DOE Joint Genome Institute (JGI)	Firmicutes	Bacilli	Bacillales	Bacillaceae	Marinococcus	Marinococcus halotolerans	Environmental	Terrestrial	Unclassified	Soil		Saline soil, Soil
Marinospirillum insulare DSM 21763	23	31	5	21.7391	1.34783	2922587	2886	2563366729	Bacteria	Permanent Draft	Genomic Encyclopedia of Type Strains, Phase I: the one thousand microbial genomes (KMG-I) project	DOE Joint Genome Institute (JGI)	Proteobacteria	Gammaproteobacteria	Oceanospirillales	Oceanospirillaceae	Marinospirillum	Marinospirillum insulare	Engineered	Food production	Unclassified	Unclassified		Fermented food product
Marinospirillum minutulum DSM 6287	25	36	4	16	1.44	2836070	2704	2524614573	Bacteria	Permanent Draft	Genomic Encyclopedia of Type Strains, Phase I: the one thousand microbial genomes (KMG-I) project	DOE Joint Genome Institute (JGI)	Proteobacteria	Gammaproteobacteria	Oceanospirillales	Oceanospirillaceae	Marinospirillum	Marinospirillum minutulum	Host-associated	Unclassified	Unclassified	Unclassified		Aquatic, Host, Marine
Maritalea myrionectae DSM 19524	32	42	5	15.625	1.3125	3539530	3512	2524614608	Bacteria	Permanent Draft	Genomic Encyclopedia of Type Strains, Phase I: the one thousand microbial genomes (KMG-I) project	DOE Joint Genome Institute (JGI)	Proteobacteria	Alphaproteobacteria	Rhizobiales	Hyphomicrobiaceae	Maritalea	Maritalea myrionectae	Host-associated	Unclassified	Unclassified	Unclassified		Marine
Marivirga tractuosa H-43, DSM 4126	60	37	3	5	0.616667	4516490	3857	649633065	Bacteria	Finished	A Genomic Encyclopedia of Bacteria and Archaea (GEBA)	DOE Joint Genome Institute (JGI)	Bacteroidetes	Cytophagia	Cytophagales	Flammeovirgaceae	Marivirga	Marivirga tractuosa	Environmental	Aquatic	Intertidal zone	Marine		Sea sand
Martelella mediterranea DSM 17316	34	33	5	14.7059	0.970588	5643744	5266	2515154079	Bacteria	Permanent Draft	Genomic Encyclopedia of Type Strains, Phase I: the one thousand microbial genomes (KMG-I) project	DOE Joint Genome Institute (JGI)	Proteobacteria	Alphaproteobacteria	Rhizobiales	Aurantimonadaceae	Martelella	Martelella mediterranea	Environmental	Aquatic	Saline	Non-marine Saline and Alkaline		Aquatic, Saline water
Massilia alkalitolerans DSM 17462	117	88	55	47.0085	0.752137	6113501	5501	2513237112	Bacteria	Finished	Genomic Encyclopedia of Type Strains, Phase I: the one thousand microbial genomes (KMG-I) project	DOE Joint Genome Institute (JGI)	Proteobacteria	Betaproteobacteria	Burkholderiales	Oxalobacteraceae	Massilia	Massilia alkalitolerans	Environmental	Terrestrial	Unclassified	Soil		Soil
Massilia niastensis DSM 21313	102	85	41	40.1961	0.833333	6596563	5888	2521172636	Bacteria	Permanent Draft	Genomic Encyclopedia of Type Strains, Phase I: the one thousand microbial genomes (KMG-I) project	DOE Joint Genome Institute (JGI)	Proteobacteria	Betaproteobacteria	Burkholderiales	Oxalobacteraceae	Massilia	Massilia niastensis	Environmental	Air	Unclassified	Unclassified		Air
Mastigocoleus testarum BC008	235	119	84	35.7447	0.506383	12700239	9581	2724678989	Bacteria	Draft	Mastigocoleus testarum BC008 Genome sequencing and assembly - Arizona State University	Arizona State University	Cyanobacteria	unclassified	Nostocales	Hapalosiphonaceae	Mastigocoleus	Mastigocoleus testarum
Megamonas hypermegale DSM 1672	8	7			0.875	2159310	2137	2523533610	Bacteria	Permanent Draft	Genomic Encyclopedia of Type Strains, Phase I: the one thousand microbial genomes (KMG-I) project	DOE Joint Genome Institute (JGI)	Firmicutes	Negativicutes	Selenomonadales	Selenomonadaceae	Megamonas	Megamonas hypermegale	Host-associated	Birds	Fecal	Digestive system		Bird, Host
Megamonas rupellensis DSM 19944	10	8			0.8	2331933	2291	2519899689	Bacteria	Permanent Draft	Genomic Encyclopedia of Type Strains, Phase I: the one thousand microbial genomes (KMG-I) project	DOE Joint Genome Institute (JGI)	Firmicutes	Negativicutes	Selenomonadales	Selenomonadaceae	Megamonas	Megamonas rupellensis	Host-associated	Birds	Unclassified	Digestive system		Bird, Host
Megasphaera cerevisiae DSM 20462	13	16			1.23077	3152696	3141	2518645616	Bacteria	Permanent Draft	Genomic Encyclopedia of Type Strains, Phase I: the one thousand microbial genomes (KMG-I) project	DOE Joint Genome Institute (JGI)	Firmicutes	Negativicutes	Veillonellales	Veillonellaceae	Megasphaera	Megasphaera cerevisiae	Engineered	Food production	Unclassified	Fermented beverages		Aquatic
Meiothermus cerbereus DSM 11376	19	20	1	5.26316	1.05263	3034817	2983	2556921013	Bacteria	Permanent Draft	Genomic Encyclopedia of Type Strains, Phase I: the one thousand microbial genomes (KMG-I) project	DOE Joint Genome Institute (JGI)	Deinococcus-Thermus	Deinococci	Thermales	Thermaceae	Meiothermus	Meiothermus cerbereus	Environmental	Aquatic	Unclassified	Thermal springs		Aquatic, Hot spring
Meiothermus chliarophilus ALT-8, DSM 9957	41	44	6	14.6341	1.07317	4688964	4645	2510065032	Bacteria	Permanent Draft	Continuation of the Genomic Encyclopedia of Bacteria and Archaea pilot project (GEBA)	DOE Joint Genome Institute (JGI)	Deinococcus-Thermus	Deinococci	Thermales	Thermaceae	Meiothermus	Meiothermus chliarophilus	Environmental	Aquatic	Unclassified	Thermal springs		Aquatic, Hot spring
Meiothermus ruber 21, DSM 1279	18	20	1	5.55556	1.11111	3097457	3105	646564545	Bacteria	Permanent Draft	A Genomic Encyclopedia of Bacteria and Archaea (GEBA)	DOE Joint Genome Institute (JGI)	Deinococcus-Thermus	Deinococci	Thermales	Thermaceae	Meiothermus	Meiothermus ruber	Environmental	Aquatic	Unclassified	Thermal springs		Aquatic, Hot spring
Meiothermus rufus DSM 22234	20	21	1	5	1.05	2747076	2889	2522572180	Bacteria	Permanent Draft	Genomic Encyclopedia of Type Strains, Phase I: the one thousand microbial genomes (KMG-I) project	DOE Joint Genome Institute (JGI)	Deinococcus-Thermus	Deinococci	Thermales	Thermaceae	Meiothermus	Meiothermus rufus	Environmental	Aquatic	Unclassified	Thermal springs		Aquatic, Hot spring
Meiothermus silvanus VI-R2, DSM 9946	21	26	1	4.7619	1.2381	3721669	3720	646564546	Bacteria	Finished	A Genomic Encyclopedia of Bacteria and Archaea (GEBA)	DOE Joint Genome Institute (JGI)	Deinococcus-Thermus	Deinococci	Thermales	Thermaceae	Meiothermus	Meiothermus silvanus	Environmental	Aquatic	Unclassified	Thermal springs		Aquatic, Hot spring
Meiothermus taiwanensis DSM 14542	15	17	1	6.66667	1.13333	3022201	3046	2528768209	Bacteria	Permanent Draft	Genomic Encyclopedia of Type Strains, Phase I: the one thousand microbial genomes (KMG-I) project	DOE Joint Genome Institute (JGI)	Deinococcus-Thermus	Deinococci	Thermales	Thermaceae	Meiothermus	Meiothermus taiwanensis	Environmental	Aquatic	Unclassified	Thermal springs		Hot spring
Meiothermus timidus DSM 17022	19	23	1	5.26316	1.21053	3190628	3168	2515154081	Bacteria	Permanent Draft	Genomic Encyclopedia of Type Strains, Phase I: the one thousand microbial genomes (KMG-I) project	DOE Joint Genome Institute (JGI)	Deinococcus-Thermus	Deinococci	Thermales	Thermaceae	Meiothermus	Meiothermus timidus	Environmental	Unclassified	Unclassified	Unclassified		Hot spring
Mesoflavibacter zeaxanthinifaciens DSM 18436	25	21	4	16	0.84	2966206	2767	2524023204	Bacteria	Permanent Draft	Genomic Encyclopedia of Type Strains, Phase I: the one thousand microbial genomes (KMG-I) project	DOE Joint Genome Institute (JGI)	Bacteroidetes	Flavobacteriia	Flavobacteriales	Flavobacteriaceae	Mesoflavibacter	Mesoflavibacter zeaxanthinifaciens	Environmental	Aquatic	Unclassified	Marine		Aquatic, Marine, Sea water
Mesonia mobilis DSM 19841	20	20	3	15	1	3210966	3043	2523231063	Bacteria	Permanent Draft	Genomic Encyclopedia of Type Strains, Phase I: the one thousand microbial genomes (KMG-I) project	DOE Joint Genome Institute (JGI)	Bacteroidetes	Flavobacteriia	Flavobacteriales	Flavobacteriaceae	Mesonia	Mesonia mobilis	Environmental	Aquatic	Unclassified	Marine		Aquatic, Marine, Sea water
Mesoplasma seiffertii ATCC 49495	1					982933	872	2548877170	Bacteria	Permanent Draft	Genomic Encyclopedia of Type Strains, Phase I: the one thousand microbial genomes (KMG-I) project	DOE Joint Genome Institute (JGI)	Tenericutes	Mollicutes	Entomoplasmatales	Entomoplasmataceae	Mesoplasma	Mesoplasma seiffertii	Host-associated	Plants	Unclassified	Unclassified		Plants
Mesoplasma syrphidae ATCC 51578	1					916605	800	2563366538	Bacteria	Permanent Draft	Genomic Encyclopedia of Type Strains, Phase I: the one thousand microbial genomes (KMG-I) project	DOE Joint Genome Institute (JGI)	Tenericutes	Mollicutes	Entomoplasmatales	Entomoplasmataceae	Mesoplasma	Mesoplasma syrphidae	Host-associated	Insecta	Unclassified	Digestive system		Host, Insect
Methylococcus capsulatus Texas, ATCC 19069	22	23	2	9.09091	1.04545	3266263	3091	2524614767	Bacteria	Permanent Draft	Genomic Encyclopedia of Type Strains, Phase I: the one thousand microbial genomes (KMG-I) project	DOE Joint Genome Institute (JGI)	Proteobacteria	Gammaproteobacteria	Methylococcales	Methylococcaceae	Methylococcus	Methylococcus capsulatus	Engineered	Wastewater	Unclassified	Unclassified		Sludge
Methylophilus methylotrophus ATCC 53528	26	37	4	15.3846	1.42308	2862261	2739	2518645588	Bacteria	Permanent Draft	Genomic Encyclopedia of Type Strains, Phase I: the one thousand microbial genomes (KMG-I) project	DOE Joint Genome Institute (JGI)	Proteobacteria	Betaproteobacteria	Nitrosomonadales	Methylophilaceae	Methylophilus	Methylophilus methylotrophus	Engineered	Wastewater	Unclassified	Unclassified		Sludge, Wastewater
Microbacterium gubbeenense DSM 15944	17	17			1	3017924	2929	2524614763	Bacteria	Permanent Draft	Genomic Encyclopedia of Type Strains, Phase I: the one thousand microbial genomes (KMG-I) project	DOE Joint Genome Institute (JGI)	Actinobacteria	Actinobacteria	Micrococcales	Microbacteriaceae	Microbacterium	Microbacterium gubbeenense	Engineered	Food production	Unclassified	Dairy products		Cheese
Microbacterium indicum DSM 19969	16	15			0.9375	2813713	2703	2523533558	Bacteria	Permanent Draft	Genomic Encyclopedia of Type Strains, Phase I: the one thousand microbial genomes (KMG-I) project	DOE Joint Genome Institute (JGI)	Actinobacteria	Actinobacteria	Micrococcales	Microbacteriaceae	Microbacterium	Microbacterium indicum	Environmental	Aquatic	Oceanic	Marine		Aquatic, Deep sea, Marine, Sediment
Microbacterium luticocti DSM 19459	19	19			1	3166379	2899	2585427556	Bacteria	Permanent Draft	Genomic Encyclopedia of Type Strains, Phase I: the one thousand microbial genomes (KMG-I) project	DOE Joint Genome Institute (JGI)	Actinobacteria	Actinobacteria	Micrococcales	Microbacteriaceae	Microbacterium	Microbacterium luticocti	Engineered	Solid waste	Unclassified	Composting		Compost, Sludge
Microbulbifer variabilis ATCC 700307	24	29	4	16.6667	1.20833	4835674	4439	2519899636	Bacteria	Permanent Draft	Genomic Encyclopedia of Type Strains, Phase I: the one thousand microbial genomes (KMG-I) project	DOE Joint Genome Institute (JGI)	Proteobacteria	Gammaproteobacteria	Cellvibrionales	Microbulbiferaceae	Microbulbifer	Microbulbifer variabilis	Host-associated	Algae	Unclassified	Unclassified		Marine
Microcoleus vaginatus FGP-2	196	69	76	38.7755	0.352041	6698929	5211	2506210028	Bacteria	Permanent Draft	Three Cyanobacterial Isolates	DOE Joint Genome Institute (JGI)	Cyanobacteria	unclassified	Oscillatoriales	Microcoleaceae	Microcoleus	Microcoleus vaginatus	Environmental	Terrestrial	Unclassified	Soil		Desert soil, Soil
Microcoleus vaginatus PCC 9802	197	70	78	39.5939	0.35533	6593343	5591	2505119011	Bacteria	Permanent Draft	Microcoleus vaginatus PCC 9802	DOE Joint Genome Institute (JGI)	Cyanobacteria	unclassified	Oscillatoriales	Microcoleaceae	Microcoleus	Microcoleus vaginatus
Microcystis aeruginosa DIANCHI905	25	19	6	24	0.76	4858867	5571	2531839658	Bacteria	Permanent Draft	Microcystis aeruginosa DIANCHI905	Chinese Academy of Sciences, Institute of Hydrobiology	Cyanobacteria	unclassified	Chroococcales	Microcystaceae	Microcystis	Microcystis aeruginosa	Environmental	Aquatic	Lentic	Freshwater
Microcystis aeruginosa NIES-2481	26	22	7	26.9231	0.846154	4293006	4067	2721755494	Bacteria	Draft	Microcystis aeruginosa NIES-2481 Genome sequencing	National Institute for Environmental Studies	Cyanobacteria	unclassified	Chroococcales	Microcystaceae	Microcystis	Microcystis aeruginosa	Environmental	Aquatic		Freshwater
Microcystis aeruginosa NIES-2549	26	22	7	26.9231	0.846154	4294213	4043	2645727547	Bacteria	Draft	Microcystis aeruginosa NIES-2549 Genome sequencing	National Institute for Environmental Studies	Cyanobacteria	unclassified	Chroococcales	Microcystaceae	Microcystis	Microcystis aeruginosa
Microcystis aeruginosa NIES-44	25	21	6	24	0.84	4562489	4368	2645727866	Bacteria	Draft	Microcystis aeruginosa NIES-44 genome sequence	Akita Prefectural University	Cyanobacteria	unclassified	Chroococcales	Microcystaceae	Microcystis	Microcystis aeruginosa
Microcystis aeruginosa NIES-843	25	22	7	28	0.88	5842795	6360	641522640	Bacteria	Finished	Microcystis aeruginosa NIES-843	Kazusa DNA Research Institute	Cyanobacteria	unclassified	Chroococcales	Microcystaceae	Microcystis	Microcystis aeruginosa	Environmental	Aquatic	Lentic	Freshwater		Aquatic, Fresh water, Host
Microcystis aeruginosa NIES-88	26	21	7	26.9231	0.807692	5263219	5138	2731957844	Bacteria	Draft	Microcystis aeruginosa NIES-88 Genome sequencing	University of Helsinki	Cyanobacteria	unclassified	Chroococcales	Microcystaceae	Microcystis	Microcystis aeruginosa
Microcystis aeruginosa PCC 7005	26	21	6	23.0769	0.807692	4906446	4968	2585427674	Bacteria	Permanent Draft	Microcystis aeruginosa PCC 7005	University of Amsterdam	Cyanobacteria	unclassified	Chroococcales	Microcystaceae	Microcystis	Microcystis aeruginosa						Aquatic, Fresh water
Microcystis aeruginosa PCC 7941	24	20	6	25	0.833333	4758699	4571	2537562156	Bacteria	Permanent Draft	Microcystis aeruginosa project - Genoscope CEA	CEA Genoscope	Cyanobacteria	unclassified	Chroococcales	Microcystaceae	Microcystis	Microcystis aeruginosa	Environmental	Aquatic	Lake	Freshwater		Fresh water, Lake, Lake water
Microcystis aeruginosa PCC 9432	25	20	6	24	0.8	4951242	4811	2534681687	Bacteria	Permanent Draft	Microcystis aeruginosa project - Genoscope CEA	CEA Genoscope	Cyanobacteria	unclassified	Chroococcales	Microcystaceae	Microcystis	Microcystis aeruginosa
Microcystis aeruginosa PCC 9443	26	22	7	26.9231	0.846154	5109141	4837	2537562159	Bacteria	Permanent Draft	Microcystis aeruginosa project - Genoscope CEA	CEA Genoscope	Cyanobacteria	unclassified	Chroococcales	Microcystaceae	Microcystis	Microcystis aeruginosa
Microcystis aeruginosa PCC 9701	26	21	7	26.9231	0.807692	4716298	4536	2534681681	Bacteria	Permanent Draft	Microcystis aeruginosa project - Genoscope CEA	CEA Genoscope	Cyanobacteria	unclassified	Chroococcales	Microcystaceae	Microcystis	Microcystis aeruginosa
Microcystis aeruginosa PCC 9717	25	23	7	28	0.92	5211238	4891	2534681680	Bacteria	Permanent Draft	Microcystis aeruginosa project - Genoscope CEA	CEA Genoscope	Cyanobacteria	unclassified	Chroococcales	Microcystaceae	Microcystis	Microcystis aeruginosa
Microcystis aeruginosa PCC 9806	28	22	7	25	0.785714	4231664	4048	2534681685	Bacteria	Permanent Draft	Microcystis aeruginosa project - Genoscope CEA	CEA Genoscope	Cyanobacteria	unclassified	Chroococcales	Microcystaceae	Microcystis	Microcystis aeruginosa
Microcystis aeruginosa PCC 9807	26	21	7	26.9231	0.807692	5077607	4841	2534681684	Bacteria	Permanent Draft	Microcystis aeruginosa project - Genoscope CEA	CEA Genoscope	Cyanobacteria	unclassified	Chroococcales	Microcystaceae	Microcystis	Microcystis aeruginosa	Environmental	Aquatic	Drinking water	Freshwater		Fresh water, Reservoir water
Microcystis aeruginosa PCC 9808	24	18	6	25	0.75	5003245	4897	2534681683	Bacteria	Permanent Draft	Microcystis aeruginosa project - Genoscope CEA	CEA Genoscope	Cyanobacteria	unclassified	Chroococcales	Microcystaceae	Microcystis	Microcystis aeruginosa
Microcystis aeruginosa PCC 9809	26	24	7	26.9231	0.923077	4930216	4736	2534681682	Bacteria	Permanent Draft	Microcystis aeruginosa project - Genoscope CEA	CEA Genoscope	Cyanobacteria	unclassified	Chroococcales	Microcystaceae	Microcystis	Microcystis aeruginosa
Microcystis aeruginosa SPC777	31	24	8	25.8065	0.774194	5454996	5289	2545824749	Bacteria	Permanent Draft	Microcystis aeruginosa SPC777 Genome sequencing	University of Sao Paulo	Cyanobacteria	unclassified	Chroococcales	Microcystaceae	Microcystis	Microcystis aeruginosa	Environmental	Aquatic	Drinking water	Freshwater
Microcystis aeruginosa TAIHU98	26	20	6	23.0769	0.769231	4849611	5404	2541047129	Bacteria	Permanent Draft	Microcystis aeruginosa TAIHU98	Chinese Academy of Sciences	Cyanobacteria	unclassified	Chroococcales	Microcystaceae	Microcystis	Microcystis aeruginosa	Environmental	Aquatic	Lentic	Freshwater		Aquatic, Fresh water
Microcystis panniformis FACHB-1757	25	22	6	24	0.88	5686839	5766	2645727631	Bacteria	Draft	Microcystis panniformis FACHB-1757	Pacific Biosciences	Cyanobacteria	unclassified	Chroococcales	Microcystaceae	Microcystis	Microcystis panniformis	Environmental	Aquatic	Drinking water	Freshwater
Microcystis sp. PCC 7806SL	25	19	6	24	0.76	5139339	4929	2751185885	Bacteria	Draft	Microcystis aeruginosa PCC 7806SL Genome sequencing	Chinese Academy of Sciences, Institute of Hydrobiology	Cyanobacteria	unclassified	Chroococcales	Microcystaceae	Microcystis	Microcystis aeruginosa	Environmental	Aquatic		Freshwater
Microcystis sp. T1-4	26	24	6	23.0769	0.923077	4693747	4484	2531839541	Bacteria	Permanent Draft	Microcystis sp. T1-4	CEA Genoscope	Cyanobacteria	unclassified	Chroococcales	Microcystaceae	Microcystis	Microcystis sp. T1-4
Microvirga flocculans ATCC BAA-817	45	38	10	22.2222	0.844444	4029781	3913	2540341199	Bacteria	Permanent Draft	Genomic Encyclopedia of Type Strains, Phase I: the one thousand microbial genomes (KMG-I) project	DOE Joint Genome Institute (JGI)	Proteobacteria	Alphaproteobacteria	Rhizobiales	Methylobacteriaceae	Microvirga	Microvirga flocculans	Environmental	Aquatic		Thermal springs		Aquatic, Hot spring
Microvirgula aerodenitrificans DSM 15089	34	44	4	11.7647	1.29412	4039307	3824	2556921007	Bacteria	Permanent Draft	Genomic Encyclopedia of Type Strains, Phase I: the one thousand microbial genomes (KMG-I) project	DOE Joint Genome Institute (JGI)	Proteobacteria	Betaproteobacteria	Neisseriales	Chromobacteriaceae	Microvirgula	Microvirgula aerodenitrificans	Engineered	Wastewater	Unclassified	Unclassified		Sludge
Moorea bouillonii-heterotrophic bacteria co-culture from Papua New Guinea	91	60	44	48.3516	0.659341	8319104	7090	2630969007	Bacteria	Draft	Genome Comparison of Marine Filamentous Cyanobacteria and Their Associates	University of California, San Diego, Scripps Institute of Oceanography	Cyanobacteria	unclassified	Oscillatoriales	Oscillatoriaceae	Moorea	Moorea bouillonii	Environmental	Aquatic	Oceanic	Marine
Moorea producens 3L	78	59	33	42.3077	0.75641	8478612	7531	2506381026	Bacteria	Permanent Draft	Lyngbya majuscula 3L	University of California, San Diego, Scripps Institute of Oceanography	Cyanobacteria	unclassified	Oscillatoriales	Oscillatoriaceae	Moorea	Moorea producens
Moorea producens PAL-8-15-08-1	99	62	54	54.5455	0.626263	9708656	7441	2718217854	Bacteria	Draft	Moorea producens PAL 15AUG08-1 Genome sequencing	University of San Diego	Cyanobacteria	unclassified	Oscillatoriales	Oscillatoriaceae	Moorea	Moorea producens	Environmental	Aquatic		Marine
Moorea producens-heterotrophic bacteria co-culture from Cura?ao	78	59	33	42.3077	0.75641	8371387	7184	2630969006	Bacteria	Draft	Genome Comparison of Marine Filamentous Cyanobacteria and Their Associates	University of California, San Diego, Scripps Institute of Oceanography	Cyanobacteria	unclassified	Oscillatoriales	Oscillatoriaceae	Moorea	Moorea producens	Environmental	Aquatic	Oceanic	Marine
Moraxella boevrei DSM 14165	16	14	4	25	0.875	2427214	2367	2515154147	Bacteria	Permanent Draft	Genomic Encyclopedia of Type Strains, Phase I: the one thousand microbial genomes (KMG-I) project	DOE Joint Genome Institute (JGI)	Proteobacteria	Gammaproteobacteria	Pseudomonadales	Moraxellaceae	Moraxella	Moraxella boevrei	Host-associated	Animal	Unclassified	Respiratory system		Host
Moraxella caprae DSM 19149	10	12	2	20	1.2	2602231	2646	2524614551	Bacteria	Permanent Draft	Genomic Encyclopedia of Type Strains, Phase I: the one thousand microbial genomes (KMG-I) project	DOE Joint Genome Institute (JGI)	Proteobacteria	Gammaproteobacteria	Pseudomonadales	Moraxellaceae	Moraxella	Moraxella caprae	Host-associated	Animal	Unclassified	Respiratory system		Host
Moritella marina ATCC 15381	43	44	14	32.5581	1.02326	4648950	4246	2519899695	Bacteria	Permanent Draft	Genomic Encyclopedia of Type Strains, Phase I: the one thousand microbial genomes (KMG-I) project	DOE Joint Genome Institute (JGI)	Proteobacteria	Gammaproteobacteria	Alteromonadales	Moritellaceae	Moritella	Moritella marina	Environmental	Aquatic	Unclassified	Marine		Aquatic, Marine, Sea water
Mucilaginibacter paludis TPT56, DSM 18603	101	70	39	38.6139	0.693069	8408322	7236	2506520020	Bacteria	Permanent Draft	A Genomic Encyclopedia of Bacteria and Archaea (GEBA)	DOE Joint Genome Institute (JGI)	Bacteroidetes	Sphingobacteriia	Sphingobacteriales	Sphingobacteriaceae	Mucilaginibacter	Mucilaginibacter paludis	Environmental	Aquatic	Wetlands	Freshwater		Bog, Wetland
Muricauda ruestringensis B1, DSM 13258	31	36	4	12.9032	1.16129	3842422	3525	2505679007	Bacteria	Finished	A Genomic Encyclopedia of Bacteria and Archaea (GEBA)	DOE Joint Genome Institute (JGI)	Bacteroidetes	Flavobacteriia	Flavobacteriales	Flavobacteriaceae	Muricauda	Muricauda ruestringensis	Environmental	Aquatic	Oceanic	Marine		Aquatic, Marine, Sediment
Mycobacterium genavense ATCC 51234	26	17	1	3.84615	0.653846	4936071	5437	2545555864	Bacteria	Permanent Draft	Genomic Encyclopedia of Type Strains, Phase I: the one thousand microbial genomes (KMG-I) project	DOE Joint Genome Institute (JGI)	Actinobacteria	Actinobacteria	Corynebacteriales	Mycobacteriaceae	Mycobacterium	Mycobacterium genavense	Host-associated	Human	Blood	Circulatory system		Blood, Host
Mycolicibacterium hassiacum DSM 44199	20	16			0.8	5082325	4948	2515154012	Bacteria	Permanent Draft	Genomic Encyclopedia of Type Strains, Phase I: the one thousand microbial genomes (KMG-I) project	DOE Joint Genome Institute (JGI)	Actinobacteria	Actinobacteria	Corynebacteriales	Mycobacteriaceae	Mycolicibacterium	Mycolicibacterium hassiacum	Host-associated	Human	Urethra	Excretory system		Host, Human, Human urine, Urine
Mycoplasma alvi Ilsley, ATCC 29626	1					840640	722	2561511236	Bacteria	Permanent Draft	Genomic Encyclopedia of Type Strains, Phase I: the one thousand microbial genomes (KMG-I) project	DOE Joint Genome Institute (JGI)	Tenericutes	Mollicutes	Mycoplasmatales	Mycoplasmataceae	Mycoplasma	Mycoplasma alvi	Host-associated	Animal	Unclassified	Digestive system		Bovine, Host
Myroides odoratus DSM 2801	21	34	1	4.7619	1.61905	4301842	3892	2506520050	Bacteria	Permanent Draft	A Genomic Encyclopedia of Bacteria and Archaea (GEBA)	DOE Joint Genome Institute (JGI)	Bacteroidetes	Flavobacteriia	Flavobacteriales	Flavobacteriaceae	Myroides	Myroides odoratus	Host-associated	Unclassified	Unclassified	Unclassified		Host, Human
Myxosarcina sp. GI1	108	114	37	34.2593	1.05556	7069859	6524	2597490276	Bacteria	Permanent Draft	Myxosarcina sp. strain GI1 Genome sequencing	National Cheng Kung University, Yourgene Bioscience, Taiwan	Cyanobacteria	unclassified	Pleurocapsales	Hyellaceae	Myxosarcina	Myxosarcina sp. GI1						Coastal sea water, Sponge
Nakamurella lactea DSM 19367	35	35			1	5820860	5169	2524614512	Bacteria	Permanent Draft	Genomic Encyclopedia of Type Strains, Phase I: the one thousand microbial genomes (KMG-I) project	DOE Joint Genome Institute (JGI)	Actinobacteria	Actinobacteria	Nakamurellales	Nakamurellaceae	Nakamurella	Nakamurella lactea	Environmental	Terrestrial	Unclassified	Geologic		Rock
Nakamurella multipartita Y-104, DSM 44233	43	55			1.27907	6060298	5471	644736393	Bacteria	Finished	A Genomic Encyclopedia of Bacteria and Archaea (GEBA)	DOE Joint Genome Institute (JGI)	Actinobacteria	Actinobacteria	Nakamurellales	Nakamurellaceae	Nakamurella	Nakamurella multipartita	Engineered	Wastewater	Unclassified	Unclassified		Bioreactor, Sludge
Neomegalonema perideroedes DSM 15528	29	26	6	20.6897	0.896552	3409949	3092	2515154196	Bacteria	Permanent Draft	Genomic Encyclopedia of Type Strains, Phase I: the one thousand microbial genomes (KMG-I) project	DOE Joint Genome Institute (JGI)	Proteobacteria	Alphaproteobacteria	Rhizobiales	Methylobacteriaceae	Neomegalonema	Neomegalonema perideroedes	Engineered	Wastewater	Unclassified	Unclassified		Sludge
Neosynechococcus sphagnicola CAUP A 1101	64	56	22	34.375	0.875	4331368	4868	2636415546	Bacteria	Draft	Neosynechococcus sphagnicola CAUP A 1101	Palacky University Olomouc	Cyanobacteria	unclassified	Synechococcales	Leptolyngbyaceae	Neosynechococcus	Neosynechococcus sphagnicola
Neptunomonas japonica DSM 18939	45	54	12	26.6667	1.2	4393591	4271	2523533624	Bacteria	Permanent Draft	Genomic Encyclopedia of Type Strains, Phase I: the one thousand microbial genomes (KMG-I) project	DOE Joint Genome Institute (JGI)	Proteobacteria	Gammaproteobacteria	Oceanospirillales	Oceanospirillaceae	Neptunomonas	Neptunomonas japonica	Environmental	Aquatic	Intertidal zone	Marine		Aquatic, Marine, Sediment
Nesiotobacter exalbescens DSM 16456	32	37	11	34.375	1.15625	4159407	3837	2523533556	Bacteria	Permanent Draft	Genomic Encyclopedia of Type Strains, Phase I: the one thousand microbial genomes (KMG-I) project	DOE Joint Genome Institute (JGI)	Proteobacteria	Alphaproteobacteria	Rhodobacterales	Rhodobacteraceae	Nesiotobacter	Nesiotobacter exalbescens	Environmental	Aquatic	Saline	Non-marine Saline and Alkaline		Aquatic, Saline water
Nesterenkonia alba DSM 19423	16	17			1.0625	2591866	2420	2524023226	Bacteria	Permanent Draft	Genomic Encyclopedia of Type Strains, Phase I: the one thousand microbial genomes (KMG-I) project	DOE Joint Genome Institute (JGI)	Actinobacteria	Actinobacteria	Micrococcales	Micrococcaceae	Nesterenkonia	Nesterenkonia alba	Engineered	Industrial production	Unclassified	Unclassified		Chemical reactor
Nevskia ramosa DSM 11499	47	46	15	31.9149	0.978723	4515285	4071	2523231050	Bacteria	Permanent Draft	Genomic Encyclopedia of Type Strains, Phase I: the one thousand microbial genomes (KMG-I) project	DOE Joint Genome Institute (JGI)	Proteobacteria	Gammaproteobacteria	Xanthomonadales	Nevskiaceae	Nevskia	Nevskia ramosa	Environmental	Aquatic	Wetlands	Freshwater		Bog, Wetland
Nevskia soli DSM 19509	44	56	13	29.5455	1.27273	5780610	5153	2565956524	Bacteria	Permanent Draft	Genomic Encyclopedia of Type Strains, Phase I: the one thousand microbial genomes (KMG-I) project	DOE Joint Genome Institute (JGI)	Proteobacteria	Gammaproteobacteria	Xanthomonadales	Nevskiaceae	Nevskia	Nevskia soli	Environmental	Terrestrial	Unclassified	Soil		Soil
Niabella aurantiaca DSM 17617	40	50	8	20	1.25	5927438	4964	2515154175	Bacteria	Permanent Draft	Genomic Encyclopedia of Type Strains, Phase I: the one thousand microbial genomes (KMG-I) project	DOE Joint Genome Institute (JGI)	Bacteroidetes	Sphingobacteriia	Sphingobacteriales	Chitinophagaceae	Niabella	Niabella aurantiaca	Environmental	Terrestrial	Unclassified	Soil		Soil
Niabella soli JS13-8, DSM 19437	37	37	8	21.6216	1	4697343	3931	2506783006	Bacteria	Finished	A Genomic Encyclopedia of Bacteria and Archaea (GEBA)	DOE Joint Genome Institute (JGI)	Bacteroidetes	Sphingobacteriia	Sphingobacteriales	Chitinophagaceae	Niabella	Niabella soli	Environmental	Terrestrial	Unclassified	Soil		Soil
Niastella koreensis GR20-10, DSM 17620	111	132	29	26.1261	1.18919	9033684	7444	2506520016	Bacteria	Finished	A Genomic Encyclopedia of Bacteria and Archaea (GEBA)	DOE Joint Genome Institute (JGI)	Bacteroidetes	Sphingobacteriia	Sphingobacteriales	Chitinophagaceae	Niastella	Niastella koreensis	Environmental	Terrestrial	Unclassified	Soil		Soil
Nisaea denitrificans DSM 18348	55	35	13	23.6364	0.636364	4626718	4346	2524614677	Bacteria	Permanent Draft	Genomic Encyclopedia of Type Strains, Phase I: the one thousand microbial genomes (KMG-I) project	DOE Joint Genome Institute (JGI)	Proteobacteria	Alphaproteobacteria	Rhodospirillales	Rhodospirillaceae	Nisaea	Nisaea denitrificans	Environmental	Aquatic	Unclassified	Freshwater		Aquatic, Marine, Surface water
Nitratifractor salsuginis E9I37-1, DSM 16511	18	19	4	22.2222	1.05556	2101285	2173	649633076	Bacteria	Finished	A Genomic Encyclopedia of Bacteria and Archaea (GEBA)	DOE Joint Genome Institute (JGI)	Proteobacteria	Epsilonproteobacteria	Campylobacterales	unclassified	Nitratifractor	Nitratifractor salsuginis	Environmental	Aquatic	Hydrothermal vents	Marine		Aquatic, Deep sea, Marine
Nitratiruptor tergarcus DSM 16512	13	17	2	15.3846	1.30769	1929433	2039	2516493030	Bacteria	Permanent Draft	Continuation of the Genomic Encyclopedia of Bacteria and Archaea pilot project (GEBA)	DOE Joint Genome Institute (JGI)	Proteobacteria	Epsilonproteobacteria	unclassified	unclassified	Nitratiruptor	Nitratiruptor tergarcus	Environmental	Aquatic	Hydrothermal vents	Marine		Aquatic, Deep sea, Marine
Nitriliruptor alkaliphilus DSM 45188	68	64	8	11.7647	0.941176	5558097	5296	2513020036	Bacteria	Permanent Draft	Continuation of the Genomic Encyclopedia of Bacteria and Archaea pilot project (GEBA)	DOE Joint Genome Institute (JGI)	Actinobacteria	Nitriliruptoria	Nitriliruptorales	Nitriliruptoraceae	Nitriliruptor	Nitriliruptor alkaliphilus	Environmental	Aquatic	Alkaline	Non-marine Saline and Alkaline		Aquatic, Sediment, Soda lakes
Niveispirillum irakense DSM 11586	63	65	17	26.9841	1.03175	5457705	4802	2524023250	Bacteria	Permanent Draft	Genomic Encyclopedia of Type Strains, Phase I: the one thousand microbial genomes (KMG-I) project	DOE Joint Genome Institute (JGI)	Proteobacteria	Alphaproteobacteria	Rhodospirillales	Rhodospirillaceae	Niveispirillum	Niveispirillum irakense	Host-associated	Plants	Unclassified	Rhizoplane		Plants, Rice paddies
Nocardioides alkalitolerans DSM 16699	53	41	4	7.54717	0.773585	4854484	4657	2524614663	Bacteria	Permanent Draft	Genomic Encyclopedia of Type Strains, Phase I: the one thousand microbial genomes (KMG-I) project	DOE Joint Genome Institute (JGI)	Actinobacteria	Actinobacteria	Propionibacteriales	Nocardioidaceae	Nocardioides	Nocardioides alkalitolerans	Environmental	Terrestrial	Unclassified	Soil		Soil
Nocardioides halotolerans DSM 19273	57	45	4	7.01754	0.789474	4856512	4734	2523533541	Bacteria	Permanent Draft	Genomic Encyclopedia of Type Strains, Phase I: the one thousand microbial genomes (KMG-I) project	DOE Joint Genome Institute (JGI)	Actinobacteria	Actinobacteria	Propionibacteriales	Nocardioidaceae	Nocardioides	Nocardioides halotolerans	Environmental	Terrestrial	Unclassified	Soil		Soil
Nocardioides insulae DSM 17944	26	25			0.961538	4060447	3724	2524614651	Bacteria	Permanent Draft	Genomic Encyclopedia of Type Strains, Phase I: the one thousand microbial genomes (KMG-I) project	DOE Joint Genome Institute (JGI)	Actinobacteria	Actinobacteria	Propionibacteriales	Nocardioidaceae	Nocardioides	Nocardioides insulae	Environmental	Terrestrial	Unclassified	Soil		Soil
Nocardiopsis dassonvillei dassonvillei DSM 43111	87	58	1	1.14943	0.666667	6543312	5647	646564557	Bacteria	Finished	A Genomic Encyclopedia of Bacteria and Archaea (GEBA)	DOE Joint Genome Institute (JGI)	Actinobacteria	Actinobacteria	Streptosporangiales	Nocardiopsaceae	Nocardiopsis	Nocardiopsis dassonvillei	Environmental	Terrestrial	Unclassified	Soil		Soil
Nodularia spumigena CENA596	55	41	20	36.3636	0.745455	5173892	4573	2744054834	Bacteria	Draft	Genomic and functional analysis of the bloom-forming Nodularia spumigena CENA596	Center for Nuclear Energy in Agriculture - University of Sao Paulo	Cyanobacteria	unclassified	Nostocales	Aphanizomenonaceae	Nodularia	Nodularia spumigena
Nonomuraea coxensis DSM 45129	133	92	5	3.7594	0.691729	8996452	8548	2515154141	Bacteria	Permanent Draft	Genomic Encyclopedia of Type Strains, Phase I: the one thousand microbial genomes (KMG-I) project	DOE Joint Genome Institute (JGI)	Actinobacteria	Actinobacteria	Streptosporangiales	Streptosporangiaceae	Nonomuraea	Nonomuraea coxensis	Environmental	Terrestrial	Unclassified	Soil		Sand, Soil
Nostoc azollae 0708	61	52	19	31.1475	0.852459	5486145	5379	648028001	Bacteria	Finished	DOEM_782002	DOE Joint Genome Institute (JGI)	Cyanobacteria	unclassified	Nostocales	Nostocaceae	Trichormus	Trichormus azollae	Host-associated	Plants	Unclassified	Unclassified		Aquatic, Host
Nostoc piscinale CENA21	194	84	68	35.0515	0.43299	7094556	6779	2648501874	Bacteria	Draft	Nostoc piscinale CENA21	University of San Diego	Cyanobacteria	unclassified	Nostocales	Nostocaceae	Nostoc	Nostoc piscinale
Nostoc sp. NIES-3756	143	89	68	47.5524	0.622378	6987571	6044	2671180707	Bacteria	Draft	Complete genome sequence of Nostoc sp. NIES-3756	Toyohashi University of Technology	Cyanobacteria	unclassified	Nostocales	Nostocaceae	Nostoc	Nostoc sp. NIES-3756
Nostoc sp. PCC 7120	136	80	55	40.4412	0.588235	7211789	6222	637000199	Bacteria	Finished	Nostoc sp. PCC 7120	Kazusa DNA Research Institute	Cyanobacteria	unclassified	Nostocales	Nostocaceae	Nostoc	Nostoc sp. PCC 7120	Environmental	Aquatic	Unclassified	Freshwater		Aquatic, Fresh water, Soil
Nostocales cyanobacterium HT-58-2	125	90	53	42.4	0.72	7899568	6657	2758568003	Bacteria	Draft	Genome sequencing of Nostocales cyanobacterium HT-58-2	North Carolina State University	Cyanobacteria	unclassified	Nostocales	unclassified	unclassified	Nostocales cyanobacterium HT-58-2	Environmental	Terrestrial		Soil
Novispirillum itersonii itersonii ATCC 12639	51	54	16	31.3725	1.05882	4292502	3903	2519899638	Bacteria	Permanent Draft	Genomic Encyclopedia of Type Strains, Phase I: the one thousand microbial genomes (KMG-I) project	DOE Joint Genome Institute (JGI)	Proteobacteria	Alphaproteobacteria	Rhodospirillales	Rhodospirillaceae	Novispirillum	Novispirillum itersonii	Environmental	Aquatic	Ponds	Freshwater		Aquatic
Novosphingobium acidiphilum DSM 19966	26	28	4	15.3846	1.07692	3709060	3460	2523533537	Bacteria	Permanent Draft	Genomic Encyclopedia of Type Strains, Phase I: the one thousand microbial genomes (KMG-I) project	DOE Joint Genome Institute (JGI)	Proteobacteria	Alphaproteobacteria	Sphingomonadales	Sphingomonadaceae	Novosphingobium	Novosphingobium acidiphilum	Environmental	Aquatic	Wetlands	Freshwater		Bog, Wetland
Novosphingobium nitrogenifigens Y88, DSM 19370	42	50	8	19.0476	1.19048	4148973	3807	2515154075	Bacteria	Permanent Draft	Genomic Encyclopedia of Type Strains, Phase I: the one thousand microbial genomes (KMG-I) project	DOE Joint Genome Institute (JGI)	Proteobacteria	Alphaproteobacteria	Sphingomonadales	Sphingomonadaceae	Novosphingobium	Novosphingobium nitrogenifigens	Engineered	Wastewater	Pulp and paper wastewater	Industrial wastewater		Aquatic, Paper mill wastewater, Wastewater
Oceanicaulis alexandrii DSM 11625	31	38	8	25.8065	1.22581	3018426	2889	2523533582	Bacteria	Permanent Draft	Genomic Encyclopedia of Type Strains, Phase I: the one thousand microbial genomes (KMG-I) project	DOE Joint Genome Institute (JGI)	Proteobacteria	Alphaproteobacteria	Rhodobacterales	Hyphomonadaceae	Oceanicaulis	Oceanicaulis alexandrii	Host-associated	Unclassified	Unclassified	Unclassified		Aquatic, Marine
Oceanimonas smirnovii ATCC BAA-899	24	31	6	25	1.29167	3284777	3210	2519899639	Bacteria	Permanent Draft	Genomic Encyclopedia of Type Strains, Phase I: the one thousand microbial genomes (KMG-I) project	DOE Joint Genome Institute (JGI)	Proteobacteria	Gammaproteobacteria	Aeromonadales	Aeromonadaceae	Oceanimonas	Oceanimonas smirnovii	Environmental	Aquatic	Saline	Non-marine Saline and Alkaline		Aquatic, Sea water
Oceanithermus profundus 506, DSM 14977	14	16			1.14286	2439291	2445	649633077	Bacteria	Finished	A Genomic Encyclopedia of Bacteria and Archaea (GEBA)	DOE Joint Genome Institute (JGI)	Deinococcus-Thermus	Deinococci	Thermales	Thermaceae	Oceanithermus	Oceanithermus profundus	Environmental	Aquatic	Hydrothermal vents	Marine		Aquatic, Deep sea, Marine
Oceanobacter kriegii DSM 6294	54	61	19	35.1852	1.12963	4507818	4035	2523231065	Bacteria	Permanent Draft	Genomic Encyclopedia of Type Strains, Phase I: the one thousand microbial genomes (KMG-I) project	DOE Joint Genome Institute (JGI)	Proteobacteria	Gammaproteobacteria	Oceanospirillales	Oceanospirillaceae	Oceanobacter	Oceanobacter kriegii	Environmental	Aquatic	Unclassified	Marine		Aquatic, Marine, Sea water
Oceanospirillum beijerinckii DSM 7166	91	79	36	39.5604	0.868132	5327358	4635	2524023058	Bacteria	Permanent Draft	Genomic Encyclopedia of Type Strains, Phase I: the one thousand microbial genomes (KMG-I) project	DOE Joint Genome Institute (JGI)	Proteobacteria	Gammaproteobacteria	Oceanospirillales	Oceanospirillaceae	Oceanospirillum	Oceanospirillum beijerinckii	Environmental	Aquatic	Unclassified	Marine		Aquatic, Marine, Sea water
Oceanospirillum maris DSM 6286	38	43	12	31.5789	1.13158	3712005	3397	2523231066	Bacteria	Permanent Draft	Genomic Encyclopedia of Type Strains, Phase I: the one thousand microbial genomes (KMG-I) project	DOE Joint Genome Institute (JGI)	Proteobacteria	Gammaproteobacteria	Oceanospirillales	Oceanospirillaceae	Oceanospirillum	Oceanospirillum maris	Environmental	Aquatic	Unclassified	Marine		Aquatic, Marine, Sea water
Odoribacter splanchnicus 1651/6, DSM 20712	29	23	6	20.6897	0.793103	4392288	3746	649633078	Bacteria	Finished	A Genomic Encyclopedia of Bacteria and Archaea (GEBA)	DOE Joint Genome Institute (JGI)	Bacteroidetes	Bacteroidia	Bacteroidales	Odoribacteraceae	Odoribacter	Odoribacter splanchnicus	Host-associated	Human	Unclassified	Skin		Host, Human
Oenococcus kitaharae NRIC 0645, DSM 17330	6	6			1	1843867	1891	2524614648	Bacteria	Permanent Draft	Continuation of the Genomic Encyclopedia of Bacteria and Archaea pilot project (GEBA)	DOE Joint Genome Institute (JGI)	Firmicutes	Bacilli	Lactobacillales	Leuconostocaceae	Oenococcus	Oenococcus kitaharae	Engineered	Food production	Unclassified	Fermented beverages		Compost
Oenococcus oeni DSM 20252	6	8			1.33333	1737581	1850	2515154139	Bacteria	Permanent Draft	Genomic Encyclopedia of Type Strains, Phase I: the one thousand microbial genomes (KMG-I) project	DOE Joint Genome Institute (JGI)	Firmicutes	Bacilli	Lactobacillales	Leuconostocaceae	Oenococcus	Oenococcus oeni	Engineered	Food production	Unclassified	Fermented beverages		Wine
Oligella ureolytica DSM 18253	14	14	1	7.14286	1	2668297	2644	2515154154	Bacteria	Permanent Draft	Genomic Encyclopedia of Type Strains, Phase I: the one thousand microbial genomes (KMG-I) project	DOE Joint Genome Institute (JGI)	Proteobacteria	Betaproteobacteria	Burkholderiales	Alcaligenaceae	Oligella	Oligella ureolytica	Host-associated	Human	Urethra	Excretory system		Host, Human
Oligella urethralis DSM 7531	10	9	1	10	0.9	2313349	2204	2515154022	Bacteria	Permanent Draft	Genomic Encyclopedia of Type Strains, Phase I: the one thousand microbial genomes (KMG-I) project	DOE Joint Genome Institute (JGI)	Proteobacteria	Betaproteobacteria	Burkholderiales	Alcaligenaceae	Oligella	Oligella urethralis	Host-associated	Human	Unclassified	Skin		Host, Human
Olivibacter sitiensis DSM 17696	42	58	10	23.8095	1.38095	5055457	4566	2515154027	Bacteria	Permanent Draft	Genomic Encyclopedia of Type Strains, Phase I: the one thousand microbial genomes (KMG-I) project	DOE Joint Genome Institute (JGI)	Bacteroidetes	Sphingobacteriia	Sphingobacteriales	Sphingobacteriaceae	Olivibacter	Olivibacter sitiensis	Engineered	Food production	Unclassified	Unclassified		Aquatic
Olsenella uli VPI, DSM 7084	15	14			0.933333	2051896	1841	648028047	Bacteria	Finished	A Genomic Encyclopedia of Bacteria and Archaea (GEBA)	DOE Joint Genome Institute (JGI)	Actinobacteria	Coriobacteriia	Coriobacteriales	Coriobacteriaceae	Olsenella	Olsenella uli	Host-associated	Human	Oral	Digestive system		Host, Human
Orenia marismortui DSM 5156	24	16			0.666667	3459766	3326	2516493023	Bacteria	Permanent Draft	Continuation of the Genomic Encyclopedia of Bacteria and Archaea pilot project (GEBA)	DOE Joint Genome Institute (JGI)	Firmicutes	Clostridia	Halanaerobiales	Halobacteroidaceae	Orenia	Orenia marismortui	Environmental	Terrestrial	Unclassified	Soil		Mud
Ornithinimicrobium pekingense DSM 21552	28	27			0.964286	3852644	3598	2524614884	Bacteria	Permanent Draft	Genomic Encyclopedia of Type Strains, Phase I: the one thousand microbial genomes (KMG-I) project	DOE Joint Genome Institute (JGI)	Actinobacteria	Actinobacteria	Micrococcales	Intrasporangiaceae	Ornithinimicrobium	Ornithinimicrobium pekingense	Engineered	Wastewater	Unclassified	Unclassified		Bioreactor, Sludge
Ornithobacterium rhinotracheale DSM 15997	6	6			1	2399175	2371	2509601001	Bacteria	Finished	A Genomic Encyclopedia of Bacteria and Archaea (GEBA)	DOE Joint Genome Institute (JGI)	Bacteroidetes	Flavobacteriia	Flavobacteriales	Flavobacteriaceae	Ornithobacterium	Ornithobacterium rhinotracheale	Host-associated	Birds	Unclassified	Reproductive system		Bird, Host
Oscillatoria sp. PCC 6506	172	76	67	38.9535	0.44186	6676705	5906	648276706	Bacteria	Permanent Draft	Oscillatoria sp. PCC 6506	Curie Institute	Cyanobacteria	unclassified	Oscillatoriales	Microcoleaceae	Kamptonema	[Oscillatoria] sp. PCC 6506
Oscillatoriales sp. JSC-12	104	69	37	35.5769	0.663462	5530391	5081	2510065010	Bacteria	Permanent Draft	Genome sequence analysis of two strains of Cyanobacteria for biological remediation	DOE Joint Genome Institute (JGI)	Cyanobacteria	unclassified	Oscillatoriales	unclassified	unclassified	Oscillatoriales cyanobacterium JSC-12						Fresh water
Ottowia thiooxydans DSM 14619	44	42	5	11.3636	0.954545	7048723	6568	2523533611	Bacteria	Permanent Draft	Genomic Encyclopedia of Type Strains, Phase I: the one thousand microbial genomes (KMG-I) project	DOE Joint Genome Institute (JGI)	Proteobacteria	Betaproteobacteria	Burkholderiales	Comamonadaceae	Ottowia	Ottowia thiooxydans	Engineered	Wastewater	Unclassified	Unclassified		Sludge
Owenweeksia hongkongensis DSM 17368	47	46	9	19.1489	0.978723	4000057	3563	2508501098	Bacteria	Finished	Continuation of the Genomic Encyclopedia of Bacteria and Archaea pilot project (GEBA)	DOE Joint Genome Institute (JGI)	Bacteroidetes	Flavobacteriia	Flavobacteriales	Cryomorphaceae	Owenweeksia	Owenweeksia hongkongensis	Environmental	Aquatic	Unclassified	Marine		Aquatic, Marine, Sea water
Paenibacillus alginolyticus DSM 5050	167	163	14	8.38323	0.976048	8331158	8232	2524614879	Bacteria	Permanent Draft	Genomic Encyclopedia of Type Strains, Phase I: the one thousand microbial genomes (KMG-I) project	DOE Joint Genome Institute (JGI)	Firmicutes	Bacilli	Bacillales	Paenibacillaceae	Paenibacillus	Paenibacillus alginolyticus	Environmental	Terrestrial	Unclassified	Soil		Soil
Paenibacillus assamensis DSM 18201	70	64	6	8.57143	0.914286	5029794	4520	2524023086	Bacteria	Permanent Draft	Genomic Encyclopedia of Type Strains, Phase I: the one thousand microbial genomes (KMG-I) project	DOE Joint Genome Institute (JGI)	Firmicutes	Bacilli	Bacillales	Paenibacillaceae	Paenibacillus	Paenibacillus assamensis	Environmental	Aquatic	Unclassified	Freshwater		Fresh water
Paenibacillus daejeonensis DSM 15491	140	136	17	12.1429	0.971429	7465935	6576	2519103188	Bacteria	Permanent Draft	Genomic Encyclopedia of Type Strains, Phase I: the one thousand microbial genomes (KMG-I) project	DOE Joint Genome Institute (JGI)	Firmicutes	Bacilli	Bacillales	Paenibacillaceae	Paenibacillus	Paenibacillus daejeonensis	Environmental	Terrestrial	Unclassified	Soil		Soil
Paenibacillus fonticola DSM 21315	113	122	7	6.19469	1.07965	6310896	5759	2519899635	Bacteria	Permanent Draft	Genomic Encyclopedia of Type Strains, Phase I: the one thousand microbial genomes (KMG-I) project	DOE Joint Genome Institute (JGI)	Firmicutes	Bacilli	Bacillales	Paenibacillaceae	Paenibacillus	Paenibacillus fonticola	Environmental	Aquatic	Unclassified	Freshwater		Fresh water
Paenibacillus ginsengihumi DSM 21568	76	70	2	2.63158	0.921053	5677228	5223	2521172661	Bacteria	Permanent Draft	Genomic Encyclopedia of Type Strains, Phase I: the one thousand microbial genomes (KMG-I) project	DOE Joint Genome Institute (JGI)	Firmicutes	Bacilli	Bacillales	Paenibacillaceae	Paenibacillus	Paenibacillus ginsengihumi	Environmental	Terrestrial	Unclassified	Soil		Soil
Paenibacillus harenae DSM 16969	137	131	4	2.91971	0.956204	6970200	6377	2523533617	Bacteria	Permanent Draft	Genomic Encyclopedia of Type Strains, Phase I: the one thousand microbial genomes (KMG-I) project	DOE Joint Genome Institute (JGI)	Firmicutes	Bacilli	Bacillales	Paenibacillaceae	Paenibacillus	Paenibacillus harenae	Environmental	Terrestrial	Unclassified	Geologic		Sand
Paenibacillus massiliensis 2301065, DSM 16942	73	76	10	13.6986	1.0411	6387764	5638	2517572189	Bacteria	Permanent Draft	Genomic Encyclopedia of Type Strains, Phase I: the one thousand microbial genomes (KMG-I) project	DOE Joint Genome Institute (JGI)	Firmicutes	Bacilli	Bacillales	Paenibacillaceae	Paenibacillus	Paenibacillus massiliensis	Host-associated	Human	Blood	Circulatory system		Host, Human, Human blood
Paenibacillus panacisoli DSM 21345	71	68	10	14.0845	0.957746	6328326	5719	2524614514	Bacteria	Permanent Draft	Genomic Encyclopedia of Type Strains, Phase I: the one thousand microbial genomes (KMG-I) project	DOE Joint Genome Institute (JGI)	Firmicutes	Bacilli	Bacillales	Paenibacillaceae	Paenibacillus	Paenibacillus panacisoli	Environmental	Terrestrial	Unclassified	Soil		Soil
Paenibacillus pasadenensis DSM 19293	90	79	12	13.3333	0.877778	5716221	4971	2524023087	Bacteria	Permanent Draft	Genomic Encyclopedia of Type Strains, Phase I: the one thousand microbial genomes (KMG-I) project	DOE Joint Genome Institute (JGI)	Firmicutes	Bacilli	Bacillales	Paenibacillaceae	Paenibacillus	Paenibacillus pasadenensis	Engineered	Built environment	Unclassified	Unclassified		Built environment
Paenibacillus pinihumi DSM 23905	101	93	7	6.93069	0.920792	6762600	6170	2524023129	Bacteria	Permanent Draft	Genomic Encyclopedia of Type Strains, Phase I: the one thousand microbial genomes (KMG-I) project	DOE Joint Genome Institute (JGI)	Firmicutes	Bacilli	Bacillales	Paenibacillaceae	Paenibacillus	Paenibacillus pinihumi	Host-associated	Plants	Unclassified	Rhizoplane		Rhizosphere, Soil
Paenibacillus sanguinis 2301083, DSM 16941	64	67	1	1.5625	1.04688	4805886	4523	2517572150	Bacteria	Permanent Draft	Genomic Encyclopedia of Type Strains, Phase I: the one thousand microbial genomes (KMG-I) project	DOE Joint Genome Institute (JGI)	Firmicutes	Bacilli	Bacillales	Paenibacillaceae	Paenibacillus	Paenibacillus sanguinis	Host-associated	Human	Blood	Circulatory system		Host, Human
Paenibacillus taiwanensis DSM 18679	72	65	5	6.94444	0.902778	5249511	4780	2524614883	Bacteria	Permanent Draft	Genomic Encyclopedia of Type Strains, Phase I: the one thousand microbial genomes (KMG-I) project	DOE Joint Genome Institute (JGI)	Firmicutes	Bacilli	Bacillales	Paenibacillaceae	Paenibacillus	Paenibacillus taiwanensis	Environmental	Terrestrial	Unclassified	Soil		Soil
Paenibacillus terrigena DSM 21567	109	111	3	2.75229	1.01835	6363444	5933	2517572151	Bacteria	Permanent Draft	Genomic Encyclopedia of Type Strains, Phase I: the one thousand microbial genomes (KMG-I) project	DOE Joint Genome Institute (JGI)	Firmicutes	Bacilli	Bacillales	Paenibacillaceae	Paenibacillus	Paenibacillus terrigena	Environmental	Terrestrial	Unclassified	Soil		Marine, Soil
Paludibacter propionicigenes WB4, DSM 17365	30	22	8	26.6667	0.733333	3685504	3118	649633080	Bacteria	Finished	A Genomic Encyclopedia of Bacteria and Archaea (GEBA)	DOE Joint Genome Institute (JGI)	Bacteroidetes	Bacteroidia	Bacteroidales	Paludibacteraceae	Paludibacter	Paludibacter propionicigenes	Environmental	Terrestrial	Unclassified	Agricultural field		Plants, Soil
Paludibacterium yongneupense DSM 18731	51	68	15	29.4118	1.33333	4334936	4116	2524023162	Bacteria	Permanent Draft	Genomic Encyclopedia of Type Strains, Phase I: the one thousand microbial genomes (KMG-I) project	DOE Joint Genome Institute (JGI)	Proteobacteria	Betaproteobacteria	Neisseriales	Chromobacteriaceae	Paludibacterium	Paludibacterium yongneupense	Environmental	Aquatic	Wetlands	Freshwater		Wetland
Pannonibacter phragmitetus DSM 14782	39	43	8	20.5128	1.10256	4783755	4305	2521172637	Bacteria	Permanent Draft	Genomic Encyclopedia of Type Strains, Phase I: the one thousand microbial genomes (KMG-I) project	DOE Joint Genome Institute (JGI)	Proteobacteria	Alphaproteobacteria	Rhodobacterales	Rhodobacteraceae	Pannonibacter	Pannonibacter phragmitetus	Host-associated	Plants	Unclassified	Unclassified		Plants
Parabacteroides gordonii DSM 23371	83	44	30	36.1446	0.53012	6679129	5421	2524614557	Bacteria	Permanent Draft	Genomic Encyclopedia of Type Strains, Phase I: the one thousand microbial genomes (KMG-I) project	DOE Joint Genome Institute (JGI)	Bacteroidetes	Bacteroidia	Bacteroidales	Tannerellaceae	Parabacteroides	Parabacteroides gordonii	Host-associated	Human	Blood	Circulatory system		Host
Paraburkholderia nodosa DSM 21604	77	86	16	20.7792	1.11688	9629850	8863	2515154189	Bacteria	Permanent Draft	Genomic Encyclopedia of Type Strains, Phase I: the one thousand microbial genomes (KMG-I) project	DOE Joint Genome Institute (JGI)	Proteobacteria	Betaproteobacteria	Burkholderiales	Burkholderiaceae	Paraburkholderia	Paraburkholderia nodosa	Host-associated	Plants	Unclassified	Rhizoplane		Plants
Paracoccus yeei ATCC BAA-599	33	30	7	21.2121	0.909091	4428895	4280	2558309104	Bacteria	Permanent Draft	Genomic Encyclopedia of Type Strains, Phase I: the one thousand microbial genomes (KMG-I) project	DOE Joint Genome Institute (JGI)	Proteobacteria	Alphaproteobacteria	Rhodobacterales	Rhodobacteraceae	Paracoccus	Paracoccus yeei	Host-associated	Human	Unclassified	Unclassified		Host, Human
Paracoccus zeaxanthinifaciens ATCC 21588	24	23	6	25	0.958333	3055520	3004	2524614865	Bacteria	Permanent Draft	Genomic Encyclopedia of Type Strains, Phase I: the one thousand microbial genomes (KMG-I) project	DOE Joint Genome Institute (JGI)	Proteobacteria	Alphaproteobacteria	Rhodobacterales	Rhodobacteraceae	Paracoccus	Paracoccus zeaxanthinifaciens	Environmental	Aquatic	Unclassified	Marine		Aquatic, Marine
Paraoerskovia marina DSM 21750	18	15			0.833333	2948319	2720	2561511089	Bacteria	Permanent Draft	Genomic Encyclopedia of Type Strains, Phase I: the one thousand microbial genomes (KMG-I) project	DOE Joint Genome Institute (JGI)	Actinobacteria	Actinobacteria	Micrococcales	Cellulomonadaceae	Paraoerskovia	Paraoerskovia marina	Environmental	Aquatic	Oceanic	Marine		Aquatic, Marine, Sediment
Pararheinheimera texasensis DSM 17496	65	78	12	18.4615	1.2	4588955	4022	2565956515	Bacteria	Permanent Draft	Genomic Encyclopedia of Type Strains, Phase I: the one thousand microbial genomes (KMG-I) project	DOE Joint Genome Institute (JGI)	Proteobacteria	Gammaproteobacteria	Chromatiales	Chromatiaceae	Pararheinheimera	Pararheinheimera texasensis	Environmental	Aquatic	Unclassified	Freshwater		Aquatic, Fresh water, Lake
Pasteurella testudinis DSM 23072	7	6	1	14.2857	0.857143	2918733	2873	2528768223	Bacteria	Permanent Draft	Genomic Encyclopedia of Type Strains, Phase I: the one thousand microbial genomes (KMG-I) project	DOE Joint Genome Institute (JGI)	Proteobacteria	Gammaproteobacteria	Pasteurellales	Pasteurellaceae	Pasteurella	Pasteurella testudinis	Host-associated	Unclassified	Unclassified	Unclassified		Host
Patulibacter americanus DSM 16676	50	58	2	4	1.16	4470560	4180	2524614558	Bacteria	Permanent Draft	Genomic Encyclopedia of Type Strains, Phase I: the one thousand microbial genomes (KMG-I) project	DOE Joint Genome Institute (JGI)	Actinobacteria	Thermoleophilia	Solirubrobacterales	Patulibacteraceae	Patulibacter	Patulibacter americanus	Environmental	Terrestrial	Unclassified	Soil		Soil
Patulibacter minatonensis KV-614, DSM 18081	49	55	3	6.12245	1.12245	5521908	5104	2510065083	Bacteria	Permanent Draft	A Genomic Encyclopedia of Bacteria and Archaea (GEBA)	DOE Joint Genome Institute (JGI)	Actinobacteria	Thermoleophilia	Solirubrobacterales	Patulibacteraceae	Patulibacter	Patulibacter minatonensis	Environmental	Terrestrial	Unclassified	Soil		Soil
Paucisalibacillus globulus DSM 18846	39	39			1	4240041	4281	2528768179	Bacteria	Permanent Draft	Genomic Encyclopedia of Type Strains, Phase I: the one thousand microbial genomes (KMG-I) project	DOE Joint Genome Institute (JGI)	Firmicutes	Bacilli	Bacillales	Bacillaceae	Paucisalibacillus	Paucisalibacillus globulus	Environmental	Terrestrial	Unclassified	Soil		Soil
Pedobacter glucosidilyticus DSM 23534	56	42	15	26.7857	0.75	4021020	3524	2523533576	Bacteria	Permanent Draft	Genomic Encyclopedia of Type Strains, Phase I: the one thousand microbial genomes (KMG-I) project	DOE Joint Genome Institute (JGI)	Bacteroidetes	Sphingobacteriia	Sphingobacteriales	Sphingobacteriaceae	Pedobacter	Pedobacter glucosidilyticus	Environmental	Terrestrial	Unclassified	Soil		Soil
Pedobacter heparinus HIM 762-3, DSM 2366	59	48	23	38.9831	0.813559	5167383	4339	644736398	Bacteria	Permanent Draft	A Genomic Encyclopedia of Bacteria and Archaea (GEBA)	DOE Joint Genome Institute (JGI)	Bacteroidetes	Sphingobacteriia	Sphingobacteriales	Sphingobacteriaceae	Pedobacter	Pedobacter heparinus	Environmental	Terrestrial	Unclassified	Soil		Soil
Pedobacter oryzae DSM 19973	57	33	12	21.0526	0.578947	3445768	3122	2523231054	Bacteria	Permanent Draft	Genomic Encyclopedia of Type Strains, Phase I: the one thousand microbial genomes (KMG-I) project	DOE Joint Genome Institute (JGI)	Bacteroidetes	Sphingobacteriia	Sphingobacteriales	Sphingobacteriaceae	Pedobacter	Pedobacter oryzae	Environmental	Terrestrial	Unclassified	Agricultural field		Rice paddies, Soil
Peptoniphilus asaccharolyticus UW 228, DSM 20463	15	14			0.933333	2232586	2268	2503982046	Bacteria	Permanent Draft	A Genomic Encyclopedia of Bacteria and Archaea (GEBA)	DOE Joint Genome Institute (JGI)	Firmicutes	Tissierellia	Tissierellales	Peptoniphilaceae	Peptoniphilus	Peptoniphilus asaccharolyticus	Host-associated	Human	Oral	Digestive system		Host, Human
Peptoniphilus lacrimalis DSM 7455	14	13			0.928571	1849203	1809	2519899691	Bacteria	Permanent Draft	Genomic Encyclopedia of Type Strains, Phase I: the one thousand microbial genomes (KMG-I) project	DOE Joint Genome Institute (JGI)	Firmicutes	Tissierellia	Tissierellales	Peptoniphilaceae	Peptoniphilus	Peptoniphilus lacrimalis	Host-associated	Human	Unclassified	Unclassified		Host, Human
Peptostreptococcus anaerobius DSM 2949	11	11			1	2108619	2072	2519899669	Bacteria	Permanent Draft	Genomic Encyclopedia of Type Strains, Phase I: the one thousand microbial genomes (KMG-I) project	DOE Joint Genome Institute (JGI)	Firmicutes	Clostridia	Clostridiales	Peptostreptococcaceae	Peptostreptococcus	Peptostreptococcus anaerobius	Host-associated	Human	Unclassified	Unclassified		Host, Human
Perlucidibaca piscinae DSM 21586	24	25	5	20.8333	1.04167	2426333	2399	2524614877	Bacteria	Permanent Draft	Genomic Encyclopedia of Type Strains, Phase I: the one thousand microbial genomes (KMG-I) project	DOE Joint Genome Institute (JGI)	Proteobacteria	Gammaproteobacteria	Pseudomonadales	Moraxellaceae	Perlucidibaca	Perlucidibaca piscinae	Environmental	Aquatic	Ponds	Freshwater		Aquatic, Fresh water
Phaseolibacter flectens ATCC 12775	12	10	2	16.6667	0.833333	2748442	2526	2545555808	Bacteria	Permanent Draft	Genomic Encyclopedia of Type Strains, Phase I: the one thousand microbial genomes (KMG-I) project	DOE Joint Genome Institute (JGI)	Proteobacteria	Gammaproteobacteria	Enterobacteriales	Enterobacteriaceae	Phaseolibacter	Phaseolibacter flectens	Host-associated	Plants	Unclassified	Unclassified		Host
Phormidesmis sp. BC1401	72	61	24	33.3333	0.847222	5551896	5612	2627853604	Bacteria	Draft	Cyanobacteria from the cryosphere	University of Bristol	Cyanobacteria	unclassified	Synechococcales	Leptolyngbyaceae	Phormidesmis	unclassified	Environmental	Aquatic		Freshwater
Phormidium willei BDU 130791	88	55	34	38.6364	0.625	4600567	4139	2744054668	Bacteria	Draft	Phormidium willei BDU 130791 genome sequencing	Bharathidasan University	Cyanobacteria	unclassified	Oscillatoriales	Oscillatoriaceae	Phormidium	Phormidium willei
Photobacterium halotolerans DSM 18316	34	45	8	23.5294	1.32353	4691983	4363	2524614658	Bacteria	Permanent Draft	Genomic Encyclopedia of Type Strains, Phase I: the one thousand microbial genomes (KMG-I) project	DOE Joint Genome Institute (JGI)	Proteobacteria	Gammaproteobacteria	Vibrionales	Vibrionaceae	Photobacterium	Photobacterium halotolerans	Environmental	Aquatic	Saline	Non-marine Saline and Alkaline		Aquatic, Lake, Saline water
Photorhabdus australis DSM 17609	20	21	5	25	1.05	4800313	4379	2565956522	Bacteria	Permanent Draft	Genomic Encyclopedia of Type Strains, Phase I: the one thousand microbial genomes (KMG-I) project	DOE Joint Genome Institute (JGI)	Proteobacteria	Gammaproteobacteria	Enterobacterales	Morganellaceae	Photorhabdus	Photorhabdus australis	Host-associated	Human	Unclassified	Unclassified		Host, Human
Pirellula staleyi DSM 6068	37	47	9	24.3243	1.27027	6196199	4825	646311948	Bacteria	Finished	A Genomic Encyclopedia of Bacteria and Archaea (GEBA)	DOE Joint Genome Institute (JGI)	Planctomycetes	Planctomycetia	Planctomycetales	Planctomycetaceae	Pirellula	Pirellula staleyi	Environmental	Aquatic	Unclassified	Freshwater		Aquatic, Fresh water
Planctopirus limnophila DSM 3776	34	34	13	38.2353	1	5460085	4372	646564559	Bacteria	Finished	A Genomic Encyclopedia of Bacteria and Archaea (GEBA)	DOE Joint Genome Institute (JGI)	Planctomycetes	Planctomycetia	Planctomycetales	Planctomycetaceae	Planctopirus	Planctopirus limnophila	Environmental	Aquatic	Unclassified	Freshwater		Aquatic, Fresh water
Planktothricoides sp. SR001	123	73	50	40.6504	0.593496	7066705	5950	2636416084	Bacteria	Draft	Planktothricoides sp. SR001	The Singapore Centre on Environmental Life Sciences Engineering	Cyanobacteria	unclassified	Oscillatoriales	Microcoleaceae	Planktothricoides	Planktothricoides sp. SR001	Environmental	Aquatic	Lake	Freshwater
Planktothrix NIVA-CYA405	78	59	36	46.1538	0.75641	5499124	4931	2505679099	Bacteria	Permanent Draft	Planktothrix NIVA-CYA405		Cyanobacteria	unclassified	Oscillatoriales	Microcoleaceae	Planktothrix	Planktothrix mougeotii	Environmental	Aquatic	Lentic	Freshwater		Aquatic, Fresh water
Planktothrix agardhii NIVA-CYA 126/8	49	44	20	40.8163	0.897959	5003944	4325	2503242000	Bacteria	Permanent Draft	Planktothrix agardhii NIVA-CYA 126 aeruginoside biosynthesis gene cluster	University of Innsbruck	Cyanobacteria	unclassified	Oscillatoriales	Microcoleaceae	Planktothrix	Planktothrix agardhii	Environmental	Aquatic	Lentic	Freshwater		Aquatic, Fresh water, Surface water, Wastewater treatment plant
Planktothrix agardhii NIVA-CYA 34	80	58	36	45	0.725	5518623	5009	2506381012	Bacteria	Permanent Draft	Planktothrix agardhii NIVA-CYA 34	University of Oslo	Cyanobacteria	unclassified	Oscillatoriales	Microcoleaceae	Planktothrix	Planktothrix agardhii	Environmental	Aquatic	Lentic	Freshwater		Aquatic, Fresh water, Lake
Planktothrix agardhii NIVA-CYA 56/3	80	59	35	43.75	0.7375	5507784	4955	2523533592	Bacteria	Permanent Draft	Planktothrix NIVA-CYA 56/3	Norwegian Sequencing Centre (NSC)	Cyanobacteria	unclassified	Oscillatoriales	Microcoleaceae	Planktothrix	Planktothrix agardhii	Environmental	Aquatic	Lentic	Freshwater		Aquatic, Fresh water, Lake
Planktothrix mougeotii NIVA-CYA 405	78	59	36	46.1538	0.75641	5471827	4983	2600254967	Bacteria	Draft	Planktothrix mougeotii NIVA-CYA 405 Genome sequencing	Norwegian Sequencing Centre (NSC), University of Oslo	Cyanobacteria	unclassified	Oscillatoriales	Microcoleaceae	Planktothrix	Planktothrix mougeotii
Planktothrix prolifica NIVA-CYA 540	78	60	35	44.8718	0.769231	5574394	4958	2512875029	Bacteria	Permanent Draft	Planktothrix prolifica NIVA-CYA 540	University of Oslo	Cyanobacteria	unclassified	Oscillatoriales	Microcoleaceae	Planktothrix	Planktothrix prolifica	Environmental	Aquatic	Lentic	Freshwater		Aquatic, Fresh water, Lake
Planktothrix prolifica NIVA-CYA 98	71	53	30	42.2535	0.746479	5737366	5050	2506381013	Bacteria	Permanent Draft	Planktothrix rubescens NIVA-CYA 98	Norwegian Sequencing Centre (NSC), University of Oslo	Cyanobacteria	unclassified	Oscillatoriales	Microcoleaceae	Planktothrix	Planktothrix prolifica	Environmental	Aquatic	Lentic	Freshwater		Aquatic, Fresh water, Lake
Planktothrix rubescens NIVA-CYA 407	73	54	29	39.726	0.739726	5398883	4897	2602041655	Bacteria	Draft	Planktothrix rubescens NIVA-CYA 407 Genome sequencing	Norwegian Sequencing Centre (NSC), University of Oslo	Cyanobacteria	unclassified	Oscillatoriales	Microcoleaceae	Planktothrix	Planktothrix rubescens
Planktothrix sp. 585	49	43	21	42.8571	0.877551	5266769	4641	2506381002	Bacteria	Permanent Draft	Planctomycetes from Lau Basin		Cyanobacteria	unclassified	Oscillatoriales	Microcoleaceae	Planktothrix	unclassified	Environmental	Aquatic	Lentic	Freshwater
Planktothrix sp. NIVA-CYA407	73	54	29	39.726	0.739726	5509943	4914	2523533593	Bacteria	Permanent Draft	Planktothrix NIVA-CYA407		Cyanobacteria	unclassified	Oscillatoriales	Microcoleaceae	Planktothrix	unclassified
Planktothrix sp. st147	51	43	21	41.1765	0.843137	5119248	4675	2507262029	Bacteria	Permanent Draft	Planktothrix sp. st147	University of Oslo	Cyanobacteria	unclassified	Oscillatoriales	Microcoleaceae	Planktothrix	unclassified	Environmental	Aquatic	Lentic	Freshwater		Fresh water, Lake
Pleomorphomonas koreensis DSM 23070	35	47	6	17.1429	1.34286	4620652	4306	2523533619	Bacteria	Permanent Draft	Genomic Encyclopedia of Type Strains, Phase I: the one thousand microbial genomes (KMG-I) project	DOE Joint Genome Institute (JGI)	Proteobacteria	Alphaproteobacteria	Rhizobiales	Methylocystaceae	Pleomorphomonas	Pleomorphomonas koreensis	Engineered	Lab synthesis	Unclassified	Unclassified		Lab culture
Pleomorphomonas oryzae DSM 16300	49	60	6	12.2449	1.22449	5230452	4910	2523231067	Bacteria	Permanent Draft	Genomic Encyclopedia of Type Strains, Phase I: the one thousand microbial genomes (KMG-I) project	DOE Joint Genome Institute (JGI)	Proteobacteria	Alphaproteobacteria	Rhizobiales	Methylocystaceae	Pleomorphomonas	Pleomorphomonas oryzae	Host-associated	Plants	Unclassified	Rhizoplane		Plants, Rice paddies
Pontibacillus halophilus DSM 19796	29	30	1	3.44828	1.03448	3672639	3825	2524023244	Bacteria	Permanent Draft	Genomic Encyclopedia of Type Strains, Phase I: the one thousand microbial genomes (KMG-I) project	DOE Joint Genome Institute (JGI)	Firmicutes	Bacilli	Bacillales	Bacillaceae	Pontibacillus	Pontibacillus halophilus	Host-associated	Unclassified	Unclassified	Unclassified		Aquatic, Host, Marine
Pontibacillus marinus BH030004, DSM 16465	37	34	1	2.7027	0.918919	4278905	4409	2524023192	Bacteria	Permanent Draft	Genomic Encyclopedia of Type Strains, Phase I: the one thousand microbial genomes (KMG-I) project	DOE Joint Genome Institute (JGI)	Firmicutes	Bacilli	Bacillales	Bacillaceae	Pontibacillus	Pontibacillus marinus	Environmental	Aquatic	Salt crystallizer ponds	Non-marine Saline and Alkaline		Solar saltern
Pontibacter actiniarum KMM 6156, DSM 19842	48	44	6	12.5	0.916667	4952578	4387	2502545039	Bacteria	Permanent Draft	A Genomic Encyclopedia of Bacteria and Archaea (GEBA)	DOE Joint Genome Institute (JGI)	Bacteroidetes	Cytophagia	Cytophagales	Hymenobacteraceae	Pontibacter	Pontibacter actiniarum	Host-associated	Unclassified	Unclassified	Unclassified		Aquatic, Host, Marine
Pontibacter roseus DSM 17521	43	37	7	16.2791	0.860465	4581480	4053	2515154084	Bacteria	Permanent Draft	Genomic Encyclopedia of Type Strains, Phase I: the one thousand microbial genomes (KMG-I) project	DOE Joint Genome Institute (JGI)	Bacteroidetes	Cytophagia	Cytophagales	Hymenobacteraceae	Pontibacter	Pontibacter roseus	Engineered	Wastewater	Unclassified	Unclassified		Aquatic, Wastewater
Ponticaulis koreensis DSM 19734	39	42	10	25.641	1.07692	3400379	3405	2524614539	Bacteria	Permanent Draft	Genomic Encyclopedia of Type Strains, Phase I: the one thousand microbial genomes (KMG-I) project	DOE Joint Genome Institute (JGI)	Proteobacteria	Alphaproteobacteria	Rhodobacterales	Hyphomonadaceae	Ponticaulis	Ponticaulis koreensis	Environmental	Aquatic	Unclassified	Marine		Aquatic, Marine, Sea water
Porphyrobacter cryptus DSM 12079	19	20	3	15.7895	1.05263	2954426	2903	2523231068	Bacteria	Permanent Draft	Genomic Encyclopedia of Type Strains, Phase I: the one thousand microbial genomes (KMG-I) project	DOE Joint Genome Institute (JGI)	Proteobacteria	Alphaproteobacteria	Sphingomonadales	Erythrobacteraceae	Porphyrobacter	Porphyrobacter cryptus	Environmental	Aquatic	Unclassified	Thermal springs		Aquatic, Hot spring
Porphyromonas asaccharolytica VPI 4198, DSM 20707	5	5			1	2186370	1777	2504756018	Bacteria	Finished	A Genomic Encyclopedia of Bacteria and Archaea (GEBA)	DOE Joint Genome Institute (JGI)	Bacteroidetes	Bacteroidia	Bacteroidales	Porphyromonadaceae	Porphyromonas	Porphyromonas asaccharolytica	Host-associated	Unclassified	Unclassified	Unclassified		Host
Porphyromonas bennonis DSM 23058	3	2			0.666667	2024942	1700	2517093003	Bacteria	Permanent Draft	Genomic Encyclopedia of Type Strains, Phase I: the one thousand microbial genomes (KMG-I) project	DOE Joint Genome Institute (JGI)	Bacteroidetes	Bacteroidia	Bacteroidales	Porphyromonadaceae	Porphyromonas	Porphyromonas bennonis	Host-associated	Human	Unclassified	Skin		Host, Human
Porphyromonas gulae DSM 15663	8	7	1	12.5	0.875	2315387	2063	2518645603	Bacteria	Permanent Draft	Genomic Encyclopedia of Type Strains, Phase I: the one thousand microbial genomes (KMG-I) project	DOE Joint Genome Institute (JGI)	Bacteroidetes	Bacteroidia	Bacteroidales	Porphyromonadaceae	Porphyromonas	Porphyromonas gulae	Host-associated	Animal	Unclassified	Digestive system		Host
Porphyromonas levii DSM 23370	5	5			1	2518215	2322	2515154110	Bacteria	Permanent Draft	Genomic Encyclopedia of Type Strains, Phase I: the one thousand microbial genomes (KMG-I) project	DOE Joint Genome Institute (JGI)	Bacteroidetes	Bacteroidia	Bacteroidales	Porphyromonadaceae	Porphyromonas	Porphyromonas levii	Host-associated	Mammals	Foregut	Digestive system		Bovine, Host
Porphyromonas macacae DSM 20710	9	7	1	11.1111	0.777778	2214526	1937	2517093006	Bacteria	Permanent Draft	Genomic Encyclopedia of Type Strains, Phase I: the one thousand microbial genomes (KMG-I) project	DOE Joint Genome Institute (JGI)	Bacteroidetes	Bacteroidia	Bacteroidales	Porphyromonadaceae	Porphyromonas	Porphyromonas macacae	Host-associated	Animal	Unclassified	Digestive system		Host
Porphyromonas somerae DSM 23386	4	4	1	25	1	2358166	2076	2515154109	Bacteria	Permanent Draft	Genomic Encyclopedia of Type Strains, Phase I: the one thousand microbial genomes (KMG-I) project	DOE Joint Genome Institute (JGI)	Bacteroidetes	Bacteroidia	Bacteroidales	Porphyromonadaceae	Porphyromonas	Porphyromonas somerae	Host-associated	Human	Unclassified	Skin		Host, Human
Porphyromonas uenonis DSM 23387	5	4	1	20	0.8	2254407	1833	2528311143	Bacteria	Permanent Draft	Genomic Encyclopedia of Type Strains, Phase I: the one thousand microbial genomes (KMG-I) project	DOE Joint Genome Institute (JGI)	Bacteroidetes	Bacteroidia	Bacteroidales	Porphyromonadaceae	Porphyromonas	Porphyromonas uenonis	Host-associated	Human	Unclassified	Unclassified		Host, Human
Prevotella albensis DSM 11370	16	8	8	50	0.5	2670780	2342	2526164514	Bacteria	Permanent Draft	Genomic Encyclopedia of Type Strains, Phase I: the one thousand microbial genomes (KMG-I) project	DOE Joint Genome Institute (JGI)	Bacteroidetes	Bacteroidia	Bacteroidales	Prevotellaceae	Prevotella	Prevotella albensis	Host-associated	Mammals	Foregut	Digestive system		Host
Prevotella amnii DSM 23384	5	4	1	20	0.8	2394048	2123	2518645615	Bacteria	Permanent Draft	Genomic Encyclopedia of Type Strains, Phase I: the one thousand microbial genomes (KMG-I) project	DOE Joint Genome Institute (JGI)	Bacteroidetes	Bacteroidia	Bacteroidales	Prevotellaceae	Prevotella	Prevotella amnii	Host-associated	Human	Unclassified	Unclassified		Host, Human
Prevotella baroniae DSM 16972	10	6	5	50	0.6	3130730	2584	2526164515	Bacteria	Permanent Draft	Genomic Encyclopedia of Type Strains, Phase I: the one thousand microbial genomes (KMG-I) project	DOE Joint Genome Institute (JGI)	Bacteroidetes	Bacteroidia	Bacteroidales	Prevotellaceae	Prevotella	Prevotella baroniae	Host-associated	Human	Oral	Digestive system		Host, Human
Prevotella bivia 653C, DSM 20514	6	6	1	16.6667	1	2521238	2246	2509601036	Bacteria	Permanent Draft	A Genomic Encyclopedia of Bacteria and Archaea (GEBA)	DOE Joint Genome Institute (JGI)	Bacteroidetes	Bacteroidia	Bacteroidales	Prevotellaceae	Prevotella	Prevotella bivia	Host-associated	Human	Unclassified	Skin		Host, Human, Human oral cavity
Prevotella brevis ATCC 19188	33	9	10	30.303	0.272727	3494592	2787	2556921667	Bacteria	Permanent Draft	Genomic Encyclopedia of Type Strains, Phase I: the one thousand microbial genomes (KMG-I) project	DOE Joint Genome Institute (JGI)	Bacteroidetes	Bacteroidia	Bacteroidales	Prevotellaceae	Prevotella	Prevotella brevis	Host-associated	Mammals	Foregut	Digestive system		Host
Prevotella corporis DSM 18810	6	5	1	16.6667	0.833333	2805960	2558	2523533623	Bacteria	Permanent Draft	Genomic Encyclopedia of Type Strains, Phase I: the one thousand microbial genomes (KMG-I) project	DOE Joint Genome Institute (JGI)	Bacteroidetes	Bacteroidia	Bacteroidales	Prevotellaceae	Prevotella	Prevotella corporis	Host-associated	Human	Unclassified	Reproductive system		Host, Human
Prevotella dentalis ES 2772, DSM 3688	14	8	6	42.8571	0.571429	3350206	2726	2509276066	Bacteria	Finished	A Genomic Encyclopedia of Bacteria and Archaea (GEBA)	DOE Joint Genome Institute (JGI)	Bacteroidetes	Bacteroidia	Bacteroidales	Prevotellaceae	Prevotella	Prevotella dentalis	Host-associated	Human	Oral	Digestive system		Host, Human, Human oral cavity
Prevotella denticola DSM 20614	10	6	4	40	0.6	3058637	2574	2526164516	Bacteria	Permanent Draft	Genomic Encyclopedia of Type Strains, Phase I: the one thousand microbial genomes (KMG-I) project	DOE Joint Genome Institute (JGI)	Bacteroidetes	Bacteroidia	Bacteroidales	Prevotellaceae	Prevotella	Prevotella denticola	Host-associated	Human	Oral	Digestive system		Host, Human
Prevotella intermedia DSM 20706	7	5	2	28.5714	0.714286	2566509	2236	2523231016	Bacteria	Permanent Draft	Genomic Encyclopedia of Type Strains, Phase I: the one thousand microbial genomes (KMG-I) project	DOE Joint Genome Institute (JGI)	Bacteroidetes	Bacteroidia	Bacteroidales	Prevotellaceae	Prevotella	Prevotella intermedia	Host-associated	Unclassified	Unclassified	Unclassified		Host
Prevotella loescheii 8B, DSM 19665	9	3	4	44.4444	0.333333	3510715	2899	2518645604	Bacteria	Permanent Draft	Genomic Encyclopedia of Type Strains, Phase I: the one thousand microbial genomes (KMG-I) project	DOE Joint Genome Institute (JGI)	Bacteroidetes	Bacteroidia	Bacteroidales	Prevotellaceae	Prevotella	Prevotella loescheii	Host-associated	Human	Oral	Digestive system		Host, Human
Prevotella maculosa DSM 19339	16	4	11	68.75	0.25	3315958	2856	2521172638	Bacteria	Permanent Draft	Genomic Encyclopedia of Type Strains, Phase I: the one thousand microbial genomes (KMG-I) project	DOE Joint Genome Institute (JGI)	Bacteroidetes	Bacteroidia	Bacteroidales	Prevotellaceae	Prevotella	Prevotella maculosa	Host-associated	Human	Oral	Digestive system		Host, Human
Prevotella micans DSM 21469	8	3	4	50	0.375	2435292	2090	2515154159	Bacteria	Permanent Draft	Genomic Encyclopedia of Type Strains, Phase I: the one thousand microbial genomes (KMG-I) project	DOE Joint Genome Institute (JGI)	Bacteroidetes	Bacteroidia	Bacteroidales	Prevotellaceae	Prevotella	Prevotella micans	Host-associated	Human	Oral	Digestive system		Host, Human
Prevotella multisaccharivorax PPPA20, DSM 17128	9	12	3	33.3333	1.33333	3388644	2951	2503754046	Bacteria	Permanent Draft	A Genomic Encyclopedia of Bacteria and Archaea (GEBA)	DOE Joint Genome Institute (JGI)	Bacteroidetes	Bacteroidia	Bacteroidales	Prevotellaceae	Prevotella	Prevotella multisaccharivorax	Host-associated	Human	Oral	Digestive system		Host, Human, Human oral cavity
Prevotella nanceiensis DSM 19126	7	3	3	42.8571	0.428571	2653640	2123	2514885007	Bacteria	Permanent Draft	Genomic Encyclopedia of Type Strains, Phase I: the one thousand microbial genomes (KMG-I) project	DOE Joint Genome Institute (JGI)	Bacteroidetes	Bacteroidia	Bacteroidales	Prevotellaceae	Prevotella	Prevotella nanceiensis	Host-associated	Human	Blood	Circulatory system		Host, Human
Prevotella oris DSM 18711	13	4	7	53.8462	0.307692	3065028	2690	2517572237	Bacteria	Permanent Draft	Genomic Encyclopedia of Type Strains, Phase I: the one thousand microbial genomes (KMG-I) project	DOE Joint Genome Institute (JGI)	Bacteroidetes	Bacteroidia	Bacteroidales	Prevotellaceae	Prevotella	Prevotella oris	Host-associated	Human	Oral	Digestive system		Host, Human
Prevotella paludivivens DSM 17968	23	14	13	56.5217	0.608696	3457374	2860	2515154072	Bacteria	Permanent Draft	Genomic Encyclopedia of Type Strains, Phase I: the one thousand microbial genomes (KMG-I) project	DOE Joint Genome Institute (JGI)	Bacteroidetes	Bacteroidia	Bacteroidales	Prevotellaceae	Prevotella	Prevotella paludivivens	Environmental	Terrestrial	Unclassified	Agricultural field		Rice paddies, Soil
Prevotella timonensis 4401737, DSM 22865	10	8	2	20	0.8	3158106	2837	2523533627	Bacteria	Permanent Draft	Genomic Encyclopedia of Type Strains, Phase I: the one thousand microbial genomes (KMG-I) project	DOE Joint Genome Institute (JGI)	Bacteroidetes	Bacteroidia	Bacteroidales	Prevotellaceae	Prevotella	Prevotella timonensis	Host-associated	Human	Unclassified	Skin		Host, Human
Prevotella veroralis DSM 19559	6	4	1	16.6667	0.666667	2847842	2498	2517572238	Bacteria	Permanent Draft	Genomic Encyclopedia of Type Strains, Phase I: the one thousand microbial genomes (KMG-I) project	DOE Joint Genome Institute (JGI)	Bacteroidetes	Bacteroidia	Bacteroidales	Prevotellaceae	Prevotella	Prevotella veroralis	Host-associated	Human	Oral	Digestive system		Host, Human
Prochlorococcus marinus AS9601	4	5			1.25	1669886	1988	640069321	Bacteria	Finished	Prochlorococcus marinus sequencing - JCVI	J. Craig Venter Institute (JCVI)	Cyanobacteria	unclassified	Synechococcales	Prochloraceae	Prochlorococcus	Prochlorococcus marinus	Environmental	Aquatic	Pelagic	Marine	High light adapted (HL)	Aquatic, Marine
Prochlorococcus marinus EQPAC1	5	6			1.2	1654739	1944	2606217689	Bacteria	Draft	Genomes of diverse isolates of the marine cyanobacterium Prochlorococcus	Massachusetts Institute of Technology	Cyanobacteria	unclassified	Synechococcales	Prochloraceae	Prochlorococcus	Prochlorococcus marinus	Environmental	Aquatic	Pelagic	Marine	High light adapted (HL)
Prochlorococcus marinus GP2	4	5			1.25	1624310	1872	2606217606	Bacteria	Draft	Genomes of diverse isolates of the marine cyanobacterium Prochlorococcus	Massachusetts Institute of Technology	Cyanobacteria	unclassified	Synechococcales	Prochloraceae	Prochlorococcus	Prochlorococcus marinus	Environmental	Aquatic	Pelagic	Marine	High light adapted (HL)
Prochlorococcus marinus LG	5	6			1.2	1754063	1946	2606217685	Bacteria	Permanent Draft	Genomes of diverse isolates of the marine cyanobacterium Prochlorococcus	Massachusetts Institute of Technology	Cyanobacteria	unclassified	Synechococcales	Prochloraceae	Prochlorococcus	Prochlorococcus marinus	Environmental	Aquatic	Pelagic	Marine	Low light adapted (LL)
Prochlorococcus marinus MIT9116	4	5			1.25	1685398	1964	2606217690	Bacteria	Draft	Genomes of diverse isolates of the marine cyanobacterium Prochlorococcus	Massachusetts Institute of Technology	Cyanobacteria	unclassified	Synechococcales	Prochloraceae	Prochlorococcus	Prochlorococcus marinus	Environmental	Aquatic	Pelagic	Marine	High light adapted (HL)
Prochlorococcus marinus MIT9123	4	5			1.25	1697748	1980	2606217318	Bacteria	Permanent Draft	Genomes of diverse isolates of the marine cyanobacterium Prochlorococcus	Massachusetts Institute of Technology	Cyanobacteria	unclassified	Synechococcales	Prochloraceae	Prochlorococcus	Prochlorococcus marinus	Environmental	Aquatic	Pelagic	Marine	High light adapted (HL)
Prochlorococcus marinus MIT9201	4	5			1.25	1672416	1981	2606217687	Bacteria	Draft	Genomes of diverse isolates of the marine cyanobacterium Prochlorococcus	Massachusetts Institute of Technology	Cyanobacteria	unclassified	Synechococcales	Prochloraceae	Prochlorococcus	Prochlorococcus marinus	Environmental	Aquatic	Pelagic	Marine	High light adapted (HL)
Prochlorococcus marinus MIT9202	4	4			1	1691453	1930	647533199	Bacteria	Permanent Draft	Prochlorococcus marinus sequencing - JCVI	J. Craig Venter Institute (JCVI)	Cyanobacteria	unclassified	Synechococcales	Prochloraceae	Prochlorococcus	Prochlorococcus marinus	Environmental	Aquatic	Pelagic	Marine	High light adapted (HL)	Marine
Prochlorococcus marinus MIT9211	5	6			1.2	1688963	1901	641228501	Bacteria	Finished	Prochlorococcus marinus sequencing - JCVI	J. Craig Venter Institute (JCVI)	Cyanobacteria	unclassified	Synechococcales	Prochloraceae	Prochlorococcus	Prochlorococcus marinus	Environmental	Aquatic	Pelagic	Marine	Low light adapted (LL)	Marine
Prochlorococcus marinus MIT9301	5	6			1.2	1641879	1967	640069322	Bacteria	Finished	Prochlorococcus marinus sequencing - JCVI	J. Craig Venter Institute (JCVI)	Cyanobacteria	unclassified	Synechococcales	Prochloraceae	Prochlorococcus	Prochlorococcus marinus	Environmental	Aquatic	Pelagic	Marine	High light adapted (HL)	Aquatic, Marine
Prochlorococcus marinus MIT9302	5	6			1.2	1745343	2013	2606217691	Bacteria	Draft	Genomes of diverse isolates of the marine cyanobacterium Prochlorococcus	Massachusetts Institute of Technology	Cyanobacteria	unclassified	Synechococcales	Prochloraceae	Prochlorococcus	Prochlorococcus marinus	Environmental	Aquatic	Pelagic	Marine	High light adapted (HL)
Prochlorococcus marinus MIT9303	8	9			1.125	2682675	3133	640069323	Bacteria	Finished	Prochlorococcus marinus sequencing - JCVI	J. Craig Venter Institute (JCVI)	Cyanobacteria	unclassified	Synechococcales	Prochloraceae	Prochlorococcus	Prochlorococcus marinus	Environmental	Aquatic	Pelagic	Marine	Low light adapted (LL)	Aquatic, Marine
Prochlorococcus marinus MIT9311	5	6			1.2	1711064	1966	2606217680	Bacteria	Permanent Draft	Genomes of diverse isolates of the marine cyanobacterium Prochlorococcus	Massachusetts Institute of Technology	Cyanobacteria	unclassified	Synechococcales	Prochloraceae	Prochlorococcus	Prochlorococcus marinus	Environmental	Aquatic	Pelagic	Marine	High light adapted (HL)
Prochlorococcus marinus MIT9312	5	6			1.2	1709204	1860	637000210	Bacteria	Finished	Prochlorococcus marinus MIT9312	DOE Joint Genome Institute (JGI)	Cyanobacteria	unclassified	Synechococcales	Prochloraceae	Prochlorococcus	Prochlorococcus marinus	Environmental	Aquatic	Pelagic	Marine	High light adapted (HL)	Marine
Prochlorococcus marinus MIT9313	7	9			1.28571	2410873	2334	637000211	Bacteria	Finished	Prochlorococcus sp. MIT9313	DOE Joint Genome Institute (JGI)	Cyanobacteria	unclassified	Synechococcales	Prochloraceae	Prochlorococcus	Prochlorococcus marinus	Environmental	Aquatic	Pelagic	Marine	Low light adapted (LL)	Marine
Prochlorococcus marinus MIT9314	5	6			1.2	1690556	1977	2606217312	Bacteria	Permanent Draft	Genomes of diverse isolates of the marine cyanobacterium Prochlorococcus	Massachusetts Institute of Technology	Cyanobacteria	unclassified	Synechococcales	Prochloraceae	Prochlorococcus	Prochlorococcus marinus	Environmental	Aquatic	Pelagic	Marine	High light adapted (HL)
Prochlorococcus marinus MIT9321	5	5			1	1658664	1937	2606217683	Bacteria	Permanent Draft	Genomes of diverse isolates of the marine cyanobacterium Prochlorococcus	Massachusetts Institute of Technology	Cyanobacteria	unclassified	Synechococcales	Prochloraceae	Prochlorococcus	Prochlorococcus marinus	Environmental	Aquatic	Pelagic	Marine	High light adapted (HL)
Prochlorococcus marinus MIT9322	5	5			1	1657550	1936	2606217679	Bacteria	Permanent Draft	Genomes of diverse isolates of the marine cyanobacterium Prochlorococcus	Massachusetts Institute of Technology	Cyanobacteria	unclassified	Synechococcales	Prochloraceae	Prochlorococcus	Prochlorococcus marinus	Environmental	Aquatic	Pelagic	Marine	High light adapted (HL)
Prochlorococcus marinus MIT9401	5	5			1	1666808	1949	2606217316	Bacteria	Permanent Draft	Genomes of diverse isolates of the marine cyanobacterium Prochlorococcus	Massachusetts Institute of Technology	Cyanobacteria	unclassified	Synechococcales	Prochloraceae	Prochlorococcus	Prochlorococcus marinus	Environmental	Aquatic	Pelagic	Marine	High light adapted (HL)
Prochlorococcus marinus MIT9515	4	5			1.25	1704176	1968	640069324	Bacteria	Finished	Prochlorococcus marinus sequencing - JCVI	J. Craig Venter Institute (JCVI)	Cyanobacteria	unclassified	Synechococcales	Prochloraceae	Prochlorococcus	Prochlorococcus marinus	Environmental	Aquatic	Pelagic	Marine	High light adapted (HL)	Marine, Surface water
Prochlorococcus marinus NATL2A	5	6			1.2	1842899	1985	637000212	Bacteria	Finished	Prochlorococcus sp. NATL2A	DOE Joint Genome Institute (JGI)	Cyanobacteria	unclassified	Synechococcales	Prochloraceae	Prochlorococcus	Prochlorococcus marinus	Environmental	Aquatic	Pelagic	Marine	Low light adapted (LL)	Marine
Prochlorococcus marinus PAC1	4	5			1.25	1841163	2197	2606217419	Bacteria	Permanent Draft	Genomes of diverse isolates of the marine cyanobacterium Prochlorococcus	Massachusetts Institute of Technology	Cyanobacteria	unclassified	Synechococcales	Prochloraceae	Prochlorococcus	Prochlorococcus marinus	Environmental	Aquatic	Pelagic	Marine	Low light adapted (LL)
Prochlorococcus marinus SB	5	6			1.2	1669823	1924	2606217677	Bacteria	Permanent Draft	Genomes of diverse isolates of the marine cyanobacterium Prochlorococcus	Massachusetts Institute of Technology	Cyanobacteria	unclassified	Synechococcales	Prochloraceae	Prochlorococcus	Prochlorococcus marinus	Environmental	Aquatic	Pelagic	Marine	High light adapted (HL)
Prochlorococcus marinus SS2	5	6			1.2	1752772	1955	2606217313	Bacteria	Permanent Draft	Genomes of diverse isolates of the marine cyanobacterium Prochlorococcus	Massachusetts Institute of Technology	Cyanobacteria	unclassified	Synechococcales	Prochloraceae	Prochlorococcus	Prochlorococcus marinus	Environmental	Aquatic	Pelagic	Marine	Low light adapted (LL)
Prochlorococcus marinus SS35	5	6			1.2	1751015	1942	2606217311	Bacteria	Permanent Draft	Genomes of diverse isolates of the marine cyanobacterium Prochlorococcus	Massachusetts Institute of Technology	Cyanobacteria	unclassified	Synechococcales	Prochloraceae	Prochlorococcus	Prochlorococcus marinus	Environmental	Aquatic	Pelagic	Marine	Low light adapted (LL)
Prochlorococcus marinus SS51	5	6			1.2	1746977	1941	2606217315	Bacteria	Permanent Draft	Genomes of diverse isolates of the marine cyanobacterium Prochlorococcus	Massachusetts Institute of Technology	Cyanobacteria	unclassified	Synechococcales	Prochloraceae	Prochlorococcus	Prochlorococcus marinus	Environmental	Aquatic	Pelagic	Marine	Low light adapted (LL)
Prochlorococcus marinus marinus CCMP1375	5	6			1.2	1751080	1933	637000213	Bacteria	Finished	Prochlorococcus marinus marinus CCMP1375	CEA Genoscope	Cyanobacteria	unclassified	Synechococcales	Prochloraceae	Prochlorococcus	Prochlorococcus marinus	Environmental	Aquatic	Pelagic	Marine	Low light adapted (LL)	Aquatic, Marine
Prochlorococcus marinus pastoris CCMP 1986	5	6			1.2	1657990	2069	637000214	Bacteria	Finished	Prochlorococcus marinus subsp. pastoris CCMP1986	DOE Joint Genome Institute (JGI)	Cyanobacteria	unclassified	Synechococcales	Prochloraceae	Prochlorococcus	Prochlorococcus marinus	Environmental	Aquatic	Marginal Sea	Marine	High light adapted (HL)	Aquatic, Marine
Prochlorococcus sp. MIT0601	5	6			1.2	1707342	1905	2606217319	Bacteria	Permanent Draft	Genomes of diverse isolates of the marine cyanobacterium Prochlorococcus	Massachusetts Institute of Technology	Cyanobacteria	unclassified	Synechococcales	Prochloraceae	Prochlorococcus	Prochlorococcus sp. MIT 0601	Environmental	Aquatic	Pelagic	Marine	Low light adapted (LL)
Prochlorococcus sp. MIT0602	5	6			1.2	1750918	1956	2606217317	Bacteria	Permanent Draft	Genomes of diverse isolates of the marine cyanobacterium Prochlorococcus	Massachusetts Institute of Technology	Cyanobacteria	unclassified	Synechococcales	Prochloraceae	Prochlorococcus	Prochlorococcus sp. MIT 0602	Environmental	Aquatic	Pelagic	Marine	Low light adapted (LL)
Prochlorococcus sp. MIT0603	5	6			1.2	1752482	1954	2606217686	Bacteria	Permanent Draft	Genomes of diverse isolates of the marine cyanobacterium Prochlorococcus	Massachusetts Institute of Technology	Cyanobacteria	unclassified	Synechococcales	Prochloraceae	Prochlorococcus	Prochlorococcus sp. MIT 0603	Environmental	Aquatic	Pelagic	Marine	Low light adapted (LL)
Prochlorococcus sp. MIT0604	4	5			1.25	1780061	2089	2606217688	Bacteria	Finished	Genomes of diverse isolates of the marine cyanobacterium Prochlorococcus	Massachusetts Institute of Technology	Cyanobacteria	unclassified	Synechococcales	Prochloraceae	Prochlorococcus	Prochlorococcus sp. MIT 0604	Environmental	Aquatic	Pelagic	Marine	High light adapted (HL)
Prochlorococcus sp. MIT0701	7	10			1.42857	2592571	2704	2606217684	Bacteria	Permanent Draft	Genomes of diverse isolates of the marine cyanobacterium Prochlorococcus	Massachusetts Institute of Technology	Cyanobacteria	unclassified	Synechococcales	Prochloraceae	Prochlorococcus	Prochlorococcus sp. MIT 0701	Environmental	Aquatic	Pelagic	Marine	Low light adapted (LL)
Prochlorococcus sp. MIT0702	7	10			1.42857	2583057	2706	2606217681	Bacteria	Permanent Draft	Genomes of diverse isolates of the marine cyanobacterium Prochlorococcus	Massachusetts Institute of Technology	Cyanobacteria	unclassified	Synechococcales	Prochloraceae	Prochlorococcus	Prochlorococcus sp. MIT 0702	Environmental	Aquatic	Pelagic	Marine	Low light adapted (LL)
Prochlorococcus sp. MIT0703	7	10			1.42857	2575057	2694	2606217682	Bacteria	Permanent Draft	Genomes of diverse isolates of the marine cyanobacterium Prochlorococcus	Massachusetts Institute of Technology	Cyanobacteria	unclassified	Synechococcales	Prochloraceae	Prochlorococcus	Prochlorococcus sp. MIT 0703	Environmental	Aquatic	Pelagic	Marine	Low light adapted (LL)
Prochlorococcus sp. MIT0801	5	6			1.2	1929203	2218	2606217560	Bacteria	Finished	Genomes of diverse isolates of the marine cyanobacterium Prochlorococcus	Massachusetts Institute of Technology	Cyanobacteria	unclassified	Synechococcales	Prochloraceae	Prochlorococcus	Prochlorococcus sp. MIT 0801	Environmental	Aquatic	Pelagic	Marine	Low light adapted (LL)
Prochlorococcus sp. MIT9107	4	5			1.25	1699937	1973	2606217692	Bacteria	Permanent Draft	Genomes of diverse isolates of the marine cyanobacterium Prochlorococcus	Massachusetts Institute of Technology	Cyanobacteria	unclassified	Synechococcales	Prochloraceae	Prochlorococcus	Prochlorococcus marinus	Environmental	Aquatic	Pelagic	Marine	High light adapted (HL)
Prochlorococcus sp. SS52	5	6			1.2	1754053	1956	2606217314	Bacteria	Permanent Draft	Genomes of diverse isolates of the marine cyanobacterium Prochlorococcus	Massachusetts Institute of Technology	Cyanobacteria	unclassified	Synechococcales	Prochloraceae	Prochlorococcus	Prochlorococcus sp. SS52	Environmental	Aquatic	Pelagic	Marine	Low light adapted (LL)
Prochlorococcus sp. W8	3	5			1.66667	841756	979	2551306554	Bacteria	Permanent Draft	Prochlorococcus sp. W2-W12 Sequencing	Massachusetts Institute of Technology	Cyanobacteria	unclassified	Synechococcales	Prochloraceae	Prochlorococcus	Prochlorococcus sp. W8	Environmental	Aquatic	Unclassified	Marine
Prochlorococcus sp. scB245a_518I6 (unscreened)	4	5			1.25	1270550	1515	2654587779	Bacteria	Draft	Sequencing of marine cyanobacteria Prochlorococcus single-cell genomes from the Bermuda Atlantic Time Series (BATS) station site	Massachusetts Institute of Technology	Cyanobacteria	unclassified	Synechococcales	Prochloraceae	Prochlorococcus	Prochlorococcus sp. scB245a_518I6	Environmental	Aquatic		Marine
Prochlorococcus sp. scB245a_519O21 (unscreened)	3	3			1	1202371	1409	2654587734	Bacteria	Draft	Sequencing of marine cyanobacteria Prochlorococcus single-cell genomes from the Bermuda Atlantic Time Series (BATS) station site	Massachusetts Institute of Technology	Cyanobacteria	unclassified	Synechococcales	Prochloraceae	Prochlorococcus	Prochlorococcus sp. scB245a_519O21	Environmental	Aquatic		Marine
Prochloron didemni P2-Fiji	44	47	14	31.8182	1.06818	5202610	5161	2617271213	Bacteria	Draft	Prochloron didemni P2-P4	University of Maryland School of Medicine	Cyanobacteria	unclassified	Synechococcales	Prochloraceae	Prochloron	Prochloron didemni
Prochloron didemni P4-Papua_New_Guinea	50	49	15	30	0.98	5836875	5801	2600255113	Bacteria	Draft	Prochloron didemni P2-P4	University of Maryland School of Medicine	Cyanobacteria	unclassified	Synechococcales	Prochloraceae	Prochloron	Prochloron didemni
Prolixibacter bellariivorans ATCC BAA-1284	65	38	24	36.9231	0.584615	5151245	4285	2556921657	Bacteria	Permanent Draft	Genomic Encyclopedia of Type Strains, Phase I: the one thousand microbial genomes (KMG-I) project	DOE Joint Genome Institute (JGI)	Bacteroidetes	Bacteroidia	Bacteroidales	Prolixibacteraceae	Prolixibacter	bellariivorans	Environmental	Aquatic	Oceanic	Marine		Aquatic, Marine, Sediment
Promicromonospora kroppenstedtii RS16, DSM 19349	44	49	1	2.27273	1.11364	5802150	6746	2507525000	Bacteria	Permanent Draft	Continuation of the Genomic Encyclopedia of Bacteria and Archaea pilot project (GEBA)	DOE Joint Genome Institute (JGI)	Actinobacteria	Actinobacteria	Micrococcales	Promicromonosporaceae	Promicromonospora	Promicromonospora kroppenstedtii	Environmental	Terrestrial	Unclassified	Soil		Soil
Propionibacterium acidifaciens DSM 21887	15	19			1.26667	3043901	2665	2524614803	Bacteria	Permanent Draft	Genomic Encyclopedia of Type Strains, Phase I: the one thousand microbial genomes (KMG-I) project	DOE Joint Genome Institute (JGI)	Actinobacteria	Actinobacteria	Propionibacteriales	Propionibacteriaceae	Propionibacterium	Propionibacterium acidifaciens	Host-associated	Human	Oral	Digestive system		Host, Human
Propionicicella superfundia DSM 22317	20	20			1	3623963	3365	2523231070	Bacteria	Permanent Draft	Genomic Encyclopedia of Type Strains, Phase I: the one thousand microbial genomes (KMG-I) project	DOE Joint Genome Institute (JGI)	Actinobacteria	Actinobacteria	Actinomycetales	Propionibacteriaceae	Propionicicella	Propionicicella superfundia	Environmental	Aquatic	Groundwater	Freshwater		Aquatic, Fresh water
Propionimicrobium lymphophilum DSM 4903	9	9			1	2035623	1896	2523533555	Bacteria	Permanent Draft	Genomic Encyclopedia of Type Strains, Phase I: the one thousand microbial genomes (KMG-I) project	DOE Joint Genome Institute (JGI)	Actinobacteria	Actinobacteria	Propionibacteriales	Propionibacteriaceae	Propionimicrobium	Propionimicrobium lymphophilum	Host-associated	Unclassified	Unclassified	Unclassified		Host
Propionispira raffinosivorans DSM 20765	26	39	1	3.84615	1.5	4136083	3973	2518645621	Bacteria	Permanent Draft	Genomic Encyclopedia of Type Strains, Phase I: the one thousand microbial genomes (KMG-I) project	DOE Joint Genome Institute (JGI)	Firmicutes	Negativicutes	Selenomonadales	Selenomonadaceae	Propionispira	Propionispira raffinosivorans	Engineered	Lab enrichment	Unclassified	Unclassified		Commercial culture
Proteiniphilum acetatigenes DSM 18083	27	21	14	51.8519	0.777778	4776693	3927	2518645612	Bacteria	Permanent Draft	Genomic Encyclopedia of Type Strains, Phase I: the one thousand microbial genomes (KMG-I) project	DOE Joint Genome Institute (JGI)	Bacteroidetes	Bacteroidia	Bacteroidales	Dysgonamonadaceae	Proteiniphilum	Proteiniphilum acetatigenes	Engineered	Wastewater	Unclassified	Unclassified		Bioreactor, Sludge
Proteocatella sphenisci DSM 23131	21	23			1.09524	2413076	2351	2523533562	Bacteria	Permanent Draft	Genomic Encyclopedia of Type Strains, Phase I: the one thousand microbial genomes (KMG-I) project	DOE Joint Genome Institute (JGI)	Firmicutes	Clostridia	Clostridiales	Peptostreptococcaceae	Proteocatella	Proteocatella sphenisci	Host-associated	Birds	Fecal	Digestive system		Bird, Host
Pseudanabaena sp. Roaring Creek	114	74	61	53.5088	0.649123	5430887	5036	2740892533	Bacteria	Draft	Pseudanabaena sp. 'Roaring Creek' genome sequencing	Bucknell University	Cyanobacteria	unclassified	Synechococcales	Pseudanabaenaceae	Pseudanabaena	Pseudanabaena sp. 'Roaring Creek'
Pseudoalteromonas piscicida ATCC 15057	89	83	31	34.8315	0.932584	5279016	4776	2519899641	Bacteria	Permanent Draft	Genomic Encyclopedia of Type Strains, Phase I: the one thousand microbial genomes (KMG-I) project	DOE Joint Genome Institute (JGI)	Proteobacteria	Gammaproteobacteria	Alteromonadales	Pseudoalteromonadaceae	Pseudoalteromonas	Pseudoalteromonas piscicida	Environmental	Aquatic	Unclassified	Marine		Aquatic, Marine, Sea water
Pseudoclavibacter soli DSM 23366	7	7			1	2223047	2110	2524614761	Bacteria	Permanent Draft	Genomic Encyclopedia of Type Strains, Phase I: the one thousand microbial genomes (KMG-I) project	DOE Joint Genome Institute (JGI)	Actinobacteria	Actinobacteria	Micrococcales	Microbacteriaceae	Pseudoclavibacter	Pseudoclavibacter soli	Environmental	Terrestrial	Unclassified	Soil		Soil
Pseudodonghicola xiamenensis DSM 18339	32	27	8	25	0.84375	4734081	4582	2524023213	Bacteria	Permanent Draft	Genomic Encyclopedia of Type Strains, Phase I: the one thousand microbial genomes (KMG-I) project	DOE Joint Genome Institute (JGI)	Proteobacteria	Alphaproteobacteria	Rhodobacterales	Rhodobacteraceae	Pseudodonghicola	Pseudodonghicola xiamenensis	Environmental	Aquatic	Oceanic	Marine		Aquatic, Marine
Pseudoduganella violaceinigra DSM 15887	111	106	39	35.1351	0.954955	6112269	5698	2523533621	Bacteria	Permanent Draft	Genomic Encyclopedia of Type Strains, Phase I: the one thousand microbial genomes (KMG-I) project	DOE Joint Genome Institute (JGI)	Proteobacteria	Betaproteobacteria	Burkholderiales	Oxalobacteraceae	Pseudoduganella	Pseudoduganella violaceinigra	Environmental	Terrestrial	Unclassified	Soil		Soil
Pseudogulbenkiania subflava DSM 22618	36	42	9	25	1.16667	4367405	4069	2568526005	Bacteria	Permanent Draft	Genomic Encyclopedia of Type Strains, Phase I: the one thousand microbial genomes (KMG-I) project	DOE Joint Genome Institute (JGI)	Proteobacteria	Betaproteobacteria	Neisseriales	Chromobacteriaceae	Pseudogulbenkiania	Pseudogulbenkiania subflava	Environmental	Aquatic	Unclassified	Freshwater		Aquatic, Fresh water
Pseudomonas aeruginosa DSM 50071	64	70	20	31.25	1.09375	6283492	5871	2568526011	Bacteria	Permanent Draft	Genomic Encyclopedia of Type Strains, Phase I: the one thousand microbial genomes (KMG-I) project	DOE Joint Genome Institute (JGI)	Proteobacteria	Gammaproteobacteria	Pseudomonadales	Pseudomonadaceae	Pseudomonas	Pseudomonas aeruginosa						Host, Soil
Pseudomonas azotifigens DSM 17556	66	59	27	40.9091	0.893939	5023044	4639	2523533560	Bacteria	Permanent Draft	Genomic Encyclopedia of Type Strains, Phase I: the one thousand microbial genomes (KMG-I) project	DOE Joint Genome Institute (JGI)	Proteobacteria	Gammaproteobacteria	Pseudomonadales	Pseudomonadaceae	Pseudomonas	Pseudomonas azotifigens	Engineered	Solid waste	Unclassified	Composting		Compost
Pseudomonas caeni DSM 24390	35	41	9	25.7143	1.17143	3025373	2877	2524614874	Bacteria	Permanent Draft	Genomic Encyclopedia of Type Strains, Phase I: the one thousand microbial genomes (KMG-I) project	DOE Joint Genome Institute (JGI)	Proteobacteria	Gammaproteobacteria	Pseudomonadales	Pseudomonadaceae	Pseudomonas	Pseudomonas caeni	Engineered	Wastewater	Unclassified	Unclassified		Bioreactor, Sludge
Pseudomonas cremoricolorata DSM 17059	60	59	21	35	0.983333	4660374	4238	2523533534	Bacteria	Permanent Draft	Genomic Encyclopedia of Type Strains, Phase I: the one thousand microbial genomes (KMG-I) project	DOE Joint Genome Institute (JGI)	Proteobacteria	Gammaproteobacteria	Pseudomonadales	Pseudomonadaceae	Pseudomonas	Pseudomonas cremoricolorata	Environmental	Terrestrial	Unclassified	Agricultural field		Plants, Rice paddies
Pseudomonas fulva DSM 17717	71	61	29	40.8451	0.859155	4770636	4397	2556921649	Bacteria	Permanent Draft	Genomic Encyclopedia of Type Strains, Phase I: the one thousand microbial genomes (KMG-I) project	DOE Joint Genome Institute (JGI)	Proteobacteria	Gammaproteobacteria	Pseudomonadales	Pseudomonadaceae	Pseudomonas	Pseudomonas fulva	Host-associated	Plants
Pseudomonas monteilii DSM 14164	74	81	22	29.7297	1.09459	6310792	6107	2556921620	Bacteria	Permanent Draft	Genomic Encyclopedia of Type Strains, Phase I: the one thousand microbial genomes (KMG-I) project	DOE Joint Genome Institute (JGI)	Proteobacteria	Gammaproteobacteria	Pseudomonadales	Pseudomonadaceae	Pseudomonas	Pseudomonas monteilii	Host-associated	Human	Pulmonary system	Respiratory system		Host
Pseudomonas mosselii DSM 17497	70	76	20	28.5714	1.08571	6262860	5916	2556921653	Bacteria	Permanent Draft	Genomic Encyclopedia of Type Strains, Phase I: the one thousand microbial genomes (KMG-I) project	DOE Joint Genome Institute (JGI)	Proteobacteria	Gammaproteobacteria	Pseudomonadales	Pseudomonadaceae	Pseudomonas	Pseudomonas mosselii	Host-associated	Human	Pulmonary system	Respiratory system		Human trachea
Pseudomonas parafulva DSM 17004	71	62	27	38.0282	0.873239	4958587	4575	2523533547	Bacteria	Permanent Draft	Genomic Encyclopedia of Type Strains, Phase I: the one thousand microbial genomes (KMG-I) project	DOE Joint Genome Institute (JGI)	Proteobacteria	Gammaproteobacteria	Pseudomonadales	Pseudomonadaceae	Pseudomonas	Pseudomonas parafulva	Environmental	Terrestrial	Unclassified	Agricultural field		Rice paddies
Pseudomonas plecoglossicida DSM 15088	69	70	24	34.7826	1.01449	5349493	4976	2556921648	Bacteria	Permanent Draft	Genomic Encyclopedia of Type Strains, Phase I: the one thousand microbial genomes (KMG-I) project	DOE Joint Genome Institute (JGI)	Proteobacteria	Gammaproteobacteria	Pseudomonadales	Pseudomonadaceae	Pseudomonas	Pseudomonas plecoglossicida	Host-associated	Fish
Pseudomonas resinovorans DSM 21078	58	70	17	29.3103	1.2069	6029378	5661	2524614671	Bacteria	Permanent Draft	Genomic Encyclopedia of Type Strains, Phase I: the one thousand microbial genomes (KMG-I) project	DOE Joint Genome Institute (JGI)	Proteobacteria	Gammaproteobacteria	Pseudomonadales	Pseudomonadaceae	Pseudomonas	Pseudomonas resinovorans	Environmental	Terrestrial	Unclassified	Soil		Soil
Pseudomonas taiwanensis DSM 21245	62	67	19	30.6452	1.08065	5416882	5092	2523533561	Bacteria	Permanent Draft	Genomic Encyclopedia of Type Strains, Phase I: the one thousand microbial genomes (KMG-I) project	DOE Joint Genome Institute (JGI)	Proteobacteria	Gammaproteobacteria	Pseudomonadales	Pseudomonadaceae	Pseudomonas	Pseudomonas taiwanensis	Environmental	Terrestrial	Unclassified	Soil		Soil
Pseudomonas thermotolerans DSM 14292	35	40	10	28.5714	1.14286	3757616	3633	2521172647	Bacteria	Permanent Draft	Genomic Encyclopedia of Type Strains, Phase I: the one thousand microbial genomes (KMG-I) project	DOE Joint Genome Institute (JGI)	Proteobacteria	Gammaproteobacteria	Pseudomonadales	Pseudomonadaceae	Pseudomonas	Pseudomonas thermotolerans	Engineered	Wastewater	Unclassified	Industrial wastewater		Aquatic
Pseudomonas vranovensis DSM 16006	62	74	16	25.8065	1.19355	5703346	5366	2523533545	Bacteria	Permanent Draft	Genomic Encyclopedia of Type Strains, Phase I: the one thousand microbial genomes (KMG-I) project	DOE Joint Genome Institute (JGI)	Proteobacteria	Gammaproteobacteria	Pseudomonadales	Pseudomonadaceae	Pseudomonas	Pseudomonas vranovensis	Environmental	Terrestrial	Unclassified	Soil		Soil
Pseudonocardia acaciae DSM 45401	74	68	1	1.35135	0.918919	9931328	9566	2558860112	Bacteria	Permanent Draft	Genomic Encyclopedia of Type Strains, Phase I: the one thousand microbial genomes (KMG-I) project	DOE Joint Genome Institute (JGI)	Actinobacteria	Actinobacteria	Pseudonocardiales	Pseudonocardiaceae	Pseudonocardia	Pseudonocardia acaciae	Host-associated	Plants	Unclassified	Rhizoplane		Plants
Pseudonocardia asaccharolytica DSM 44247	41	37	2	4.87805	0.902439	5056835	5091	2522572182	Bacteria	Permanent Draft	Genomic Encyclopedia of Type Strains, Phase I: the one thousand microbial genomes (KMG-I) project	DOE Joint Genome Institute (JGI)	Actinobacteria	Actinobacteria	Pseudonocardiales	Pseudonocardiaceae	Pseudonocardia	Pseudonocardia asaccharolytica	Engineered	Biotransformation	Unclassified	Unclassified		Compost
Pseudonocardia spinosispora DSM 44797	58	62	3	5.17241	1.06897	9539468	8665	2524614769	Bacteria	Permanent Draft	Genomic Encyclopedia of Type Strains, Phase I: the one thousand microbial genomes (KMG-I) project	DOE Joint Genome Institute (JGI)	Actinobacteria	Actinobacteria	Pseudonocardiales	Pseudonocardiaceae	Pseudonocardia	Pseudonocardia spinosispora	Environmental	Terrestrial	Unclassified	Soil		Soil
Pseudooceanicola nanhaiensis DSM 18065	41	39	6	14.6341	0.95122	4659730	4548	2558309102	Bacteria	Permanent Draft	Genomic Encyclopedia of Type Strains, Phase I: the one thousand microbial genomes (KMG-I) project	DOE Joint Genome Institute (JGI)	Proteobacteria	Alphaproteobacteria	Rhodobacterales	Rhodobacteraceae	Pseudooceanicola	Pseudooceanicola nanhaiensis	Environmental	Aquatic	Oceanic	Marine		Aquatic, Marine, Sediment
Pseudopedobacter saltans DSM 12145	46	34	19	41.3043	0.73913	4635236	3921	649633082	Bacteria	Finished	A Genomic Encyclopedia of Bacteria and Archaea (GEBA)	DOE Joint Genome Institute (JGI)	Bacteroidetes	Sphingobacteriia	Sphingobacteriales	Sphingobacteriaceae	Pseudopedobacter	Pseudopedobacter saltans	Environmental	Terrestrial	Unclassified	Soil		Soil
Pseudorhodobacter ferrugineus DSM 5888	21	20	5	23.8095	0.952381	3430274	3480	2524023154	Bacteria	Permanent Draft	Genomic Encyclopedia of Type Strains, Phase I: the one thousand microbial genomes (KMG-I) project	DOE Joint Genome Institute (JGI)	Proteobacteria	Alphaproteobacteria	Rhodobacterales	Rhodobacteraceae	Pseudorhodobacter	Pseudorhodobacter ferrugineus	Environmental	Aquatic	Unclassified	Marine		Aquatic, Marine, Sea water
Pseudothermotoga elfii DSM 9442	11	10			0.909091	2156227	2153	2558309103	Bacteria	Permanent Draft	Genomic Encyclopedia of Type Strains, Phase I: the one thousand microbial genomes (KMG-I) project	DOE Joint Genome Institute (JGI)	Thermotogae	Thermotogae	Thermotogales	Thermotogaceae	Pseudothermotoga	Pseudothermotoga elfii	Environmental	Terrestrial	Unclassified	Oil reservoir		Oil fields
Pseudothermotoga hypogea DSM 11164	12	13			1.08333	2149654	2152	2565956526	Bacteria	Permanent Draft	Genomic Encyclopedia of Type Strains, Phase I: the one thousand microbial genomes (KMG-I) project	DOE Joint Genome Institute (JGI)	Thermotogae	Thermotogae	Thermotogales	Thermotogaceae	Pseudothermotoga	Pseudothermotoga hypogea	Environmental	Terrestrial	Unclassified	Oil reservoir		Oil fields
Pseudothermotoga thermarum DSM 5069	11	10			0.909091	2039943	2066	2503508007	Bacteria	Finished	A Genomic Encyclopedia of Bacteria and Archaea (GEBA)	DOE Joint Genome Institute (JGI)	Thermotogae	Thermotogae	Thermotogales	Thermotogaceae	Pseudothermotoga	Pseudothermotoga thermarum	Environmental	Terrestrial	Unclassified	Volcanic		Aquatic
Psychrilyobacter atlanticus DSM 19335	23	20	3	13.0435	0.869565	3539325	3414	2524614854	Bacteria	Permanent Draft	Continuation of the Genomic Encyclopedia of Bacteria and Archaea pilot project (GEBA)	DOE Joint Genome Institute (JGI)	Fusobacteria	Fusobacteriia	Fusobacteriales	Fusobacteriaceae	Psychrilyobacter	Psychrilyobacter atlanticus	Environmental	Aquatic	Oceanic	Marine		Aquatic, Marine, Marine sediment, Sediment
Psychrobacter lutiphocae DSM 21542	11	11	2	18.1818	1	3176011	2718	2521172648	Bacteria	Permanent Draft	Genomic Encyclopedia of Type Strains, Phase I: the one thousand microbial genomes (KMG-I) project	DOE Joint Genome Institute (JGI)	Proteobacteria	Gammaproteobacteria	Pseudomonadales	Moraxellaceae	Psychrobacter	Psychrobacter lutiphocae	Host-associated	Animal	Fecal	Digestive system		Host
Psychrobacter phenylpyruvicus DSM 7000	12	11	2	16.6667	0.916667	3099946	2683	2563366723	Bacteria	Permanent Draft	Genomic Encyclopedia of Type Strains, Phase I: the one thousand microbial genomes (KMG-I) project	DOE Joint Genome Institute (JGI)	Proteobacteria	Gammaproteobacteria	Pseudomonadales	Moraxellaceae	Psychrobacter	Psychrobacter phenylpyruvicus	Host-associated	Human	Blood	Circulatory system		Host, Human
Psychroflexus tropicus DSM 15496	16	17	2	12.5	1.0625	3001811	2829	2518645613	Bacteria	Permanent Draft	Genomic Encyclopedia of Type Strains, Phase I: the one thousand microbial genomes (KMG-I) project	DOE Joint Genome Institute (JGI)	Bacteroidetes	Flavobacteriia	Flavobacteriales	Flavobacteriaceae	Psychroflexus	Psychroflexus tropicus	Environmental	Aquatic	Hypersaline	Non-marine Saline and Alkaline		Aquatic, Hypersaline lakes
Psychromonas aquimarina ATCC BAA-1526	61	68	23	37.7049	1.11475	5536496	4865	2524614866	Bacteria	Permanent Draft	Genomic Encyclopedia of Type Strains, Phase I: the one thousand microbial genomes (KMG-I) project	DOE Joint Genome Institute (JGI)	Proteobacteria	Gammaproteobacteria	Alteromonadales	Psychromonadaceae	Psychromonas	Psychromonas aquimarina	Environmental	Aquatic	Oceanic	Marine		Sediment
Psychromonas arctica DSM 14288	39	46	10	25.641	1.17949	4745897	4219	2528311092	Bacteria	Permanent Draft	Genomic Encyclopedia of Type Strains, Phase I: the one thousand microbial genomes (KMG-I) project	DOE Joint Genome Institute (JGI)	Proteobacteria	Gammaproteobacteria	Alteromonadales	Psychromonadaceae	Psychromonas	Psychromonas arctica	Environmental	Aquatic	Unclassified	Marine		Aquatic, Marine, Sea water
Psychromonas hadalis ATCC BAA-638	34	41	8	23.5294	1.20588	3982195	3774	2524614867	Bacteria	Permanent Draft	Genomic Encyclopedia of Type Strains, Phase I: the one thousand microbial genomes (KMG-I) project	DOE Joint Genome Institute (JGI)	Proteobacteria	Gammaproteobacteria	Alteromonadales	Psychromonadaceae	Psychromonas	Psychromonas hadalis	Environmental	Aquatic	Unclassified	Sediment		Aquatic, Sediment
Psychromonas ossibalaenae ATCC BAA-1528	51	61	16	31.3725	1.19608	5206115	4581	2519899699	Bacteria	Permanent Draft	Genomic Encyclopedia of Type Strains, Phase I: the one thousand microbial genomes (KMG-I) project	DOE Joint Genome Institute (JGI)	Proteobacteria	Gammaproteobacteria	Alteromonadales	Psychromonadaceae	Psychromonas	Psychromonas ossibalaenae	Environmental	Aquatic	Intertidal zone	Marine		Aquatic, Marine, Sediment
Psychroserpens burtonensis DSM 12212	35	31	7	20	0.885714	3976448	3664	2524023130	Bacteria	Permanent Draft	Genomic Encyclopedia of Type Strains, Phase I: the one thousand microbial genomes (KMG-I) project	DOE Joint Genome Institute (JGI)	Bacteroidetes	Flavobacteriia	Flavobacteriales	Flavobacteriaceae	Psychroserpens	Psychroserpens burtonensis	Environmental	Aquatic	Lentic	Freshwater		Aquatic, Lake
Raphidiopsis brookii D9	25	21	7	28	0.84	3186511	3057	647000303	Bacteria	Permanent Draft	Raphidiopsis brookii D9	Leibniz Institute	Cyanobacteria	unclassified	Nostocales	Aphanizomenonaceae	Raphidiopsis	Raphidiopsis brookii
Rathayibacter toxicus DSM 7488	13	13			1	2299693	2251	2524023208	Bacteria	Permanent Draft	Genomic Encyclopedia of Type Strains, Phase I: the one thousand microbial genomes (KMG-I) project	DOE Joint Genome Institute (JGI)	Actinobacteria	Actinobacteria	Micrococcales	Microbacteriaceae	Rathayibacter	Rathayibacter toxicus	Host-associated	Plants	Unclassified	Unclassified		Plants
Rheinheimera baltica DSM 14885	50	61	11	22	1.22	4351767	4187	2523533585	Bacteria	Permanent Draft	Genomic Encyclopedia of Type Strains, Phase I: the one thousand microbial genomes (KMG-I) project	DOE Joint Genome Institute (JGI)	Proteobacteria	Gammaproteobacteria	Chromatiales	Chromatiaceae	Rheinheimera	Rheinheimera baltica	Environmental	Aquatic	Marginal Sea	Marine		Aquatic, Marine, Sea water
Rheinheimera perlucida DSM 18276	43	48	8	18.6047	1.11628	4000424	3790	2521172649	Bacteria	Permanent Draft	Genomic Encyclopedia of Type Strains, Phase I: the one thousand microbial genomes (KMG-I) project	DOE Joint Genome Institute (JGI)	Proteobacteria	Gammaproteobacteria	Chromatiales	Chromatiaceae	Rheinheimera	Rheinheimera perlucida	Environmental	Aquatic	Unclassified	Freshwater		Aquatic, Surface water
Rhizobium selenitireducens ATCC BAA-1503	43	48	8	18.6047	1.11628	4976687	4780	2545555877	Bacteria	Permanent Draft	Genomic Encyclopedia of Type Strains, Phase I: the one thousand microbial genomes (KMG-I) project	DOE Joint Genome Institute (JGI)	Proteobacteria	Alphaproteobacteria	Rhizobiales	Rhizobiaceae	Rhizobium	Rhizobium selenitireducens	Engineered	Biotransformation	Unclassified	Unclassified		Bioreactor
Rhizobium undicola ATCC 700741	36	40	9	25	1.11111	4133860	3765	2558860983	Bacteria	Permanent Draft	Genomic Encyclopedia of Type Strains, Phase I: the one thousand microbial genomes (KMG-I) project	DOE Joint Genome Institute (JGI)	Proteobacteria	Alphaproteobacteria	Rhizobiales	Rhizobiaceae	Rhizobium	Rhizobium undicola	Host-associated	Plants	Unclassified	Rhizoplane		Plants
Rhodonellum psychrophilum DSM 17998	54	47	13	24.0741	0.87037	5193701	4476	2519899653	Bacteria	Permanent Draft	Genomic Encyclopedia of Type Strains, Phase I: the one thousand microbial genomes (KMG-I) project	DOE Joint Genome Institute (JGI)	Bacteroidetes	Cytophagia	Cytophagales	Cytophagaceae	Rhodonellum	Rhodonellum psychrophilum	Environmental	Terrestrial	Unclassified	Geologic		Arctic, Endolithic, Rock, Submarine
Rhodothermus marinus R-10, DSM 4252	33	30	4	12.1212	0.909091	3386737	2965	646311949	Bacteria	Finished	A Genomic Encyclopedia of Bacteria and Archaea (GEBA)	DOE Joint Genome Institute (JGI)	Bacteroidetes	Cytophagia	Rhodothermales	Rhodothermaceae	Rhodothermus	marinus	Environmental	Aquatic	Unclassified	Thermal springs		Aquatic, Hot spring
Rhodovibrio salinarum DSM 9154	42	35	6	14.2857	0.833333	4176524	3863	2516653055	Bacteria	Permanent Draft	Continuation of the Genomic Encyclopedia of Bacteria and Archaea pilot project (GEBA)	DOE Joint Genome Institute (JGI)	Proteobacteria	Alphaproteobacteria	Rhodospirillales	Rhodospirillaceae	Rhodovibrio	Rhodovibrio salinarum	Engineered	Solid waste	Unclassified	Composting		Compost
Riemerella anatipestifer A350/72, DSM 15868	5	5			1	2155121	2052	649633092	Bacteria	Finished	A Genomic Encyclopedia of Bacteria and Archaea (GEBA)	DOE Joint Genome Institute (JGI)	Bacteroidetes	Flavobacteriia	Flavobacteriales	Flavobacteriaceae	Riemerella	Riemerella anatipestifer	Host-associated	Birds	Blood	Circulatory system		Bird, Host
Riemerella columbina DSM 16469	7	7	1	14.2857	1	2436793	2499	2517434010	Bacteria	Permanent Draft	Genomic Encyclopedia of Type Strains, Phase I: the one thousand microbial genomes (KMG-I) project	DOE Joint Genome Institute (JGI)	Bacteroidetes	Flavobacteriia	Flavobacteriales	Flavobacteriaceae	Riemerella	Riemerella columbina	Host-associated	Birds	Unclassified	Unclassified		Bird, Host
Rikenella microfusus Q-1, DSM 15922	10	9	2	20	0.9	2880076	2376	2509601020	Bacteria	Permanent Draft	A Genomic Encyclopedia of Bacteria and Archaea (GEBA)	DOE Joint Genome Institute (JGI)	Bacteroidetes	Bacteroidia	Bacteroidales	Rikenellaceae	Rikenella	Rikenella microfusus	Host-associated	Birds	Unclassified	Digestive system		Bird, Host
Robiginitomaculum antarcticum DSM 21748	29	23	4	13.7931	0.793103	2769471	2687	2522125083	Bacteria	Permanent Draft	Genomic Encyclopedia of Type Strains, Phase I: the one thousand microbial genomes (KMG-I) project	DOE Joint Genome Institute (JGI)	Proteobacteria	Alphaproteobacteria	Rhodobacterales	Hyphomonadaceae	Robiginitomaculum	Robiginitomaculum antarcticum	Environmental	Aquatic	Pelagic	Marine		Aquatic, Marine, Sea water
Rodentibacter pneumotropicus DSM 21403	8	7	2	25	0.875	2259784	2154	2515154191	Bacteria	Permanent Draft	Genomic Encyclopedia of Type Strains, Phase I: the one thousand microbial genomes (KMG-I) project	DOE Joint Genome Institute (JGI)	Proteobacteria	Gammaproteobacteria	Pasteurellales	Pasteurellaceae	Rodentibacter	Rodentibacter pneumotropicus	Host-associated	Mammals	Unclassified	Unclassified		Host, Mouse
Roseomonas aerilata DSM 19363	89	50	39	43.8202	0.561798	6430623	6168	2565956516	Bacteria	Permanent Draft	Genomic Encyclopedia of Type Strains, Phase I: the one thousand microbial genomes (KMG-I) project	DOE Joint Genome Institute (JGI)	Proteobacteria	Alphaproteobacteria	Rhodospirillales	Acetobacteraceae	Roseomonas	Roseomonas aerilata	Environmental	Air	Unclassified	Unclassified		Air
Roseomonas gilardii rosea ATCC BAA-691	36	29	17	47.2222	0.805556	4614227	4287	2540341198	Bacteria	Permanent Draft	Genomic Encyclopedia of Type Strains, Phase I: the one thousand microbial genomes (KMG-I) project	DOE Joint Genome Institute (JGI)	Proteobacteria	Alphaproteobacteria	Rhodospirillales	Acetobacteraceae	Roseomonas	Roseomonas gilardii	Host-associated	Human	Blood	Circulatory system		Host
Roseomonas mucosa ATCC BAA-692	42	30	18	42.8571	0.714286	4864580	4509	2558309106	Bacteria	Permanent Draft	Genomic Encyclopedia of Type Strains, Phase I: the one thousand microbial genomes (KMG-I) project	DOE Joint Genome Institute (JGI)	Proteobacteria	Alphaproteobacteria	Rhodospirillales	Acetobacteraceae	Roseomonas	Roseomonas mucosa	Host-associated	Human	Blood	Circulatory system
Ruania albidiflava DSM 18029	28	30			1.07143	4174923	3891	2524614511	Bacteria	Permanent Draft	Genomic Encyclopedia of Type Strains, Phase I: the one thousand microbial genomes (KMG-I) project	DOE Joint Genome Institute (JGI)	Actinobacteria	Actinobacteria	Micrococcales	Ruaniaceae	Ruania	Ruania albidiflava	Environmental	Terrestrial	Unclassified	Soil		Soil
Rubidibacter lacunae KORDI 51-2	17	21	6	35.2941	1.23529	4153658	3507	2524023186	Bacteria	Permanent Draft	Rubidibacter lacunae KORDI-51	Korea Institute of Ocean Science and Technology (KIOST)	Cyanobacteria	unclassified	Chroococcales	Aphanothecaceae	Rubidibacter	Rubidibacter lacunae	Environmental	Aquatic	Intertidal zone	Marine		Aquatic, Marine, Sea water
Rubinisphaera brasiliensis DSM 5305	44	37	19	43.1818	0.840909	6006602	4865	649633083	Bacteria	Finished	A Genomic Encyclopedia of Bacteria and Archaea (GEBA)	DOE Joint Genome Institute (JGI)	Planctomycetes	Planctomycetia	Planctomycetales	Planctomycetaceae	Rubinisphaera	Rubinisphaera brasiliensis	Environmental	Aquatic	Saline	Non-marine Saline and Alkaline		Aquatic, Saline water
Rubritalea marina DSM 17716	13	14	3	23.0769	1.07692	3015101	2733	2518645606	Bacteria	Permanent Draft	Genomic Encyclopedia of Type Strains, Phase I: the one thousand microbial genomes (KMG-I) project	DOE Joint Genome Institute (JGI)	Verrucomicrobia	Verrucomicrobiae	Verrucomicrobiales	Rubritaleaceae	Rubritalea	Rubritalea marina	Host-associated	Unclassified	Unclassified	Unclassified		Aquatic, Host, Marine
Rubritepida flocculans DSM 14296	28	26	8	28.5714	0.928571	3839799	3824	2524614851	Bacteria	Permanent Draft	Genomic Encyclopedia of Type Strains, Phase I: the one thousand microbial genomes (KMG-I) project	DOE Joint Genome Institute (JGI)	Proteobacteria	Alphaproteobacteria	Rhodospirillales	Acetobacteraceae	Rubritepida	Rubritepida flocculans	Environmental	Aquatic	Unclassified	Thermal springs		Aquatic, Hot spring
Rubrivivax benzoatilyticus ATCC BAA-35	69	61	27	39.1304	0.884058	4165746	3871	2523533586	Bacteria	Permanent Draft	Genomic Encyclopedia of Type Strains, Phase I: the one thousand microbial genomes (KMG-I) project	DOE Joint Genome Institute (JGI)	Proteobacteria	Betaproteobacteria	Burkholderiales	unclassified	Rubrivivax	Rubrivivax benzoatilyticus	Environmental	Terrestrial	Unclassified	Soil		Rhizosphere, Rice paddy soil, Soil
Rubrobacter radiotolerans DSM 5868	26	22	4	15.3846	0.846154	3398074	3317	2505679031	Bacteria	Finished	A Genomic Encyclopedia of Bacteria and Archaea (GEBA)	DOE Joint Genome Institute (JGI)	Actinobacteria	Rubrobacteria	Rubrobacterales	Rubrobacteraceae	Rubrobacter	Rubrobacter radiotolerans	Environmental	Aquatic	Unclassified	Thermal springs		Aquatic, Hot spring
Rudaea cellulosilytica DSM 22992	33	40	4	12.1212	1.21212	4343639	3775	2519899509	Bacteria	Permanent Draft	Genomic Encyclopedia of Type Strains, Phase I: the one thousand microbial genomes (KMG-I) project	DOE Joint Genome Institute (JGI)	Proteobacteria	Gammaproteobacteria	Lysobacterales	Lysobacteraceae	Rudaea	Rudaea cellulosilytica	Environmental	Terrestrial	Unclassified	Soil		Soil
Rudanella lutea DSM 19387	82	79	16	19.5122	0.963415	6546036	5356	2517093013	Bacteria	Permanent Draft	Continuation of the Genomic Encyclopedia of Bacteria and Archaea pilot project (GEBA)	DOE Joint Genome Institute (JGI)	Bacteroidetes	Cytophagia	Cytophagales	Cytophagaceae	Rudanella	Rudanella lutea	Environmental	Air	Unclassified	Unclassified		Air
Ruminococcus albus DSM 20455	26	26	3	11.5385	1	4332295	4026	2558860976	Bacteria	Permanent Draft	Genomic Encyclopedia of Type Strains, Phase I: the one thousand microbial genomes (KMG-I) project	DOE Joint Genome Institute (JGI)	Firmicutes	Clostridia	Clostridiales	Ruminococcaceae	Ruminococcus	Ruminococcus albus	Host-associated	Mammals	Foregut	Digestive system		Bovine, Bovine rumen, Host
Ruminococcus flavefaciens ATCC 19208	31	31	1	3.22581	1	3587803	3159	2546825524	Bacteria	Permanent Draft	Genomic Encyclopedia of Type Strains, Phase I: the one thousand microbial genomes (KMG-I) project	DOE Joint Genome Institute (JGI)	Firmicutes	Clostridia	Clostridiales	Ruminococcaceae	Ruminococcus	Ruminococcus flavefaciens	Host-associated	Mammals	Foregut	Digestive system
Ruminococcus gauvreauii DSM 19829	74	63	15	20.2703	0.851351	4096474	3918	2524023243	Bacteria	Permanent Draft	Genomic Encyclopedia of Type Strains, Phase I: the one thousand microbial genomes (KMG-I) project	DOE Joint Genome Institute (JGI)	Firmicutes	Clostridia	Clostridiales	Ruminococcaceae	Ruminococcus	Ruminococcus gauvreauii	Host-associated	Human	Large intestine	Digestive system		Host, Human
Runella limosa DSM 17973	78	90	14	17.9487	1.15385	7555966	6298	2527291724	Bacteria	Permanent Draft	Genomic Encyclopedia of Type Strains, Phase I: the one thousand microbial genomes (KMG-I) project	DOE Joint Genome Institute (JGI)	Bacteroidetes	Cytophagia	Cytophagales	Cytophagaceae	Runella	Runella limosa	Engineered	Wastewater	Unclassified	Unclassified		Sludge, Wastewater
Runella slithyformis LSU4, DSM 19594	66	75	14	21.2121	1.13636	6919729	6025	2505679030	Bacteria	Finished	A Genomic Encyclopedia of Bacteria and Archaea (GEBA)	DOE Joint Genome Institute (JGI)	Bacteroidetes	Cytophagia	Cytophagales	Cytophagaceae	Runella	Runella slithyformis	Environmental	Aquatic	Unclassified	Freshwater		Aquatic, Fresh water, Lake
Runella zeae DSM 19591	84	95	15	17.8571	1.13095	7602614	6468	2524614645	Bacteria	Permanent Draft	Genomic Encyclopedia of Type Strains, Phase I: the one thousand microbial genomes (KMG-I) project	DOE Joint Genome Institute (JGI)	Bacteroidetes	Cytophagia	Cytophagales	Cytophagaceae	Runella	Runella zeae	Host-associated	Plants	Unclassified	Unclassified		Plants
Saccharibacillus kuerlensis DSM 22868	70	59	10	14.2857	0.842857	4701363	4174	2518645608	Bacteria	Permanent Draft	Genomic Encyclopedia of Type Strains, Phase I: the one thousand microbial genomes (KMG-I) project	DOE Joint Genome Institute (JGI)	Firmicutes	Bacilli	Bacillales	Paenibacillaceae	Saccharibacillus	Saccharibacillus kuerlensis	Environmental	Terrestrial	Unclassified	Soil		Soil
Saccharibacter floricola DSM 15669	7	11			1.57143	2384067	2291	2518645607	Bacteria	Permanent Draft	Genomic Encyclopedia of Type Strains, Phase I: the one thousand microbial genomes (KMG-I) project	DOE Joint Genome Institute (JGI)	Proteobacteria	Alphaproteobacteria	Rhodospirillales	Acetobacteraceae	Saccharibacter	Saccharibacter floricola	Host-associated	Plants	Unclassified	Unclassified		Plants
Saccharicrinis fermentans DSM 9555	81	39	36	44.4444	0.481481	5982061	4809	2509601038	Bacteria	Permanent Draft	A Genomic Encyclopedia of Bacteria and Archaea (GEBA)	DOE Joint Genome Institute (JGI)	Bacteroidetes	Cytophagia	Cytophagales	Cytophagaceae	Saccharicrinis	Saccharicrinis fermentans	Environmental	Terrestrial	Unclassified	Soil		Aquatic, Marine, Mud
Saccharomonospora viridis P101, DSM 43017	37	25			0.675676	4308349	3962	644736404	Bacteria	Finished	A Genomic Encyclopedia of Bacteria and Archaea (GEBA)	DOE Joint Genome Institute (JGI)	Actinobacteria	Actinobacteria	Pseudonocardiales	Pseudonocardiaceae	Saccharomonospora	Saccharomonospora viridis	Environmental	Aquatic	Wetlands	Freshwater		Bog, Wetland
Saccharospirillum impatiens DSM 12546	49	58	14	28.5714	1.18367	4745199	4444	2524614672	Bacteria	Permanent Draft	Genomic Encyclopedia of Type Strains, Phase I: the one thousand microbial genomes (KMG-I) project	DOE Joint Genome Institute (JGI)	Proteobacteria	Gammaproteobacteria	Oceanospirillales	Saccharospirillaceae	Saccharospirillum	Saccharospirillum impatiens	Environmental	Aquatic	Hypersaline	Non-marine Saline and Alkaline		Aquatic, Hypersaline lakes
Salinarimonas rosea DSM 21201	52	53	14	26.9231	1.01923	5245321	4952	2522572188	Bacteria	Permanent Draft	Genomic Encyclopedia of Type Strains, Phase I: the one thousand microbial genomes (KMG-I) project	DOE Joint Genome Institute (JGI)	Proteobacteria	Alphaproteobacteria	Rhizobiales	Salinarimonadaceae	Salinarimonas	Salinarimonas rosea	Environmental	Terrestrial	Mine	Geologic		Salt mine
Salinicoccus albus DSM 19776	15	15			1	2644465	2773	2519899640	Bacteria	Permanent Draft	Genomic Encyclopedia of Type Strains, Phase I: the one thousand microbial genomes (KMG-I) project	DOE Joint Genome Institute (JGI)	Firmicutes	Bacilli	Bacillales	Staphylococcaceae	Salinicoccus	Salinicoccus albus	Environmental	Terrestrial	Mine	Geologic		Salt mine
Salinicoccus luteus DSM 17002	13	11			0.846154	2556530	2618	2565956509	Bacteria	Permanent Draft	Genomic Encyclopedia of Type Strains, Phase I: the one thousand microbial genomes (KMG-I) project	DOE Joint Genome Institute (JGI)	Firmicutes	Bacilli	Bacillales	Staphylococcaceae	Salinicoccus	Salinicoccus luteus	Environmental	Terrestrial	Unclassified	Soil		Soil
Salinimicrobium terrae DSM 17865	30	25	7	23.3333	0.833333	3546798	3253	2522125157	Bacteria	Permanent Draft	Genomic Encyclopedia of Type Strains, Phase I: the one thousand microbial genomes (KMG-I) project	DOE Joint Genome Institute (JGI)	Bacteroidetes	Flavobacteriia	Flavobacteriales	Flavobacteriaceae	Salinimicrobium	Salinimicrobium terrae	Environmental	Terrestrial	Unclassified	Soil		Saline soil, Soil
Salinimicrobium xinjiangense DSM 19287	34	30	7	20.5882	0.882353	3764506	3432	2524023136	Bacteria	Permanent Draft	Genomic Encyclopedia of Type Strains, Phase I: the one thousand microbial genomes (KMG-I) project	DOE Joint Genome Institute (JGI)	Bacteroidetes	Flavobacteriia	Flavobacteriales	Flavobacteriaceae	Salinimicrobium	Salinimicrobium xinjiangense	Environmental	Terrestrial	Unclassified	Soil		Aquatic, Soil
Salinimonas chungwhensis DSM 16280	40	46	14	35	1.15	3987546	3692	2518645602	Bacteria	Permanent Draft	Genomic Encyclopedia of Type Strains, Phase I: the one thousand microbial genomes (KMG-I) project	DOE Joint Genome Institute (JGI)	Proteobacteria	Gammaproteobacteria	Alteromonadales	Alteromonadaceae	Salinimonas	Salinimonas chungwhensis	Environmental	Aquatic	Salt crystallizer ponds	Non-marine Saline and Alkaline		Solar saltern
Salisaeta longa DSM 21114	39	20	11	28.2051	0.512821	3399024	2833	2517093009	Bacteria	Permanent Draft	Continuation of the Genomic Encyclopedia of Bacteria and Archaea pilot project (GEBA)	DOE Joint Genome Institute (JGI)	Bacteroidetes	Cytophagia	Rhodothermales	Rhodothermaceae	Salisaeta	longa	Environmental	Aquatic	Unclassified	Unclassified		Aquatic, Marine
Salsuginibacillus kocurii DSM 18087	21	20			0.952381	3833679	3712	2517572235	Bacteria	Permanent Draft	Genomic Encyclopedia of Type Strains, Phase I: the one thousand microbial genomes (KMG-I) project	DOE Joint Genome Institute (JGI)	Firmicutes	Bacilli	Bacillales	Bacillaceae	Salsuginibacillus	Salsuginibacillus kocurii	Environmental	Aquatic	Alkaline	Non-marine Saline and Alkaline		Aquatic, Sediment, Soda lakes
Sandarakinorhabdus limnophila DSM 17366	11	13	2	18.1818	1.18182	2613739	2586	2523231034	Bacteria	Permanent Draft	Genomic Encyclopedia of Type Strains, Phase I: the one thousand microbial genomes (KMG-I) project	DOE Joint Genome Institute (JGI)	Proteobacteria	Alphaproteobacteria	Sphingomonadales	Sphingomonadaceae	Sandarakinorhabdus	Sandarakinorhabdus limnophila	Environmental	Aquatic	Unclassified	Freshwater		Aquatic, Fresh water, Lake
Sanguibacter keddieii ST-74, DSM 10542	41	42			1.02439	4253413	3800	646564565	Bacteria	Finished	A Genomic Encyclopedia of Bacteria and Archaea (GEBA)	DOE Joint Genome Institute (JGI)	Actinobacteria	Actinobacteria	Micrococcales	Sanguibacteraceae	Sanguibacter	Sanguibacter keddieii	Host-associated	Animal	Unclassified	Circulatory system		Bovine, Host
Saprospira grandis HR1, DSM 2844	20	15	1	5	0.75	4495250	3598	2509276035	Bacteria	Permanent Draft	A Genomic Encyclopedia of Bacteria and Archaea (GEBA)	DOE Joint Genome Institute (JGI)	Bacteroidetes	Saprospiria	Saprospirales	Saprospiraceae	Saprospira	Saprospira grandis	Host-associated	Arthropoda	Unclassified	Unclassified		Marine
Sciscionella marina DSM 45152	50	54			1.08	8536451	8212	2515154143	Bacteria	Permanent Draft	Genomic Encyclopedia of Type Strains, Phase I: the one thousand microbial genomes (KMG-I) project	DOE Joint Genome Institute (JGI)	Actinobacteria	Actinobacteria	Pseudonocardiales	Pseudonocardiaceae	Sciscionella	Sciscionella marina	Environmental	Aquatic	Oceanic	Marine		Aquatic, Marine, Sediment
Scytonema hofmanni PCC 7110	217	148	90	41.4747	0.682028	12011284	10868	2551306141	Bacteria	Permanent Draft	Scytonema hofmanni PCC 7110	Heinrich Heine University of Dusseldorf	Cyanobacteria	unclassified	Nostocales	Scytonemataceae	Scytonema	Scytonema hofmannii	Environmental	Terrestrial	Unclassified	Geologic
Scytonema millei VB511283	145	146	61	42.069	1.0069	11627246	11279	2648501120	Bacteria	Draft	Scytonema millei VB511283 Genome sequencing	Indian Institute of Chemical Biology	Cyanobacteria	unclassified	Nostocales	Scytonemataceae	Scytonema	Scytonema millei
Scytonema tolypothrichoides VB-61278	148	131	55	37.1622	0.885135	10008488	8983	2645727633	Bacteria	Draft	Scytonema tolypothrichoides VB-61278 Genome sequencing	Indian Institute of Chemical Biology	Cyanobacteria	unclassified	Nostocales	Scytonemataceae	Scytonema	Scytonema tolypothrichoides
Sebaldella termitidis ATCC 33386	12	12			1	4486650	4266	646311952	Bacteria	Finished	A Genomic Encyclopedia of Bacteria and Archaea (GEBA)	DOE Joint Genome Institute (JGI)	Fusobacteria	Fusobacteriia	Fusobacteriales	Leptotrichiaceae	Sebaldella	Sebaldella termitidis	Host-associated	Insecta	Unclassified	Digestive system		Gut, Host, Insect, Termite, Termite gut
Sedimenticola selenatireducens DSM 17993	64	75	9	14.0625	1.17188	4588530	4331	2513237155	Bacteria	Permanent Draft	Genomic Encyclopedia of Type Strains, Phase I: the one thousand microbial genomes (KMG-I) project	DOE Joint Genome Institute (JGI)	Proteobacteria	Gammaproteobacteria	unclassified	unclassified	Sedimenticola	Sedimenticola selenatireducens	Engineered	Lab enrichment	Marine media	Defined media		Aquatic, Estuaries, Estuarine sediment, Sediment
Sediminimonas qiaohouensis DSM 21189	26	23	9	34.6154	0.884615	3554982	3528	2523533612	Bacteria	Permanent Draft	Genomic Encyclopedia of Type Strains, Phase I: the one thousand microbial genomes (KMG-I) project	DOE Joint Genome Institute (JGI)	Proteobacteria	Alphaproteobacteria	Rhodobacterales	Rhodobacteraceae	Sediminimonas	Sediminimonas qiaohouensis	Environmental	Terrestrial	Mine	Geologic		Salt mine
Sediminispirochaeta bajacaliforniensis DSM 16054	90	81	20	22.2222	0.9	4576607	4325	2518645589	Bacteria	Permanent Draft	Genomic Encyclopedia of Type Strains, Phase I: the one thousand microbial genomes (KMG-I) project	DOE Joint Genome Institute (JGI)	Spirochaetes	Spirochaetia	Spirochaetales	Spirochaetaceae	Sediminispirochaeta	Sediminispirochaeta bajacaliforniensis	Environmental	Aquatic				Mat
Sediminispirochaeta smaragdinae DSM 11293	89	76	20	22.4719	0.853933	4653970	4363	648028052	Bacteria	Finished	A Genomic Encyclopedia of Bacteria and Archaea (GEBA)	DOE Joint Genome Institute (JGI)	Spirochaetes	Spirochaetia	Spirochaetales	Spirochaetaceae	Sediminispirochaeta	Sediminispirochaeta smaragdinae	Environmental	Terrestrial	Unclassified	Oil reservoir		Oil fields
Segetibacter koreensis DSM 18137	78	88	14	17.9487	1.12821	6107890	5211	2516143113	Bacteria	Permanent Draft	Genomic Encyclopedia of Type Strains, Phase I: the one thousand microbial genomes (KMG-I) project	DOE Joint Genome Institute (JGI)	Bacteroidetes	Sphingobacteriia	Sphingobacteriales	Chitinophagaceae	Segetibacter	Segetibacter koreensis	Environmental	Terrestrial	Unclassified	Soil		Soil
Segniliparus rotundus CDC 1076, DSM 44985	10	10			1	3157527	3126	646564566	Bacteria	Finished	A Genomic Encyclopedia of Bacteria and Archaea (GEBA)	DOE Joint Genome Institute (JGI)	Actinobacteria	Actinobacteria	Corynebacteriales	Segniliparaceae	Segniliparus	Segniliparus rotundus	Host-associated	Human	Pulmonary system	Respiratory system		Host, Human
Selenomonas artemidis DSM 19719	9	11			1.22222	2352444	2270	2526164534	Bacteria	Permanent Draft	Genomic Encyclopedia of Type Strains, Phase I: the one thousand microbial genomes (KMG-I) project	DOE Joint Genome Institute (JGI)	Firmicutes	Negativicutes	Selenomonadales	Selenomonadaceae	Selenomonas	Selenomonas artemidis	Host-associated	Human	Oral	Digestive system		Host, Human
Selenomonas bovis DSM 23594	12	17			1.41667	2692408	2587	2518645620	Bacteria	Permanent Draft	Genomic Encyclopedia of Type Strains, Phase I: the one thousand microbial genomes (KMG-I) project	DOE Joint Genome Institute (JGI)	Firmicutes	Negativicutes	Selenomonadales	Selenomonadaceae	Selenomonas	Selenomonas bovis	Host-associated	Mammals	Foregut	Digestive system		Host
Selenomonas sputigena DSM 20758	9	12			1.33333	2568361	2366	2504557006	Bacteria	Finished	A Genomic Encyclopedia of Bacteria and Archaea (GEBA)	DOE Joint Genome Institute (JGI)	Firmicutes	Negativicutes	Selenomonadales	Selenomonadaceae	Selenomonas	Selenomonas sputigena	Host-associated	Human	Oral	Digestive system		Host, Human, Human oral cavity
Serinicoccus marinus DSM 15273	17	18			1.05882	3396505	3295	2524614805	Bacteria	Permanent Draft	Genomic Encyclopedia of Type Strains, Phase I: the one thousand microbial genomes (KMG-I) project	DOE Joint Genome Institute (JGI)	Actinobacteria	Actinobacteria	Micrococcales	Intrasporangiaceae	Serinicoccus	Serinicoccus marinus	Environmental	Aquatic	Marginal Sea	Marine		Aquatic, Marine, Sea water
Shewanella colwelliana ATCC 39565	37	48	6	16.2162	1.2973	4580838	4173	2545555858	Bacteria	Permanent Draft	Genomic Encyclopedia of Type Strains, Phase I: the one thousand microbial genomes (KMG-I) project	DOE Joint Genome Institute (JGI)	Proteobacteria	Gammaproteobacteria	Alteromonadales	Shewanellaceae	Shewanella	Shewanella colwelliana	Host-associated	Mollusca	Unclassified	Unclassified		Estuaries, Oyster
Shewanella fidelis ATCC BAA-318	40	50	11	27.5	1.25	4800633	4241	2545555820	Bacteria	Permanent Draft	Genomic Encyclopedia of Type Strains, Phase I: the one thousand microbial genomes (KMG-I) project	DOE Joint Genome Institute (JGI)	Proteobacteria	Gammaproteobacteria	Alteromonadales	Shewanellaceae	Shewanella	Shewanella fidelis	Environmental	Aquatic	Unclassified	Sediment
Shewanella waksmanii ATCC BAA-643	51	56	13	25.4902	1.09804	4973311	4519	2546825523	Bacteria	Permanent Draft	Genomic Encyclopedia of Type Strains, Phase I: the one thousand microbial genomes (KMG-I) project	DOE Joint Genome Institute (JGI)	Proteobacteria	Gammaproteobacteria	Alteromonadales	Shewanellaceae	Shewanella	Shewanella waksmanii	Host-associated	Unclassified	Unclassified	Unclassified		Aquatic, Host, Marine
Shimazuella kribbensis DSM 45090	43	39			0.906977	4187023	4333	2515154144	Bacteria	Permanent Draft	Genomic Encyclopedia of Type Strains, Phase I: the one thousand microbial genomes (KMG-I) project	DOE Joint Genome Institute (JGI)	Firmicutes	Bacilli	Bacillales	Thermoactinomycetaceae	Shimazuella	Shimazuella kribbensis	Environmental	Terrestrial	Unclassified	Soil		Soil
Silanimonas lenta DSM 16282	27	36	6	22.2222	1.33333	2647044	2455	2524614862	Bacteria	Permanent Draft	Genomic Encyclopedia of Type Strains, Phase I: the one thousand microbial genomes (KMG-I) project	DOE Joint Genome Institute (JGI)	Proteobacteria	Gammaproteobacteria	Lysobacterales	Lysobacteraceae	Silanimonas	Silanimonas lenta	Environmental	Aquatic	Unclassified	Thermal springs		Aquatic, Hot spring
Simiduia agarivorans DSM 21679	52	52	24	46.1538	1	4274427	3856	2522572190	Bacteria	Permanent Draft	Genomic Encyclopedia of Type Strains, Phase I: the one thousand microbial genomes (KMG-I) project	DOE Joint Genome Institute (JGI)	Proteobacteria	Gammaproteobacteria	Cellvibrionales	Cellvibrionaceae	Simiduia	Simiduia agarivorans	Environmental	Aquatic	Coastal	Marine		Aquatic, Marine, Sea water
Simplicispira psychrophila DSM 11588	39	42	9	23.0769	1.07692	3600773	3360	2558309000	Bacteria	Permanent Draft	Genomic Encyclopedia of Type Strains, Phase I: the one thousand microbial genomes (KMG-I) project	DOE Joint Genome Institute (JGI)	Proteobacteria	Betaproteobacteria	Burkholderiales	Comamonadaceae	Simplicispira	Simplicispira psychrophila	Host-associated	Plants	Unclassified	Unclassified		Plants
Singulisphaera acidiphila MOB10, DSM 18658	69	64	31	44.9275	0.927536	9755686	7683	2509601004	Bacteria	Finished	A Genomic Encyclopedia of Bacteria and Archaea (GEBA)	DOE Joint Genome Institute (JGI)	Planctomycetes	Planctomycetia	Planctomycetales	Isosphaeraceae	Singulisphaera	Singulisphaera acidiphila	Environmental	Aquatic	Wetlands	Freshwater		Acidic wetlands, Bog, Peat, Wetland
Slackia heliotrinireducens RHS 1, DSM 20476	15	13			0.866667	3165038	2852	644736405	Bacteria	Finished	A Genomic Encyclopedia of Bacteria and Archaea (GEBA)	DOE Joint Genome Institute (JGI)	Actinobacteria	Coriobacteriia	Coriobacteriales	Coriobacteriaceae	Slackia	Slackia heliotrinireducens	Host-associated	Mammals	Foregut	Digestive system		Host
Smaragdicoccus niigatensis DSM 44881	47	38			0.808511	5320466	5200	2519103184	Bacteria	Permanent Draft	Genomic Encyclopedia of Type Strains, Phase I: the one thousand microbial genomes (KMG-I) project	DOE Joint Genome Institute (JGI)	Actinobacteria	Actinobacteria	Corynebacteriales	Nocardiaceae	Smaragdicoccus	Smaragdicoccus niigatensis	Environmental	Terrestrial	Unclassified	Soil		Soil
Solimonas flava DSM 18980	43	50	9	20.9302	1.16279	4460203	4012	2526164694	Bacteria	Permanent Draft	Genomic Encyclopedia of Type Strains, Phase I: the one thousand microbial genomes (KMG-I) project	DOE Joint Genome Institute (JGI)	Proteobacteria	Gammaproteobacteria	Nevskiales	Sinobacteraceae	Solimonas	Solimonas flava	Environmental	Terrestrial	Unclassified	Soil		Soil
Solimonas soli DSM 21787	40	43	13	32.5	1.075	4186503	3843	2528768146	Bacteria	Permanent Draft	Genomic Encyclopedia of Type Strains, Phase I: the one thousand microbial genomes (KMG-I) project	DOE Joint Genome Institute (JGI)	Proteobacteria	Gammaproteobacteria	Xanthomonadales	Solimonadaceae	Solimonas	Solimonas soli	Environmental	Terrestrial	Unclassified	Soil		Soil
Solimonas variicoloris DSM 15731	36	44	6	16.6667	1.22222	4119451	3793	2521172650	Bacteria	Permanent Draft	Genomic Encyclopedia of Type Strains, Phase I: the one thousand microbial genomes (KMG-I) project	DOE Joint Genome Institute (JGI)	Proteobacteria	Gammaproteobacteria	Nevskiales	Sinobacteraceae	Solimonas	Solimonas variicoloris	Engineered	Biotransformation	Unclassified	Unclassified
Solirubrobacter soli DSM 22325	143	145	17	11.8881	1.01399	9313965	8699	2524023148	Bacteria	Permanent Draft	Genomic Encyclopedia of Type Strains, Phase I: the one thousand microbial genomes (KMG-I) project	DOE Joint Genome Institute (JGI)	Actinobacteria	Thermoleophilia	Solirubrobacterales	Solirubrobacteraceae	Solirubrobacter	Solirubrobacter soli	Environmental	Terrestrial	Unclassified	Soil		Soil
Solitalea canadensis USAM 9D, DSM 3403	38	37	7	18.4211	0.973684	5202069	4490	2509276062	Bacteria	Finished	A Genomic Encyclopedia of Bacteria and Archaea (GEBA)	DOE Joint Genome Institute (JGI)	Bacteroidetes	Sphingobacteriia	Sphingobacteriales	Sphingobacteriaceae	Solitalea	Solitalea canadensis	Environmental	Terrestrial	Unclassified	Soil		Soil
Solobacterium moorei DSM 22971	11	11			1	2340999	2507	2524614654	Bacteria	Permanent Draft	Genomic Encyclopedia of Type Strains, Phase I: the one thousand microbial genomes (KMG-I) project	DOE Joint Genome Institute (JGI)	Firmicutes	Erysipelotrichia	Erysipelotrichales	Erysipelotrichaceae	Solobacterium	Solobacterium moorei	Host-associated	Human	Large intestine	Digestive system		Host, Human
Sphaerobacter thermophilus 4ac11, DSM 20745	31	36	1	3.22581	1.16129	3993764	3585	646311953	Bacteria	Finished	A Genomic Encyclopedia of Bacteria and Archaea (GEBA)	DOE Joint Genome Institute (JGI)	Chloroflexi	Thermomicrobia	Sphaerobacterales	Sphaerobacteraceae	Sphaerobacter	Sphaerobacter thermophilus	Engineered	Wastewater	Unclassified	Unclassified		Sludge, Wastewater
Sphaerochaeta coccoides SPN1, DSM 17374	12	13			1.08333	2227296	1924	2503904012	Bacteria	Finished	A Genomic Encyclopedia of Bacteria and Archaea (GEBA)	DOE Joint Genome Institute (JGI)	Spirochaetes	Spirochaetia	Spirochaetales	Spirochaetaceae	Sphaerochaeta	Sphaerochaeta coccoides	Host-associated	Insecta	Unclassified	Digestive system		Host, Insect
Sphingobacterium thalpophilum DSM 11723	60	68	17	28.3333	1.13333	5906432	5195	2563366725	Bacteria	Permanent Draft	Genomic Encyclopedia of Type Strains, Phase I: the one thousand microbial genomes (KMG-I) project	DOE Joint Genome Institute (JGI)	Bacteroidetes	Sphingobacteriia	Sphingobacteriales	Sphingobacteriaceae	Sphingobacterium	Sphingobacterium thalpophilum	Host-associated	Human	Unclassified	Unclassified		Host, Human
Sphingomonas astaxanthinifaciens DSM 22298	30	28	12	40	0.933333	2533034	2566	2565957137	Bacteria	Permanent Draft	Genomic Encyclopedia of Type Strains, Phase I: the one thousand microbial genomes (KMG-I) project	DOE Joint Genome Institute (JGI)	Proteobacteria	Alphaproteobacteria	Sphingomonadales	Sphingomonadaceae	Sphingomonas	Sphingomonas astaxanthinifaciens	Environmental	Aquatic	Unclassified	Freshwater		Aquatic, Fresh water
Sphingomonas jaspsi DSM 18422	21	24	5	23.8095	1.14286	2548011	2646	2524614649	Bacteria	Permanent Draft	Genomic Encyclopedia of Type Strains, Phase I: the one thousand microbial genomes (KMG-I) project	DOE Joint Genome Institute (JGI)	Proteobacteria	Alphaproteobacteria	Sphingomonadales	Sphingomonadaceae	Sphingomonas	Sphingomonas jaspsi	Environmental	Aquatic	Unclassified	Freshwater		Aquatic, Fresh water
Sphingopyxis baekryungensis DSM 16222	28	27	5	17.8571	0.964286	3068208	2964	2524614570	Bacteria	Permanent Draft	Genomic Encyclopedia of Type Strains, Phase I: the one thousand microbial genomes (KMG-I) project	DOE Joint Genome Institute (JGI)	Proteobacteria	Alphaproteobacteria	Sphingomonadales	Sphingomonadaceae	Sphingopyxis	Sphingopyxis baekryungensis	Environmental	Aquatic	Marginal Sea	Marine		Aquatic, Marine, Sea water
Spirochaeta africana Z-7692, DSM 8902	63	40	17	26.9841	0.634921	3285855	2874	2509276057	Bacteria	Finished	A Genomic Encyclopedia of Bacteria and Archaea (GEBA)	DOE Joint Genome Institute (JGI)	Spirochaetes	Spirochaetia	Spirochaetales	Spirochaetaceae	Spirochaeta	Spirochaeta africana	Environmental	Aquatic	Unclassified	Non-marine Saline and Alkaline		Aquatic, Soda lakes
Spirochaeta cellobiosiphila DSM 17781	64	58	16	25	0.90625	3951904	3731	2526164518	Bacteria	Permanent Draft	Genomic Encyclopedia of Type Strains, Phase I: the one thousand microbial genomes (KMG-I) project	DOE Joint Genome Institute (JGI)	Spirochaetes	Spirochaetia	Spirochaetales	Spirochaetaceae	Spirochaeta	Spirochaeta cellobiosiphila	Environmental	Aquatic	Unclassified	Unclassified		Aquatic, Mat
Spirochaeta thermophila Z-1203, DSM 6578	29	27	10	34.4828	0.931034	2560222	2350	2506381022	Bacteria	Finished	A Genomic Encyclopedia of Bacteria and Archaea (GEBA)	DOE Joint Genome Institute (JGI)	Spirochaetes	Spirochaetia	Spirochaetales	Spirochaetaceae	Spirochaeta	Spirochaeta thermophila	Environmental	Aquatic	Unclassified	Thermal springs		Aquatic, Hot spring, Marine
Spirosoma linguale DSM 74	131	118	29	22.1374	0.900763	8491258	7130	646311954	Bacteria	Finished	A Genomic Encyclopedia of Bacteria and Archaea (GEBA)	DOE Joint Genome Institute (JGI)	Bacteroidetes	Cytophagia	Cytophagales	Cytophagaceae	Spirosoma	Spirosoma linguale	Environmental	Aquatic	Drinking water	Freshwater		Aquatic, Fresh water
Spirosoma luteum DSM 19990	78	69	15	19.2308	0.884615	6613584	5791	2515154133	Bacteria	Permanent Draft	Genomic Encyclopedia of Type Strains, Phase I: the one thousand microbial genomes (KMG-I) project	DOE Joint Genome Institute (JGI)	Bacteroidetes	Cytophagia	Cytophagales	Cytophagaceae	Spirosoma	Spirosoma luteum	Environmental	Terrestrial	Unclassified	Soil		Permafrost sediment, Soil
Spirosoma panaciterrae DSM 21099	110	111	23	20.9091	1.00909	8129284	6885	2515154167	Bacteria	Permanent Draft	Genomic Encyclopedia of Type Strains, Phase I: the one thousand microbial genomes (KMG-I) project	DOE Joint Genome Institute (JGI)	Bacteroidetes	Cytophagia	Cytophagales	Cytophagaceae	Spirosoma	Spirosoma panaciterrae	Environmental	Terrestrial	Unclassified	Soil		Soil
Spirosoma spitsbergense DSM 19989	105	88	24	22.8571	0.838095	7547982	6830	2515154151	Bacteria	Permanent Draft	Genomic Encyclopedia of Type Strains, Phase I: the one thousand microbial genomes (KMG-I) project	DOE Joint Genome Institute (JGI)	Bacteroidetes	Cytophagia	Cytophagales	Cytophagaceae	Spirosoma	Spirosoma spitsbergense	Environmental	Terrestrial	Unclassified	Soil		Permafrost sediment, Soil
Spongiibacter marinus DSM 19753	38	32	15	39.4737	0.842105	3435542	3270	2523533546	Bacteria	Permanent Draft	Genomic Encyclopedia of Type Strains, Phase I: the one thousand microbial genomes (KMG-I) project	DOE Joint Genome Institute (JGI)	Proteobacteria	Gammaproteobacteria	Cellvibrionales	Spongiibacteraceae	Spongiibacter	Spongiibacter marinus	Environmental	Aquatic	Unclassified	Marine		Aquatic, Marine, Sea water
Spongiibacter tropicus DSM 19543	34	31	14	41.1765	0.911765	3947342	3758	2524614733	Bacteria	Permanent Draft	Genomic Encyclopedia of Type Strains, Phase I: the one thousand microbial genomes (KMG-I) project	DOE Joint Genome Institute (JGI)	Proteobacteria	Gammaproteobacteria	Cellvibrionales	Spongiibacteraceae	Spongiibacter	Spongiibacter tropicus	Environmental	Aquatic	Unclassified	Freshwater		Aquatic, Marine, Surface water
Sporichthya polymorpha DSM 43042	48	44	8	16.6667	0.916667	5500153	5279	2516653049	Bacteria	Permanent Draft	A Genomic Encyclopedia of Bacteria and Archaea (GEBA)	DOE Joint Genome Institute (JGI)	Actinobacteria	Actinobacteria	Frankiales	Sporichthyaceae	Sporichthya	Sporichthya polymorpha	Environmental	Terrestrial	Unclassified	Soil		Soil
Sporocytophaga myxococcoides DSM 11118	96	58	15	15.625	0.604167	6426282	5286	2540341245	Bacteria	Permanent Draft	Continuation of the Genomic Encyclopedia of Bacteria and Archaea pilot project (GEBA)	DOE Joint Genome Institute (JGI)	Bacteroidetes	Cytophagia	Cytophagales	Cytophagaceae	Sporocytophaga	Sporocytophaga myxococcoides	Environmental	Terrestrial	Unclassified	Soil		Soil
Sporolactobacillus vineae DSM 21990	22	22	1	4.54545	1	2864348	2821	2518645619	Bacteria	Permanent Draft	Genomic Encyclopedia of Type Strains, Phase I: the one thousand microbial genomes (KMG-I) project	DOE Joint Genome Institute (JGI)	Firmicutes	Bacilli	Bacillales	Sporolactobacillaceae	Sporolactobacillus	Sporolactobacillus vineae	Environmental	Terrestrial	Unclassified	Soil		Soil
Sporomusa ovata DSM 2662	55	54	7	12.7273	0.981818	5223587	5239	2524614594	Bacteria	Permanent Draft	Genomic Encyclopedia of Type Strains, Phase I: the one thousand microbial genomes (KMG-I) project	DOE Joint Genome Institute (JGI)	Firmicutes	Negativicutes	Selenomonadales	Sporomusaceae	Sporomusa	Sporomusa ovata	Host-associated	Plants	Unclassified	Unclassified		Beet, Plant surface, Plants, Silage
Sporosarcina ureae DSM 2281	28	28	2	7.14286	1	3320651	3376	2523533529	Bacteria	Permanent Draft	Genomic Encyclopedia of Type Strains, Phase I: the one thousand microbial genomes (KMG-I) project	DOE Joint Genome Institute (JGI)	Firmicutes	Bacilli	Bacillales	Planococcaceae	Sporosarcina	Sporosarcina ureae	Environmental	Aquatic		Marine		Lab enrichment, Sea water
Stackebrandtia nassauensis LLR-40K-21, DSM 44728	80	72	1	1.25	0.9	6841557	6541	646564571	Bacteria	Finished	A Genomic Encyclopedia of Bacteria and Archaea (GEBA)	DOE Joint Genome Institute (JGI)	Actinobacteria	Actinobacteria	Glycomycetales	Glycomycetaceae	Stackebrandtia	Stackebrandtia nassauensis	Environmental	Terrestrial	Unclassified	Soil		Soil
Stappia stellulata DSM 5886	35	44	7	20	1.25714	4623171	4314	2524614815	Bacteria	Permanent Draft	Genomic Encyclopedia of Type Strains, Phase I: the one thousand microbial genomes (KMG-I) project	DOE Joint Genome Institute (JGI)	Proteobacteria	Alphaproteobacteria	Rhodobacterales	Rhodobacteraceae	Stappia	Stappia stellulata	Environmental	Terrestrial	Unclassified	Soil		Aquatic, Marine, Mud
Stenotrophomonas maltophilia ATCC 19867	54	60	17	31.4815	1.11111	4424025	4108	2521172560	Bacteria	Permanent Draft	Genomic Encyclopedia of Type Strains, Phase I: the one thousand microbial genomes (KMG-I) project	DOE Joint Genome Institute (JGI)	Proteobacteria	Gammaproteobacteria	Lysobacterales	Lysobacteraceae	Stenotrophomonas	Stenotrophomonas maltophilia	Host-associated	Plants	Unclassified	Unclassified		Host
Streptobacillus moniliformis 9901, DSM 12112	3	5			1.66667	1673280	1568	646311956	Bacteria	Finished	A Genomic Encyclopedia of Bacteria and Archaea (GEBA)	DOE Joint Genome Institute (JGI)	Fusobacteria	Fusobacteriia	Fusobacteriales	Leptotrichiaceae	Streptobacillus	Streptobacillus moniliformis	Host-associated	Human	Unclassified	Unclassified		Host, Human
Streptococcus anginosus DSM 20563	12	12			1	1938196	1925	2515154090	Bacteria	Permanent Draft	Genomic Encyclopedia of Type Strains, Phase I: the one thousand microbial genomes (KMG-I) project	DOE Joint Genome Institute (JGI)	Firmicutes	Bacilli	Lactobacillales	Streptococcaceae	Streptococcus	Streptococcus anginosus	Host-associated	Human	Unclassified	Respiratory system		Host, Human
Streptococcus caballi DSM 19004	14	13			0.928571	2122044	2177	2515154033	Bacteria	Permanent Draft	Genomic Encyclopedia of Type Strains, Phase I: the one thousand microbial genomes (KMG-I) project	DOE Joint Genome Institute (JGI)	Firmicutes	Bacilli	Lactobacillales	Streptococcaceae	Streptococcus	Streptococcus caballi	Host-associated	Mammals				Host
Streptococcus castoreus DSM 17536	10	10			1	1883536	1879	2523533613	Bacteria	Permanent Draft	Genomic Encyclopedia of Type Strains, Phase I: the one thousand microbial genomes (KMG-I) project	DOE Joint Genome Institute (JGI)	Firmicutes	Bacilli	Lactobacillales	Streptococcaceae	Streptococcus	Streptococcus castoreus	Host-associated	Unclassified	Unclassified	Unclassified		Host
Streptococcus devriesei DSM 19639	12	14			1.16667	2123198	2130	2524614607	Bacteria	Permanent Draft	Genomic Encyclopedia of Type Strains, Phase I: the one thousand microbial genomes (KMG-I) project	DOE Joint Genome Institute (JGI)	Firmicutes	Bacilli	Lactobacillales	Streptococcaceae	Streptococcus	Streptococcus devriesei	Host-associated	Animal	Unclassified	Digestive system		Host
Streptococcus didelphis DSM 15616	17	15			0.882353	1877438	1868	2515154028	Bacteria	Permanent Draft	Genomic Encyclopedia of Type Strains, Phase I: the one thousand microbial genomes (KMG-I) project	DOE Joint Genome Institute (JGI)	Firmicutes	Bacilli	Lactobacillales	Streptococcaceae	Streptococcus	Streptococcus didelphis	Host-associated	Animal	Unclassified	Skin		Host
Streptococcus entericus DSM 14446	7	6			0.857143	2041594	2083	2515154023	Bacteria	Permanent Draft	Genomic Encyclopedia of Type Strains, Phase I: the one thousand microbial genomes (KMG-I) project	DOE Joint Genome Institute (JGI)	Firmicutes	Bacilli	Lactobacillales	Streptococcaceae	Streptococcus	Streptococcus entericus	Host-associated	Animal	Unclassified	Digestive system		Bovine, Host
Streptococcus ferus DSM 20646	12	12			1	1847340	1889	2515154024	Bacteria	Permanent Draft	Genomic Encyclopedia of Type Strains, Phase I: the one thousand microbial genomes (KMG-I) project	DOE Joint Genome Institute (JGI)	Firmicutes	Bacilli	Lactobacillales	Streptococcaceae	Streptococcus	Streptococcus ferus	Host-associated	Animal	Unclassified	Digestive system		Host
Streptococcus henryi DSM 19005	16	16			1	2422509	2383	2518645609	Bacteria	Permanent Draft	Genomic Encyclopedia of Type Strains, Phase I: the one thousand microbial genomes (KMG-I) project	DOE Joint Genome Institute (JGI)	Firmicutes	Bacilli	Lactobacillales	Streptococcaceae	Streptococcus	Streptococcus henryi	Host-associated	Animal	Unclassified	Digestive system		Host
Streptococcus hyovaginalis DSM 12219	15	13			0.866667	2077809	2109	2524614633	Bacteria	Permanent Draft	Genomic Encyclopedia of Type Strains, Phase I: the one thousand microbial genomes (KMG-I) project	DOE Joint Genome Institute (JGI)	Firmicutes	Bacilli	Lactobacillales	Streptococcaceae	Streptococcus	Streptococcus hyovaginalis	Host-associated	Mammals	Unclassified	Unclassified		Host, Pig
Streptococcus marimammalium DSM 18627	10	9			0.9	1505444	1508	2515154020	Bacteria	Permanent Draft	Genomic Encyclopedia of Type Strains, Phase I: the one thousand microbial genomes (KMG-I) project	DOE Joint Genome Institute (JGI)	Firmicutes	Bacilli	Lactobacillales	Streptococcaceae	Streptococcus	Streptococcus marimammalium	Host-associated	Unclassified	Unclassified	Unclassified		Host
Streptococcus massiliensis DSM 18628	13	13			1	1866132	1977	2515154013	Bacteria	Permanent Draft	Genomic Encyclopedia of Type Strains, Phase I: the one thousand microbial genomes (KMG-I) project	DOE Joint Genome Institute (JGI)	Firmicutes	Bacilli	Lactobacillales	Streptococcaceae	Streptococcus	Streptococcus massiliensis	Host-associated	Human	Unclassified	Unclassified		Host, Human
Streptococcus merionis DSM 19192	20	21			1.05	2357340	2227	2515154010	Bacteria	Permanent Draft	Genomic Encyclopedia of Type Strains, Phase I: the one thousand microbial genomes (KMG-I) project	DOE Joint Genome Institute (JGI)	Firmicutes	Bacilli	Lactobacillales	Streptococcaceae	Streptococcus	Streptococcus merionis	Host-associated	Animal	Unclassified	Digestive system		Host
Streptococcus minor DSM 17118	12	10			0.833333	1927889	1973	2519103182	Bacteria	Permanent Draft	Genomic Encyclopedia of Type Strains, Phase I: the one thousand microbial genomes (KMG-I) project	DOE Joint Genome Institute (JGI)	Firmicutes	Bacilli	Lactobacillales	Streptococcaceae	Streptococcus	Streptococcus minor	Host-associated	Mammals				Host
Streptococcus mutans DSM 20523	13	13			1	1988767	1952	2515154132	Bacteria	Permanent Draft	Genomic Encyclopedia of Type Strains, Phase I: the one thousand microbial genomes (KMG-I) project	DOE Joint Genome Institute (JGI)	Firmicutes	Bacilli	Lactobacillales	Streptococcaceae	Streptococcus	Streptococcus mutans	Host-associated	Human	Oral	Digestive system		Host, Human
Streptococcus orisratti DSM 15617	19	18			0.947368	2416134	2403	2515154108	Bacteria	Permanent Draft	Genomic Encyclopedia of Type Strains, Phase I: the one thousand microbial genomes (KMG-I) project	DOE Joint Genome Institute (JGI)	Firmicutes	Bacilli	Lactobacillales	Streptococcaceae	Streptococcus	Streptococcus orisratti	Host-associated	Animal	Unclassified	Digestive system		Host
Streptococcus ovis DSM 16829	18	20			1.11111	2358538	2449	2515154025	Bacteria	Permanent Draft	Genomic Encyclopedia of Type Strains, Phase I: the one thousand microbial genomes (KMG-I) project	DOE Joint Genome Institute (JGI)	Firmicutes	Bacilli	Lactobacillales	Streptococcaceae	Streptococcus	Streptococcus ovis	Host-associated	Mammals		Skin		Host
Streptococcus plurextorum DSM 22810	11	10			0.909091	2108820	2149	2522572191	Bacteria	Permanent Draft	Genomic Encyclopedia of Type Strains, Phase I: the one thousand microbial genomes (KMG-I) project	DOE Joint Genome Institute (JGI)	Firmicutes	Bacilli	Lactobacillales	Streptococcaceae	Streptococcus	Streptococcus plurextorum	Host-associated	Animal	Unclassified	Respiratory system		Host, Pig
Streptococcus porci DSM 23759	14	12			0.857143	2290936	2357	2523533542	Bacteria	Permanent Draft	Genomic Encyclopedia of Type Strains, Phase I: the one thousand microbial genomes (KMG-I) project	DOE Joint Genome Institute (JGI)	Firmicutes	Bacilli	Lactobacillales	Streptococcaceae	Streptococcus	Streptococcus porci	Host-associated	Animal	Unclassified	Circulatory system		Host, Pig
Streptococcus pyogenes DSM 20565	13	13			1	1858737	1912	2523533626	Bacteria	Permanent Draft	Genomic Encyclopedia of Type Strains, Phase I: the one thousand microbial genomes (KMG-I) project	DOE Joint Genome Institute (JGI)	Firmicutes	Bacilli	Lactobacillales	Streptococcaceae	Streptococcus	Streptococcus pyogenes	Host-associated	Unclassified	Unclassified	Unclassified		Host
Streptococcus sobrinus DSM 20742	11	11			1	2138493	2102	2563366731	Bacteria	Permanent Draft	Genomic Encyclopedia of Type Strains, Phase I: the one thousand microbial genomes (KMG-I) project	DOE Joint Genome Institute (JGI)	Firmicutes	Bacilli	Lactobacillales	Streptococcaceae	Streptococcus	Streptococcus sobrinus	Host-associated	Human	Oral	Digestive system		Host, Human
Streptococcus thoraltensis DSM 12221	19	19			1	2385218	2261	2515154195	Bacteria	Permanent Draft	Genomic Encyclopedia of Type Strains, Phase I: the one thousand microbial genomes (KMG-I) project	DOE Joint Genome Institute (JGI)	Firmicutes	Bacilli	Lactobacillales	Streptococcaceae	Streptococcus	Streptococcus thoraltensis	Host-associated	Mammals		Digestive system		Host, Pig
Streptomyces flavidovirens DSM 40150	106	56	2	1.88679	0.528302	7076064	6547	2522572192	Bacteria	Permanent Draft	Genomic Encyclopedia of Type Strains, Phase I: the one thousand microbial genomes (KMG-I) project	DOE Joint Genome Institute (JGI)	Actinobacteria	Actinobacteria	Streptomycetales	Streptomycetaceae	Streptomyces	Streptomyces flavidovirens	Environmental	Terrestrial	Unclassified	Soil		Soil
Streptomyces scabrisporus DSM 41855	154	96	1	0.649351	0.623377	11392659	10154	2515154197	Bacteria	Permanent Draft	Genomic Encyclopedia of Type Strains, Phase I: the one thousand microbial genomes (KMG-I) project	DOE Joint Genome Institute (JGI)	Actinobacteria	Actinobacteria	Streptomycetales	Streptomycetaceae	Streptomyces	Streptomyces scabrisporus	Environmental	Terrestrial	Unclassified	Soil		Soil
Streptomyces sulphureus DSM 40104	80	58	1	1.25	0.725	7106935	6253	2518645610	Bacteria	Permanent Draft	Genomic Encyclopedia of Type Strains, Phase I: the one thousand microbial genomes (KMG-I) project	DOE Joint Genome Institute (JGI)	Actinobacteria	Actinobacteria	Streptomycetales	Streptomycetaceae	Streptomyces	Streptomyces sulphureus	Environmental	Aquatic				Marine, Soil
Streptomyces vitaminophilus DSM 41686	72	48	1	1.38889	0.666667	6429887	5575	2515154142	Bacteria	Permanent Draft	Genomic Encyclopedia of Type Strains, Phase I: the one thousand microbial genomes (KMG-I) project	DOE Joint Genome Institute (JGI)	Actinobacteria	Actinobacteria	Streptomycetales	Streptomycetaceae	Streptomyces	Streptomyces vitaminophilus	Environmental	Terrestrial	Unclassified	Soil		Soil
Streptosporangium roseum NI 9100, DSM 43021	157	111	4	2.54777	0.707006	10369518	9510	646311958	Bacteria	Finished	A Genomic Encyclopedia of Bacteria and Archaea (GEBA)	DOE Joint Genome Institute (JGI)	Actinobacteria	Actinobacteria	Streptosporangiales	Streptosporangiaceae	Streptosporangium	Streptosporangium roseum	Environmental	Terrestrial	Unclassified	Soil		Soil
Succinimonas amylolytica DSM 2873	13	17	5	38.4615	1.30769	3964271	3055	2522125086	Bacteria	Permanent Draft	Continuation of the Genomic Encyclopedia of Bacteria and Archaea pilot project (GEBA)	DOE Joint Genome Institute (JGI)	Proteobacteria	Gammaproteobacteria	Aeromonadales	Succinivibrionaceae	Succinimonas	Succinimonas amylolytica	Host-associated	Mammals	Foregut	Digestive system		Bovine, Host
Succinispira mobilis DSM 6222	14	13			0.928571	2085243	2002	2517093043	Bacteria	Permanent Draft	Continuation of the Genomic Encyclopedia of Bacteria and Archaea pilot project (GEBA)	DOE Joint Genome Institute (JGI)	Firmicutes	Negativicutes	Acidaminococcales	Acidaminococcaceae	Succinispira	Succinispira mobilis	Environmental	Aquatic	Ponds	Freshwater		Aquatic
Sulfobacillus acidophilus NAL, DSM 10332	20	17	2	10	0.85	3557831	3695	2506520015	Bacteria	Finished	A Genomic Encyclopedia of Bacteria and Archaea (GEBA)	DOE Joint Genome Institute (JGI)	Firmicutes	Clostridia	Clostridiales	Clostridiales Family XVII. Incertae Sedis	Sulfobacillus	Sulfobacillus acidophilus	Environmental	Terrestrial	Unclassified	Soil		Soil
Sulfobacillus thermosulfidooxidans AT-1, DSM 9293	25	26	2	8	1.04	3861015	3875	2506210005	Bacteria	Permanent Draft	A Genomic Encyclopedia of Bacteria and Archaea (GEBA)	DOE Joint Genome Institute (JGI)	Firmicutes	Clostridia	Clostridiales	Clostridiales Family XVII. Incertae Sedis	Sulfobacillus	Sulfobacillus thermosulfidooxidans	Environmental	Terrestrial	Mine	Geologic		Mine
Sulfuricurvum kujiense YK-1, DSM 16994	48	61	10	20.8333	1.27083	2819357	2879	649633097	Bacteria	Finished	A Genomic Encyclopedia of Bacteria and Archaea (GEBA)	DOE Joint Genome Institute (JGI)	Proteobacteria	Epsilonproteobacteria	Campylobacterales	Helicobacteraceae	Sulfuricurvum	Sulfuricurvum kujiense	Environmental	Aquatic	Groundwater	Freshwater		Aquatic, Oil fields
Sulfurihydrogenibium subterraneum DSM 15120	11	12			1.09091	1610181	1732	2558860995	Bacteria	Permanent Draft	Genomic Encyclopedia of Type Strains, Phase I: the one thousand microbial genomes (KMG-I) project	DOE Joint Genome Institute (JGI)	Aquificae	Aquificae	Aquificales	Hydrogenothermaceae	Sulfurihydrogenibium	Sulfurihydrogenibium subterraneum	Engineered	Wastewater	Mine water	Industrial wastewater		Aquatic
Sulfurimonas autotrophica OK10, DSM 16294	25	34	6	24	1.36	2153198	2220	648028058	Bacteria	Finished	A Genomic Encyclopedia of Bacteria and Archaea (GEBA)	DOE Joint Genome Institute (JGI)	Proteobacteria	Epsilonproteobacteria	Campylobacterales	Helicobacteraceae	Sulfurimonas	Sulfurimonas autotrophica	Environmental	Aquatic	Oceanic	Marine		Aquatic, Deep sea, Marine, Sediment
Sulfurospirillum arcachonense DSM 9755	54	54	6	11.1111	1	2656384	2715	2524614541	Bacteria	Permanent Draft	Genomic Encyclopedia of Type Strains, Phase I: the one thousand microbial genomes (KMG-I) project	DOE Joint Genome Institute (JGI)	Proteobacteria	Epsilonproteobacteria	Campylobacterales	Campylobacteraceae	Sulfurospirillum	Sulfurospirillum arcachonense	Environmental	Aquatic	Oceanic	Marine		Aquatic, Deep sea, Marine, Sediment
Sulfurospirillum deleyianum 5175, DSM 6946	40	46	3	7.5	1.15	2306351	2346	646311960	Bacteria	Finished	A Genomic Encyclopedia of Bacteria and Archaea (GEBA)	DOE Joint Genome Institute (JGI)	Proteobacteria	Epsilonproteobacteria	Campylobacterales	Campylobacteraceae	Sulfurospirillum	Sulfurospirillum deleyianum	Environmental	Terrestrial	Unclassified	Soil		Aquatic, Mud
Synechococcus elongatus PCC 6301	17	19	4	23.5294	1.11765	2696255	2585	637000307	Bacteria	Finished	Synechococcus elongatus PCC 6301	Nagoya University	Cyanobacteria	unclassified	Synechococcales	Synechococcaceae	Synechococcus	Synechococcus elongatus	Environmental	Aquatic	Unclassified	Freshwater		Aquatic, Fresh water
Synechococcus elongatus PCC 7942	18	20	4	22.2222	1.11111	2742269	2719	637000308	Bacteria	Finished	Synechococcus elongatus PCC7942	DOE Joint Genome Institute (JGI)	Cyanobacteria	unclassified	Synechococcales	Synechococcaceae	Synechococcus	Synechococcus elongatus	Environmental	Aquatic	Unclassified	Freshwater		Aquatic, Fresh water
Synechococcus sp. 7002	39	37	15	38.4615	0.948718	3434434	3333	2708742468	Bacteria	Draft	Marine cyanobacterial communities from the University of California, Santa Cruz, USA, analyzing cyanobacterial DNA methylation	DOE Joint Genome Institute (JGI)	Cyanobacteria	unclassified	Synechococcales	Synechococcaceae	Synechococcus	Synechococcus sp. 7002
Synechococcus sp. BL107	4	8			2	2283377	2555	639857006	Bacteria	Permanent Draft	Synechococcus sp. BL107	J. Craig Venter Institute (JCVI)	Cyanobacteria	unclassified	Synechococcales	Synechococcaceae	Synechococcus	Synechococcus sp. BL107	Environmental	Aquatic	Marginal Sea	Marine		Aquatic, Marine
Synechococcus sp. CB0101	12	20			1.66667	2686395	3049	649990022	Bacteria	Permanent Draft	Synechococcus sp. CB0101	J. Craig Venter Institute (JCVI)	Cyanobacteria	unclassified	Synechococcales	Synechococcaceae	Synechococcus	Synechococcus sp. CB0101	Environmental	Aquatic	Unclassified	Marine		Host, Marine
Synechococcus sp. CB0205	8	10			1.25	2427308	2766	649990023	Bacteria	Permanent Draft	Synechococcus sp. CB0205	J. Craig Venter Institute (JCVI)	Cyanobacteria	unclassified	Synechococcales	Synechococcaceae	Synechococcus	Synechococcus sp. CB0205	Environmental	Aquatic	Unclassified	Marine		Host, Marine
Synechococcus sp. CC9311	12	15	1	8.33333	1.25	2606748	2951	637000309	Bacteria	Finished	Prochlorococcus sp. CC9311	J. Craig Venter Institute (JCVI)	Cyanobacteria	unclassified	Synechococcales	Synechococcaceae	Synechococcus	Synechococcus sp. CC9311	Environmental	Aquatic	Pelagic	Marine		Marine
Synechococcus sp. CC9605	6	9			1.5	2510659	2760	637000310	Bacteria	Finished	Synechococcus	DOE Joint Genome Institute (JGI)	Cyanobacteria	unclassified	Chroococcales	unclassified	Synechococcus	sp.	Environmental	Aquatic	Pelagic	Marine		Marine
Synechococcus sp. CC9616	9	12			1.33333	2645910	2958	2517093019	Bacteria	Permanent Draft	Synechococcus genomes and the evolution of genome size	DOE Joint Genome Institute (JGI)	Cyanobacteria	unclassified	Synechococcales	Synechococcaceae	Synechococcus	Synechococcus sp. CC9616	Environmental	Aquatic	Pelagic	Marine
Synechococcus sp. CC9902	6	7			1.16667	2234828	2410	637000311	Bacteria	Finished	Synechococcus	DOE Joint Genome Institute (JGI)	Cyanobacteria	unclassified	Chroococcales	unclassified	Synechococcus	sp.	Environmental	Aquatic	Pelagic	Marine		Marine
Synechococcus sp. JA-2-3B'a(2-13)	27	29	5	18.5185	1.07407	3046682	2947	637000312	Bacteria	Finished	Hot spring microbial mat cyanobacterial strain	J. Craig Venter Institute (JCVI)	Cyanobacteria	unclassified	Synechococcales	Synechococcaceae	Synechococcus	Synechococcus sp. JA-2-3B'a(2-13)	Environmental	Aquatic	Unclassified	Thermal springs		Fresh water, Hot spring
Synechococcus sp. JA-3-3Ab	28	28	5	17.8571	1	2932766	2900	637000313	Bacteria	Finished	Hot spring microbial mat cyanobacterial strain	J. Craig Venter Institute (JCVI)	Cyanobacteria	unclassified	Synechococcales	Synechococcaceae	Synechococcus	Synechococcus sp. JA-3-3Ab	Environmental	Aquatic	Unclassified	Thermal springs		Fresh water, Hot spring
Synechococcus sp. KORDI-100	9	12			1.33333	2789000	3058	2507262013	Bacteria	Finished	Genome sequencing of marine Synechococcus sp.	Korea Institute of Ocean Science and Technology (KIOST)	Cyanobacteria	unclassified	Synechococcales	Synechococcaceae	Synechococcus	Synechococcus sp. KORDI-100	Environmental	Aquatic	Oceanic	Marine		Marine, Sea water
Synechococcus sp. KORDI-49	8	12			1.5	2585813	2717	2507262011	Bacteria	Finished	Genome sequencing of marine Synechococcus sp.	Korea Institute of Ocean Science and Technology (KIOST)	Cyanobacteria	unclassified	Synechococcales	Synechococcaceae	Synechococcus	Synechococcus sp. KORDI-49	Environmental	Aquatic	Marginal Sea	Marine		Aquatic, Marine
Synechococcus sp. KORDI-52	9	11			1.22222	2572069	2823	2507262012	Bacteria	Finished	Genome sequencing of marine Synechococcus sp.	Korea Institute of Ocean Science and Technology (KIOST)	Cyanobacteria	unclassified	Synechococcales	Synechococcaceae	Synechococcus	Synechococcus sp. KORDI-52	Environmental	Aquatic	Marginal Sea	Marine		Aquatic, Marine
Synechococcus sp. NKBG 042902	40	37	15	37.5	0.925	3319479	3308	2585428034	Bacteria	Permanent Draft	TUAT cyanobacteria genome sequencing	Tokyo University Agriculuture and Technology	Cyanobacteria	unclassified	Synechococcales	Synechococcaceae	Synechococcus	Synechococcus sp. NKBG042902	Environmental	Aquatic	Pelagic	Marine
Synechococcus sp. NKBG15041c	45	39	18	40	0.866667	3180043	3106	2579778681	Bacteria	Permanent Draft	Synechococcus sp. NKBG15041c	Tokyo University of Agriculture and Technology	Cyanobacteria	unclassified	Synechococcales	Synechococcaceae	Synechococcus	Synechococcus sp. NKBG15041c	Environmental	Aquatic	Pelagic	Marine
Synechococcus sp. OG1	39	36	15	38.4615	0.923077	3433936	3344	2708742537	Bacteria	Draft	Marine cyanobacterial communities from the University of California, Santa Cruz, USA, analyzing cyanobacterial DNA methylation	DOE Joint Genome Institute (JGI)	Cyanobacteria	unclassified	Synechococcales	Synechococcaceae	Synechococcus	Synechococcus sp. OG1
Synechococcus sp. PCC 7002	39	36	15	38.4615	0.923077	3409935	3237	641522654	Bacteria	Finished	Synechococcus sp. PCC 7002	Pennsylvania State University	Cyanobacteria	unclassified	Synechococcales	Synechococcaceae	Synechococcus	Synechococcus sp. PCC 7002	Environmental	Aquatic	Unclassified	Sediment		Host, Marine, Mud
Synechococcus sp. PCC 7003	38	31	18	47.3684	0.815789	3812968	3344	2504643000	Bacteria	Permanent Draft	Synechococcus sp. PCC 7003		Cyanobacteria	unclassified	Synechococcales	Synechococcaceae	Synechococcus	Synechococcus sp. PCC 7003
Synechococcus sp. PCC 7117	37	33	14	37.8378	0.891892	3929890	3453	2504643001	Bacteria	Permanent Draft	Synechococcus sp. PCC 7117		Cyanobacteria	unclassified	Synechococcales	Synechococcaceae	Synechococcus	Synechococcus sp. PCC 7117
Synechococcus sp. PCC 73109	37	35	15	40.5405	0.945946	3674393	3352	2504643003	Bacteria	Permanent Draft	Synechococcus sp. PCC 73109		Cyanobacteria	unclassified	Synechococcales	Synechococcaceae	Synechococcus	Synechococcus sp. PCC 73109	Environmental	Aquatic	Pelagic	Marine
Synechococcus sp. PCC 7335	88	70	24	27.2727	0.795455	5973558	5626	647533236	Bacteria	Permanent Draft	Synechococcus sp. PCC 7335	Institut Pasteur, J. Craig Venter Institute (JCVI)	Cyanobacteria	unclassified	Synechococcales	Synechococcaceae	Synechococcus	Synechococcus sp. PCC 7335	Host-associated	Mollusca	Unclassified	Unclassified		Marine
Synechococcus sp. PCC 8807	38	35	15	39.4737	0.921053	3632845	3293	2504643002	Bacteria	Permanent Draft	Synechococcus sp. PCC 8807		Cyanobacteria	unclassified	Synechococcales	Synechococcaceae	Synechococcus	Synechococcus sp. PCC 8807	Environmental	Aquatic	Pelagic	Marine
Synechococcus sp. RCC307	9	11			1.22222	2224914	2588	640427148	Bacteria	Finished	Synechococcus sp. RCC 307	CEA Genoscope, Institut Pasteur, Roscoff Center for Oceanography	Cyanobacteria	unclassified	Synechococcales	Synechococcaceae	Synechococcus	Synechococcus sp. RCC307	Environmental	Aquatic	Pelagic	Marine		Aquatic, Marine
Synechococcus sp. RS9916	10	12			1.2	2664465	3010	639857007	Bacteria	Permanent Draft	Synechococcus sp. RS9916	J. Craig Venter Institute (JCVI)	Cyanobacteria	unclassified	Synechococcales	Synechococcaceae	Synechococcus	Synechococcus sp. RS9916	Environmental	Aquatic	Marginal Sea	Marine		Aquatic, Marine, Red Sea
Synechococcus sp. RS9917	11	15			1.36364	2579542	2822	638341213	Bacteria	Permanent Draft	Synechococcus sp. RS9917	J. Craig Venter Institute (JCVI)	Cyanobacteria	unclassified	Synechococcales	Synechococcaceae	Synechococcus	Synechococcus sp. RS9917	Environmental	Aquatic	Marginal Sea	Marine		Aquatic, Fresh water, Marine
Synechococcus sp. SynAce01	10	13	1	10	1.3	2750634	2950	2718218441	Bacteria	Draft	Synechococcus sp. SynAce01 Genome sequencing	Peking University	Cyanobacteria	unclassified	Synechococcales	Synechococcaceae	Synechococcus	Synechococcus sp. SynAce01
Synechococcus sp. UTEX 2973	18	20	4	22.2222	1.11111	2744626	2785	2630968581	Bacteria	Draft	Synechococcus sp. UTEX 2973	Washington University	Cyanobacteria	unclassified	Synechococcales	Synechococcaceae	Synechococcus	Synechococcus sp. UTEX 2973
Synechococcus sp. WH 8016	10	14			1.4	2706690	3046	2507262052	Bacteria	Finished	Synechococcus genomes and the evolution of genome size	DOE Joint Genome Institute (JGI)	Cyanobacteria	unclassified	Synechococcales	Synechococcaceae	Synechococcus	Synechococcus sp. WH 8016	Environmental	Aquatic	Intertidal zone	Marine		Marine
Synechococcus sp. WH 8020	10	12	1	10	1.2	2661066	2969	2645727663	Bacteria	Draft	Synechococcus sp. WH 8020 Genome sequencing	University of Rhode Island	Cyanobacteria	unclassified	Synechococcales	Synechococcaceae	Synechococcus	Synechococcus sp. WH 8020
Synechococcus sp. WH 8103 WH8103	8	10			1.25	2429688	2751	2687453380	Bacteria	Draft	Complete genome of the marine Synechococcus sp. WH8103 strain sequenced using Illumina technology	STATION BIOLOGIQUE DE ROSCOFF (CNRS - UPMC) - UMR7144 - MAPP TEAM	Cyanobacteria	unclassified	Synechococcales	Synechococcaceae	Synechococcus	Synechococcus sp. WH 8103
Synechococcus sp. WH5701	11	11	2	18.1818	1	3043834	3403	638341214	Bacteria	Permanent Draft	Synechococcus sp. WH5701	J. Craig Venter Institute (JCVI)	Cyanobacteria	unclassified	Synechococcales	Synechococcaceae	Synechococcus	Synechococcus sp. WH 5701	Environmental	Aquatic	Pelagic	Marine		Marine
Synechococcus sp. WH7803	11	13	1	9.09091	1.18182	2366980	2591	640427149	Bacteria	Finished	Prochlorococcus sp. WH 7803	CEA Genoscope, Institut Pasteur, Roscoff Center for Oceanography	Cyanobacteria	unclassified	Synechococcales	Synechococcaceae	Synechococcus	Synechococcus sp. WH 7803	Environmental	Aquatic	Pelagic	Marine		Aquatic, Marine
Synechococcus sp. WH7805	11	13			1.18182	2620367	2937	638341215	Bacteria	Permanent Draft	Synechococcus sp. WH7805	J. Craig Venter Institute (JCVI)	Cyanobacteria	unclassified	Synechococcales	Synechococcaceae	Synechococcus	Synechococcus sp. WH 7805	Environmental	Aquatic	Pelagic	Marine		Marine
Synechococcus sp. WH8102	6	9			1.5	2434428	2588	637000314	Bacteria	Finished	Synechococcus sp. WH8102	DOE Joint Genome Institute (JGI)	Cyanobacteria	unclassified	Chroococcales	unclassified	Synechococcus	sp.	Environmental	Aquatic	Pelagic	Marine		Aquatic, Marine
Synechocystis sp. GT-S, PCC 6803	47	40	17	36.1702	0.851064	3571103	3220	651053076	Bacteria	Finished	Synechocystis sp. GT-S, PCC 6803	University of Tokyo	Cyanobacteria	unclassified	Synechococcales	Merismopediaceae	Synechocystis	Synechocystis sp. PCC 6803	Environmental	Aquatic	Ponds	Freshwater		Aquatic, Fresh water
Synechocystis sp. PCC 6714	43	41	13	30.2326	0.953488	3676200	3481	2568526149	Bacteria	Permanent Draft	Synechocystis sp. PCC 6714	University of Freiburg	Cyanobacteria	unclassified	Synechococcales	Merismopediaceae	Synechocystis	Synechocystis sp. PCC 6714
Synechocystis sp. PCC 6803 GT-I	47	40	17	36.1702	0.851064	3570103	3217	2513237196	Bacteria	Finished	Identification of substrain-specific mutations by massively parallel whole-genome resequencing of Synechocystis sp. PCC 6803	University of Tokyo	Cyanobacteria	unclassified	Synechococcales	Merismopediaceae	Synechocystis	Synechocystis sp. PCC 6803	Environmental	Aquatic	Ponds	Freshwater
Synechocystis sp. PCC 6803 PCC-N	47	40	17	36.1702	0.851064	3570114	3217	2513237195	Bacteria	Finished	Identification of substrain-specific mutations by massively parallel whole-genome resequencing of Synechocystis sp. PCC 6803	University of Tokyo	Cyanobacteria	unclassified	Synechococcales	Merismopediaceae	Synechocystis	Synechocystis sp. PCC 6803	Environmental	Aquatic	Ponds	Freshwater
[truncated: 90 more rows]
